# Supplementary material for: In silico identification of effector proteins from generalist herbivore Spodoptera litura
Source: BMC Genomics. 2020 Nov 23;21:819. doi: 10.1186/s12864-020-07196-4 (PMC7681983; doi:10.1186/s12864-020-07196-4)
Supplement: Supplementary file 2 — Additional file 2: Table S1. Annotation summary of potential effector proteins. [file 12864_2020_7196_MOESM2_ESM.xlsx]

## Sheet: Head
Additional file 2-Table S1
Protein ID	Cluster	Number of clustered proteins	RPKM	Protein length	NR Subject ID	NR E value	NR score	NR Description	KO ID	KO name	KO description	Http link	UniProt Subject ID	UniProt Description	UniProt E value	UniProt score	Pfam ID	Pfam name	Pfam description	Gene Ontology: Biological Process	Biological Process Description	Gene Ontology: Cellular component	Cellular component description	Gene Ontology: Molecular function	Molecular function description	COG cat	COG Description	EggNOG description
DN10054_c0_g1_i1	54	4	1382.18	242	XP_022834109.1	6e-131	387	histidine-rich glycoprotein-like [Spodoptera litura]	--	--	--	--	tr|A0A2A4JW87|A0A2A4JW87_HELVI	Uncharacterized protein OS=Heliothis virescens OX=7102 GN=B5V51_10650 PE=4 SV=1	4e-128	369	PF16009.3	NA	NA	--	--	GO:0070701//GO:0016021	mucus layer//integral component of membrane	--	--	--	--	--
DN10424_c0_g1_i1	78	3	36.889	163	XP_022832612.1	4e-120	343	immunoglobulin domain-containing protein oig-4-like [Spodoptera litura]	--	--	--	--	tr|A0A2H1W1K6|A0A2H1W1K6_SPOFR	SFRICE_016762 OS=Spodoptera frugiperda OX=7108 GN=SFRICE_016762 PE=4 SV=1	4e-120	342	PF13927.4	Ig_3	Immunoglobulin domain	--	--	GO:0016021	integral component of membrane	--	--	S	Function unknown	IGc2
DN10424_c0_g2_i1	78	3	51.762	163	XP_022832612.1	4e-120	343	immunoglobulin domain-containing protein oig-4-like [Spodoptera litura]	--	--	--	--	tr|A0A2H1W1K6|A0A2H1W1K6_SPOFR	SFRICE_016762 OS=Spodoptera frugiperda OX=7108 GN=SFRICE_016762 PE=4 SV=1	4e-120	342	PF13927.4	Ig_3	Immunoglobulin domain	--	--	GO:0016021	integral component of membrane	--	--	S	Function unknown	IGc2
DN10433_c0_g1_i1	27	6	10.07	232	XP_022822275.1	2e-174	486	GILT-like protein 1 [Spodoptera litura]	K08059	IFI30, GILT	interferon, gamma-inducible protein 30	http://www.genome.jp/dbget-bin/www_bget?ko:K08059	tr|A0A2H1WF04|A0A2H1WF04_SPOFR	SFRICE_029932 (Fragment) OS=Spodoptera frugiperda OX=7108 GN=SFRICE_029932 PE=4 SV=1	4e-138	399	PF03227.14	GILT	Gamma interferon inducible lysosomal thiol reductase (GILT)	GO:0043551//GO:0002376//GO:0055114	regulation of phosphatidylinositol 3-kinase activity//immune system process//oxidation-reduction process	GO:0005764//GO:0005942//GO:0030054//GO:0005576//GO:0005829	lysosome//phosphatidylinositol 3-kinase complex//cell junction//extracellular region//cytosol	GO:0047134//GO:0035014	protein-disulfide reductase activity//phosphatidylinositol 3-kinase regulator activity	O	Post-translational modification, protein turnover, and chaperones	Gamma interferon inducible lysosomal thiol reductase (GILT)
DN10433_c0_g2_i1	27	6	13.666	232	XP_022822275.1	9e-174	484	GILT-like protein 1 [Spodoptera litura]	K08059	IFI30, GILT	interferon, gamma-inducible protein 30	http://www.genome.jp/dbget-bin/www_bget?ko:K08059	tr|A0A2H1WF04|A0A2H1WF04_SPOFR	SFRICE_029932 (Fragment) OS=Spodoptera frugiperda OX=7108 GN=SFRICE_029932 PE=4 SV=1	9e-139	400	PF03227.14	GILT	Gamma interferon inducible lysosomal thiol reductase (GILT)	GO:0043551//GO:0002376//GO:0055114	regulation of phosphatidylinositol 3-kinase activity//immune system process//oxidation-reduction process	GO:0005764//GO:0005942//GO:0030054//GO:0005576//GO:0005829	lysosome//phosphatidylinositol 3-kinase complex//cell junction//extracellular region//cytosol	GO:0047134//GO:0035014	protein-disulfide reductase activity//phosphatidylinositol 3-kinase regulator activity	O	Post-translational modification, protein turnover, and chaperones	Gamma interferon inducible lysosomal thiol reductase (GILT)
DN10795_c0_g1_i1	135	2	1981.35	243	AFK14101.1	4e-179	499	small heat shock protein 27.2 [Spodoptera litura]	--	--	--	--	tr|I3QQD6|I3QQD6_SPOLT	Small heat shock protein 27.2 OS=Spodoptera litura OX=69820 GN=HSP27.2 PE=2 SV=1	1e-179	499	--	--	--	GO:0014881//GO:0046685//GO:0009408	regulation of myofibril size//response to arsenic-containing substance//response to heat	GO:0005634//GO:0005737	nucleus//cytoplasm	--	--	--	--	--
DN10935_c0_g1_i1	9	14	32.23	173	XP_022816630.1	9e-121	345	uncharacterized protein LOC111349663 [Spodoptera litura]	--	--	--	--	tr|A0A2H1VTP4|A0A2H1VTP4_SPOFR	SFRICE_021083 OS=Spodoptera frugiperda OX=7108 GN=SFRICE_021083 PE=4 SV=1	6e-89	263	PF01826.15	TIL	Trypsin Inhibitor like cysteine rich domain	GO:0006508	proteolysis	GO:0005615//GO:0016021	extracellular space//integral component of membrane	GO:0008233	peptidase activity	--	--	--
DN10996_c0_g1_i1	1	92	33.247	205	XP_022828820.1	4e-148	417	pro-resilin-like [Spodoptera litura]	--	--	--	--	tr|A0A2H1WCV9|A0A2H1WCV9_SPOFR	SFRICE_008449 (Fragment) OS=Spodoptera frugiperda OX=7108 GN=SFRICE_008449 PE=4 SV=1	1e-141	400	PF00379.21	Chitin_bind_4	Insect cuticle protein	--	--	--	--	GO:0042302	structural constituent of cuticle	S	Function unknown	Insect cuticle protein
DN11024_c0_g1_i1	60	4	529.612	240	XP_022814866.1	9e-150	424	histidine-rich glycoprotein-like [Spodoptera litura]	--	--	--	--	tr|A0A2H1VJ66|A0A2H1VJ66_SPOFR	SFRICE_041752 OS=Spodoptera frugiperda OX=7108 GN=SFRICE_041752 PE=4 SV=1	7e-121	350	PF16009.3	NA	NA	GO:0070838	divalent metal ion transport	GO:0005604//GO:0005581//GO:0016021	basement membrane//collagen trimer//integral component of membrane	GO:0005201//GO:0042626//GO:0015086//GO:0016852//GO:0008331	extracellular matrix structural constituent//ATPase activity, coupled to transmembrane movement of substances//cadmium ion transmembrane transporter activity//sirohydrochlorin cobaltochelatase activity//high voltage-gated calcium channel activity	--	--	--
DN11304_c0_g1_i1	157	2	2180.69	167	--	--	--	--	--	--	--	--	--	--	--	--	--	--	--	--	--	--	--	--	--	--	--	--
DN11322_c0_g1_i1	84	3	1683	197	XP_022818111.1	3e-144	407	uncharacterized protein LOC111350694 [Spodoptera litura]	--	--	--	--	tr|A0A2H1V3U9|A0A2H1V3U9_SPOFR	SFRICE_003740 OS=Spodoptera frugiperda OX=7108 GN=SFRICE_003740 PE=4 SV=1	4e-101	295	PF16033.3	NA	NA	--	--	GO:0005643	nuclear pore	--	--	--	--	--
DN11474_c0_g1_i1	1	92	72.491	112	XP_022816526.1	3e-37	128	endocuticle structural glycoprotein SgAbd-5-like [Spodoptera litura]	--	--	--	--	tr|A0A2H1WPF8|A0A2H1WPF8_SPOFR	SFRICE_020267 OS=Spodoptera frugiperda OX=7108 GN=SFRICE_020267 PE=4 SV=1	3e-48	155	PF00379.21	Chitin_bind_4	Insect cuticle protein	--	--	--	--	GO:0042302	structural constituent of cuticle	S	Function unknown	Insect cuticle protein
DN11483_c0_g1_i1	40	5	5368.38	237	XP_022823095.1	9e-175	488	protein obstructor-E-like [Spodoptera litura]	--	--	--	--	tr|A0A2A4JQJ5|A0A2A4JQJ5_HELVI	Uncharacterized protein OS=Heliothis virescens OX=7102 GN=B5V51_14201 PE=4 SV=1	3e-169	473	PF01607.22//PF01607.22//PF01607.22	CBM_14//CBM_14//CBM_14	Chitin binding Peritrophin-A domain//Chitin binding Peritrophin-A domain//Chitin binding Peritrophin-A domain	GO:0006030//GO:0010716//GO:0008362//GO:0035151//GO:0040014	chitin metabolic process//negative regulation of extracellular matrix disassembly//chitin-based embryonic cuticle biosynthetic process//regulation of tube size, open tracheal system//regulation of multicellular organism growth	GO:0005576	extracellular region	GO:0008061	chitin binding	S	Function unknown	Chitin binding Peritrophin-A domain
DN11642_c0_g1_i1	33	5	5.753	114	XP_022831094.1	8e-43	144	uncharacterized protein LOC111359712 [Spodoptera litura]	--	--	--	--	tr|A0A2A4J2W8|A0A2A4J2W8_HELVI	Uncharacterized protein (Fragment) OS=Heliothis virescens OX=7102 GN=B5V51_7978 PE=4 SV=1	6e-34	118	PF08246.10	Inhibitor_I29	Cathepsin propeptide inhibitor domain (I29)	GO:0006508	proteolysis	--	--	GO:0008234	cysteine-type peptidase activity	O	Post-translational modification, protein turnover, and chaperones	Cathepsin propeptide inhibitor domain (I29)
DN11642_c0_g3_i1	33	5	4.474	114	XP_022831094.1	1e-42	144	uncharacterized protein LOC111359712 [Spodoptera litura]	--	--	--	--	tr|A0A2A4J2W8|A0A2A4J2W8_HELVI	Uncharacterized protein (Fragment) OS=Heliothis virescens OX=7102 GN=B5V51_7978 PE=4 SV=1	1e-33	118	PF08246.10	Inhibitor_I29	Cathepsin propeptide inhibitor domain (I29)	GO:0006508	proteolysis	--	--	GO:0008234	cysteine-type peptidase activity	O	Post-translational modification, protein turnover, and chaperones	Cathepsin propeptide inhibitor domain (I29)
DN12032_c0_g1_i1	149	2	569.146	247	XP_022825270.1	0	514	peroxiredoxin-4 [Spodoptera litura]	K03386	PRDX2_4, ahpC	peroxiredoxin (alkyl hydroperoxide reductase subunit C) [EC:1.11.1.15]	http://www.genome.jp/dbget-bin/www_bget?ko:K03386	tr|A0A2H1W9G5|A0A2H1W9G5_SPOFR	SFRICE_007383 OS=Spodoptera frugiperda OX=7108 GN=SFRICE_007383 PE=4 SV=1	0	505	PF00578.19//PF10417.7	AhpC-TSA//1-cysPrx_C	AhpC/TSA family//C-terminal domain of 1-Cys peroxiredoxin	GO:0098869//GO:0045454//GO:0055114//GO:2000255//GO:0022417//GO:0019471//GO:0008584//GO:0030198//GO:0007283	cellular oxidant detoxification//cell redox homeostasis//oxidation-reduction process//negative regulation of male germ cell proliferation//protein maturation by protein folding//4-hydroxyproline metabolic process//male gonad development//extracellular matrix organization//spermatogenesis	GO:0005623	cell	GO:0051920//GO:0004601	peroxiredoxin activity//peroxidase activity	O	Post-translational modification, protein turnover, and chaperones	C-terminal domain of 1-Cys peroxiredoxin
DN12032_c0_g1_i2	149	2	447.459	247	XP_022825270.1	0	514	peroxiredoxin-4 [Spodoptera litura]	K03386	PRDX2_4, ahpC	peroxiredoxin (alkyl hydroperoxide reductase subunit C) [EC:1.11.1.15]	http://www.genome.jp/dbget-bin/www_bget?ko:K03386	tr|A0A2H1W9G5|A0A2H1W9G5_SPOFR	SFRICE_007383 OS=Spodoptera frugiperda OX=7108 GN=SFRICE_007383 PE=4 SV=1	0	505	PF00578.19//PF10417.8	AhpC-TSA//1-cysPrx_C	AhpC/TSA family//C-terminal domain of 1-Cys peroxiredoxin	GO:0098869//GO:0045454//GO:0055114//GO:2000255//GO:0022417//GO:0019471//GO:0008584//GO:0030198//GO:0007283	cellular oxidant detoxification//cell redox homeostasis//oxidation-reduction process//negative regulation of male germ cell proliferation//protein maturation by protein folding//4-hydroxyproline metabolic process//male gonad development//extracellular matrix organization//spermatogenesis	GO:0005623	cell	GO:0051920//GO:0004601	peroxiredoxin activity//peroxidase activity	O	Post-translational modification, protein turnover, and chaperones	C-terminal domain of 1-Cys peroxiredoxin
DN12190_c0_g1_i1	83	3	15.423	374	XP_022837311.1	0	769	protein Wnt-5b-like [Spodoptera litura]	K00444	WNT5	wingless-type MMTV integration site family, member 5	http://www.genome.jp/dbget-bin/www_bget?ko:K00444	tr|A0A2A4JRJ8|A0A2A4JRJ8_HELVI	Protein Wnt OS=Heliothis virescens OX=7102 GN=B5V51_13483 PE=3 SV=1	0	669	PF00110.17	wnt	wnt family	GO:0016055//GO:0007275//GO:2000049//GO:0062009//GO:0050922//GO:0045599//GO:0072089//GO:0036342//GO:1901320//GO:2000081//GO:0003401//GO:0010771//GO:0061387//GO:0090676//GO:0048332//GO:0048640//GO:0048337//GO:0050679//GO:2000177//GO:0009997//GO:0033138//GO:0061184//GO:0030308//GO:0032092//GO:0045165//GO:0031345//GO:0045807//GO:0031346//GO:0010720//GO:0051962//GO:1904798//GO:0051091//GO:0051961//GO:…	Wnt signaling pathway//multicellular organism development//positive regulation of cell-cell adhesion mediated by cadherin//secondary palate development//negative regulation of chemotaxis//negative regulation of fat cell differentiation//stem cell proliferation//post-anal tail morphogenesis//negative regulation of heart induction//positive regulation of canonical Wnt signaling pathway involved in …	GO:0005576//GO:1990851//GO:0009986	extracellular region//Wnt-Frizzled-LRP5/6 complex//cell surface	GO:0005102//GO:0039706//GO:0019904//GO:0030545//GO:0003713	signaling receptor binding//co-receptor binding//protein domain specific binding//receptor regulator activity//transcription coactivator activity	T	Signal transduction mechanisms	Ligand for members of the frizzled family of seven transmembrane receptors (By similarity)
DN12190_c0_g1_i2	83	3	12.897	374	XP_022837311.1	0	769	protein Wnt-5b-like [Spodoptera litura]	K00444	WNT5	wingless-type MMTV integration site family, member 5	http://www.genome.jp/dbget-bin/www_bget?ko:K00444	tr|A0A2A4JRJ8|A0A2A4JRJ8_HELVI	Protein Wnt OS=Heliothis virescens OX=7102 GN=B5V51_13483 PE=3 SV=1	0	669	PF00110.17	wnt	wnt family	GO:0016055//GO:0007275//GO:2000049//GO:0062009//GO:0050922//GO:0045599//GO:0072089//GO:0036342//GO:1901320//GO:2000081//GO:0003401//GO:0010771//GO:0061387//GO:0090676//GO:0048332//GO:0048640//GO:0048337//GO:0050679//GO:2000177//GO:0009997//GO:0033138//GO:0061184//GO:0030308//GO:0032092//GO:0045165//GO:0031345//GO:0045807//GO:0031346//GO:0010720//GO:0051962//GO:1904798//GO:0051091//GO:0051961//GO:…	Wnt signaling pathway//multicellular organism development//positive regulation of cell-cell adhesion mediated by cadherin//secondary palate development//negative regulation of chemotaxis//negative regulation of fat cell differentiation//stem cell proliferation//post-anal tail morphogenesis//negative regulation of heart induction//positive regulation of canonical Wnt signaling pathway involved in …	GO:0005576//GO:1990851//GO:0009986	extracellular region//Wnt-Frizzled-LRP5/6 complex//cell surface	GO:0005102//GO:0039706//GO:0019904//GO:0030545//GO:0003713	signaling receptor binding//co-receptor binding//protein domain specific binding//receptor regulator activity//transcription coactivator activity	T	Signal transduction mechanisms	Ligand for members of the frizzled family of seven transmembrane receptors (By similarity)
DN12317_c0_g1_i1	3	28	25917.7	236	ATU07282.1	2e-170	476	takeout [Spodoptera litura]	--	--	--	--	tr|A0A2H1WKZ8|A0A2H1WKZ8_SPOFR	SFRICE_019860 OS=Spodoptera frugiperda OX=7108 GN=SFRICE_019860 PE=4 SV=1	6e-116	337	PF06585.9	JHBP	Haemolymph juvenile hormone binding protein (JHBP)	--	--	--	--	--	--	S	Function unknown	JHBP
DN12467_c0_g3_i1	65	4	524.224	259	XP_021188641.1	1e-174	489	calcyphosin-like protein isoform X1 [Helicoverpa armigera]	--	--	--	--	tr|A0A2H1VL40|A0A2H1VL40_SPOFR	SFRICE_032483 (Fragment) OS=Spodoptera frugiperda OX=7108 GN=SFRICE_032483 PE=4 SV=1	7e-156	440	PF13499.4//PF13202.4	EF-hand_7//EF-hand_5	EF-hand domain pair//EF hand	--	--	--	--	GO:0005509	calcium ion binding	T	Signal transduction mechanisms	EFh
DN12722_c0_g1_i1	145	2	237.486	169	XP_022832006.1	1e-124	355	uncharacterized protein LOC111360337 [Spodoptera litura]	--	--	--	--	tr|A0A2A4JL43|A0A2A4JL43_HELVI	Uncharacterized protein OS=Heliothis virescens OX=7102 GN=B5V51_1085 PE=4 SV=1	4e-109	314	--	--	--	--	--	GO:0016021	integral component of membrane	--	--	--	--	--
DN12809_c0_g1_i1	69	3	22.827	187	BAG50371.1	2e-104	305	orcokinin [Bombyx mori]	--	--	--	--	sp|C0HKU9|ORCK_AGRIP	Orcokinin peptides OS=Agrotis ipsilon OX=56364 PE=1 SV=1	2e-108	315	--	--	--	GO:0007218	neuropeptide signaling pathway	--	--	--	--	--	--	--
DN12809_c0_g2_i1	69	3	6.501	224	XP_022813838.1	1e-143	412	uncharacterized protein LOC111347756 [Spodoptera litura]	--	--	--	--	tr|A0A2H1WK92|A0A2H1WK92_SPOFR	SFRICE_022327 OS=Spodoptera frugiperda OX=7108 GN=SFRICE_022327 PE=4 SV=1	1e-147	424	--	--	--	GO:0007218	neuropeptide signaling pathway	--	--	--	--	--	--	--
DN12870_c0_g1_i1	70	3	3589.3	112	AAL62467.1	3e-69	210	60S acidic ribosomal protein P2 [Spodoptera frugiperda]	K02943	RP-LP2, RPLP2	large subunit ribosomal protein LP2	http://www.genome.jp/dbget-bin/www_bget?ko:K02943	tr|Q8WQJ0|Q8WQJ0_SPOFR	60S acidic ribosomal protein P2 OS=Spodoptera frugiperda OX=7108 GN=SFRICE_016047 PE=2 SV=1	1e-69	210	PF00428.17	Ribosomal_60s	60s Acidic ribosomal protein	GO:0006414	translational elongation	GO:0005840	ribosome	GO:0003735	structural constituent of ribosome	J	Translation, ribosomal structure and biogenesis	60s Acidic ribosomal protein
DN12870_c0_g1_i2	70	3	11737.7	112	AAL62467.1	3e-69	210	60S acidic ribosomal protein P2 [Spodoptera frugiperda]	K02943	RP-LP2, RPLP2	large subunit ribosomal protein LP2	http://www.genome.jp/dbget-bin/www_bget?ko:K02943	tr|Q8WQJ0|Q8WQJ0_SPOFR	60S acidic ribosomal protein P2 OS=Spodoptera frugiperda OX=7108 GN=SFRICE_016047 PE=2 SV=1	1e-69	210	PF00428.17	Ribosomal_60s	60s Acidic ribosomal protein	GO:0006414	translational elongation	GO:0005840	ribosome	GO:0003735	structural constituent of ribosome	J	Translation, ribosomal structure and biogenesis	60s Acidic ribosomal protein
DN12870_c0_g1_i3	70	3	9147.15	112	AAL62467.1	3e-69	210	60S acidic ribosomal protein P2 [Spodoptera frugiperda]	K02943	RP-LP2, RPLP2	large subunit ribosomal protein LP2	http://www.genome.jp/dbget-bin/www_bget?ko:K02943	tr|Q8WQJ0|Q8WQJ0_SPOFR	60S acidic ribosomal protein P2 OS=Spodoptera frugiperda OX=7108 GN=SFRICE_016047 PE=2 SV=1	1e-69	210	PF00428.17	Ribosomal_60s	60s Acidic ribosomal protein	GO:0006414	translational elongation	GO:0005840	ribosome	GO:0003735	structural constituent of ribosome	J	Translation, ribosomal structure and biogenesis	60s Acidic ribosomal protein
DN12983_c0_g1_i1	1	92	674.544	107	XP_022816517.1	2e-74	223	endocuticle structural glycoprotein ABD-5-like [Spodoptera litura]	--	--	--	--	tr|I4DKH5|I4DKH5_PAPXU	Cuticular protein PxutCPR50 OS=Papilio xuthus OX=66420 PE=2 SV=1	2e-48	155	PF00379.21	Chitin_bind_4	Insect cuticle protein	--	--	--	--	GO:0042302	structural constituent of cuticle	S	Function unknown	Insect cuticle protein
DN13142_c0_g1_i1	29	6	5369.61	579	XP_022828821.1	0	1179	glucose dehydrogenase [FAD, quinone]-like [Spodoptera litura]	K00115	GLD	glucose 1-dehydrogenase (FAD, quinone) [EC:1.1.5.9]	http://www.genome.jp/dbget-bin/www_bget?ko:K00115	tr|A0A2H1V4R2|A0A2H1V4R2_SPOFR	SFRICE_038620 OS=Spodoptera frugiperda OX=7108 GN=SFRICE_038620 PE=4 SV=1	0	1051	PF00732.17//PF05199.11	GMC_oxred_N//GMC_oxred_C	GMC oxidoreductase//GMC oxidoreductase	GO:0055114	oxidation-reduction process	--	--	GO:0050660//GO:0016614	flavin adenine dinucleotide binding//oxidoreductase activity, acting on CH-OH group of donors	E	Amino acid transport and metabolism	GMC oxidoreductase
DN13198_c0_g1_i1	43	4	5.202	116	XP_013191592.1	6e-54	171	PREDICTED: uncharacterized protein LOC106135761 [Amyelois transitella]	--	--	--	--	tr|A0A2H1VGE4|A0A2H1VGE4_SPOFR	SFRICE_008106 OS=Spodoptera frugiperda OX=7108 GN=SFRICE_008106 PE=4 SV=1	1e-78	233	PF16029.3	NA	NA	GO:0006413//GO:0007076	translational initiation//mitotic chromosome condensation	GO:0000796	condensin complex	GO:0003743	translation initiation factor activity	--	--	--
DN13198_c0_g2_i1	43	4	1.463	116	XP_013191592.1	6e-54	171	PREDICTED: uncharacterized protein LOC106135761 [Amyelois transitella]	--	--	--	--	tr|A0A2H1VGE4|A0A2H1VGE4_SPOFR	SFRICE_008106 OS=Spodoptera frugiperda OX=7108 GN=SFRICE_008106 PE=4 SV=1	1e-78	233	PF16029.3	NA	NA	GO:0006413//GO:0007076	translational initiation//mitotic chromosome condensation	GO:0000796	condensin complex	GO:0003743	translation initiation factor activity	--	--	--
DN13198_c0_g3_i1	43	4	9.72	116	XP_013191592.1	6e-54	171	PREDICTED: uncharacterized protein LOC106135761 [Amyelois transitella]	--	--	--	--	tr|A0A2H1VGE4|A0A2H1VGE4_SPOFR	SFRICE_008106 OS=Spodoptera frugiperda OX=7108 GN=SFRICE_008106 PE=4 SV=1	1e-78	233	PF16029.3	NA	NA	GO:0006413//GO:0007076	translational initiation//mitotic chromosome condensation	GO:0000796	condensin complex	GO:0003743	translation initiation factor activity	--	--	--
DN13201_c0_g2_i1	27	6	682.408	216	XP_022827020.1	1e-159	447	GILT-like protein 1 [Spodoptera litura]	K08059	IFI30, GILT	interferon, gamma-inducible protein 30	http://www.genome.jp/dbget-bin/www_bget?ko:K08059	tr|A0A2H1V5E9|A0A2H1V5E9_SPOFR	SFRICE_000490 OS=Spodoptera frugiperda OX=7108 GN=SFRICE_000490 PE=4 SV=1	6e-130	371	PF03227.14	GILT	Gamma interferon inducible lysosomal thiol reductase (GILT)	--	--	GO:0016021	integral component of membrane	--	--	O	Post-translational modification, protein turnover, and chaperones	Gamma interferon inducible lysosomal thiol reductase (GILT)
DN13269_c0_g1_i1	79	3	104.1	533	XP_022828459.1	0	1103	bile salt-activated lipase-like isoform X1 [Spodoptera litura]	--	--	--	--	tr|A0A2H1WHB4|A0A2H1WHB4_SPOFR	SFRICE_030049 OS=Spodoptera frugiperda OX=7108 GN=SFRICE_030049 PE=4 SV=1	0	966	PF00135.26	COesterase	Carboxylesterase family	--	--	--	--	GO:0016787//GO:0042043	hydrolase activity//	Q	Secondary metabolites biosynthesis, transport, and catabolism	Carboxylesterase
DN13455_c0_g1_i1	5	16	26.676	137	XP_022828187.1	1e-95	279	partner of bursicon [Spodoptera litura]	K11450	KDM1A, AOF2, LSD1	lysine-specific histone demethylase 1A [EC:1.-.-.-]	http://www.genome.jp/dbget-bin/www_bget?ko:K11450	tr|A0A2H1VVB4|A0A2H1VVB4_SPOFR	SFRICE_002152 OS=Spodoptera frugiperda OX=7108 GN=SFRICE_002152 PE=4 SV=1	3e-92	269	--	--	--	GO:0010469//GO:0018990//GO:0007593//GO:0090175//GO:0007186	regulation of signaling receptor activity//ecdysis, chitin-based cuticle//chitin-based cuticle sclerotization//regulation of establishment of planar polarity//G-protein coupled receptor signaling pathway	GO:0031395	bursicon neuropeptide hormone complex	GO:0005184//GO:0001664//GO:0046982	neuropeptide hormone activity//G-protein coupled receptor binding//protein heterodimerization activity	S	Function unknown	Inherit from inNOG: Final heterodimeric neurohormone released at the end of the molting cycle, involved in the sclerotization (tanning) of the insect cuticle, melanization and wing spreading
DN13613_c0_g2_i1	17	8	10.003	321	XP_022814748.1	0	670	lipase member H-like [Spodoptera litura]	--	--	--	--	tr|A0A2H1VD45|A0A2H1VD45_SPOFR	SFRICE_016438 OS=Spodoptera frugiperda OX=7108 GN=SFRICE_016438 PE=3 SV=1	0	638	PF00151.17	Lipase	Lipase	GO:0006629	lipid metabolic process	GO:0005576	extracellular region	GO:0052689//GO:0016298	carboxylic ester hydrolase activity//lipase activity	S	Function unknown	Lipase
DN13678_c0_g1_i1	58	4	36.047	205	XP_022819821.1	1e-150	424	apolipoprotein D-like [Spodoptera litura]	K03098	APOD	apolipoprotein D and lipocalin family protein	http://www.genome.jp/dbget-bin/www_bget?ko:K03098	tr|A0A2H1WWU4|A0A2H1WWU4_SPOFR	SFRICE_005644 OS=Spodoptera frugiperda OX=7108 GN=SFRICE_005644 PE=3 SV=1	3e-148	417	PF00061.21	Lipocalin	Lipocalin / cytosolic fatty-acid binding protein family	GO:0008340//GO:0009267//GO:0034599//GO:0016042	determination of adult lifespan//cellular response to starvation//cellular response to oxidative stress//lipid catabolic process	GO:0005615	extracellular space	GO:0031409	pigment binding	M	Cell wall/membrane/envelope biogenesis	Lipocalin / cytosolic fatty-acid binding protein family
DN13685_c0_g1_i1	10	12	296.005	221	XP_022821214.1	1e-165	463	uncharacterized protein LOC111352788 [Spodoptera litura]	--	--	--	--	tr|A0A2H1X2K3|A0A2H1X2K3_SPOFR	SFRICE_022893 OS=Spodoptera frugiperda OX=7108 GN=SFRICE_022893 PE=4 SV=1	4e-166	463	PF00059.19	Lectin_C	Lectin C-type domain	--	--	--	--	GO:0030246	carbohydrate binding	T, V	Signal transduction mechanisms, Defense mechanisms	Lectin C-type domain
DN13685_c0_g3_i1	10	12	425.521	221	XP_022821214.1	1e-165	463	uncharacterized protein LOC111352788 [Spodoptera litura]	--	--	--	--	tr|A0A2H1X2K3|A0A2H1X2K3_SPOFR	SFRICE_022893 OS=Spodoptera frugiperda OX=7108 GN=SFRICE_022893 PE=4 SV=1	4e-166	463	PF00059.19	Lectin_C	Lectin C-type domain	--	--	--	--	GO:0030246	carbohydrate binding	T, V	Signal transduction mechanisms, Defense mechanisms	Lectin C-type domain
DN13835_c0_g1_i1	1	92	346.222	592	XP_022814625.1	0	1216	uncharacterized protein LOC111348290 [Spodoptera litura]	--	--	--	--	tr|A0A2H1V5G5|A0A2H1V5G5_SPOFR	SFRICE_003543 OS=Spodoptera frugiperda OX=7108 GN=SFRICE_003543 PE=4 SV=1	0	1063	--	--	--	GO:0043063//GO:0034333//GO:0007298//GO:0048260//GO:0001745//GO:0032465//GO:0007015	intercellular bridge organization//adherens junction assembly//border follicle cell migration//positive regulation of receptor-mediated endocytosis//compound eye morphogenesis//regulation of cytokinesis//actin filament organization	GO:0045179//GO:0032154//GO:0045171//GO:0030496	apical cortex//cleavage furrow//intercellular bridge//midbody	GO:0042302//GO:0016705//GO:0004497//GO:0005506//GO:0050839//GO:0017124//GO:0020037	structural constituent of cuticle//oxidoreductase activity, acting on paired donors, with incorporation or reduction of molecular oxygen//monooxygenase activity//iron ion binding//cell adhesion molecule binding//SH3 domain binding//heme binding	--	--	--
DN13941_c0_g1_i1	4	23	5654.93	128	ALJ30216.1	4e-90	264	putative chemosensory protein CSP5 [Spodoptera litura]	--	--	--	--	tr|A0A0P0EL93|A0A0P0EL93_SPOLT	Putative chemosensory protein CSP5 OS=Spodoptera litura OX=69820 PE=2 SV=1	1e-90	264	PF03392.11	OS-D	Insect pheromone-binding family, A10/OS-D	GO:0042742	defense response to bacterium	GO:0005576//GO:0016021	extracellular region//integral component of membrane	GO:0016301	kinase activity	S	Function unknown	Insect pheromone-binding family, A10/OS-D
DN13941_c0_g2_i1	4	23	4665.65	128	ALJ30216.1	4e-90	264	putative chemosensory protein CSP5 [Spodoptera litura]	--	--	--	--	tr|A0A0P0EL93|A0A0P0EL93_SPOLT	Putative chemosensory protein CSP5 OS=Spodoptera litura OX=69820 PE=2 SV=1	1e-90	264	PF03392.11	OS-D	Insect pheromone-binding family, A10/OS-D	GO:0042742	defense response to bacterium	GO:0005576//GO:0016021	extracellular region//integral component of membrane	GO:0016301	kinase activity	S	Function unknown	Insect pheromone-binding family, A10/OS-D
DN14003_c0_g1_i1	7	16	107.382	145	ADY17886.1	2e-99	289	odorant binding protein [Spodoptera exigua]	--	--	--	--	tr|F1CEY2|F1CEY2_SPOEX	Odorant binding protein OS=Spodoptera exigua OX=7107 GN=OBP4 PE=2 SV=1	7e-100	289	PF01395.20	PBP_GOBP	PBP/GOBP family	--	--	--	--	GO:0005549	odorant binding	S	Function unknown	PBP/GOBP family
DN14059_c0_g1_i1	66	3	427.169	236	XP_022831370.1	2e-159	449	multiple coagulation factor deficiency protein 2 homolog isoform X1 [Spodoptera litura]	K20364	MCFD2	multiple coagulation factor deficiency protein 2	http://www.genome.jp/dbget-bin/www_bget?ko:K20364	tr|A0A2H1V7T5|A0A2H1V7T5_SPOFR	SFRICE_006621 OS=Spodoptera frugiperda OX=7108 GN=SFRICE_006621 PE=4 SV=1	1e-152	435	PF13499.4	EF-hand_7	EF-hand domain pair	GO:0032504	multicellular organism reproduction	--	--	GO:0005509	calcium ion binding	S	Function unknown	Inherit from biNOG: multiple coagulation factor deficiency 2
DN14172_c0_g1_i1	16	8	559.464	322	XP_022825873.1	0	657	SPARC [Spodoptera litura]	--	--	--	--	tr|A0A2A4JAH8|A0A2A4JAH8_HELVI	Uncharacterized protein OS=Heliothis virescens OX=7102 GN=B5V51_4798 PE=4 SV=1	0	594	PF09289.8//PF10591.7	FOLN//SPARC_Ca_bdg	Follistatin/Osteonectin-like EGF domain//Secreted protein acidic and rich in cysteine Ca binding region	GO:0007165//GO:0007504//GO:0070278//GO:0061327//GO:0030536//GO:0070831//GO:0007443//GO:0060438//GO:0007498	signal transduction//larval fat body development//extracellular matrix constituent secretion//anterior Malpighian tubule development//larval feeding behavior//basement membrane assembly//Malpighian tubule morphogenesis//trachea development//mesoderm development	GO:0005615	extracellular space	GO:0050840//GO:0005518//GO:0005509	extracellular matrix binding//collagen binding//calcium ion binding	W	Extracellular structures	Secreted protein acidic and rich in cysteine Ca binding region
DN14183_c0_g1_i2	54	4	443.885	276	XP_022834109.1	2e-164	474	histidine-rich glycoprotein-like [Spodoptera litura]	--	--	--	--	tr|A0A2H1VE07|A0A2H1VE07_SPOFR	SFRICE_010796 OS=Spodoptera frugiperda OX=7108 GN=SFRICE_010796 PE=4 SV=1	2e-50	178	PF16009.3	NA	NA	GO:0006413	translational initiation	--	--	GO:0003899//GO:0003743	DNA-directed 5'-3' RNA polymerase activity//translation initiation factor activity	--	--	--
DN14275_c0_g1_i1	1	92	20.491	152	XP_022815950.1	6e-101	293	adult-specific cuticular protein ACP-20-like [Spodoptera litura]	--	--	--	--	tr|A0A2H1WRJ6|A0A2H1WRJ6_SPOFR	SFRICE_037348 (Fragment) OS=Spodoptera frugiperda OX=7108 GN=SFRICE_037348 PE=4 SV=1	4e-94	275	PF00379.21	Chitin_bind_4	Insect cuticle protein	--	--	--	--	GO:0042302	structural constituent of cuticle	S	Function unknown	cuticle protein
DN14290_c0_g1_i1	89	3	21.799	298	XP_022828681.1	0	621	uncharacterized protein LOC111358030 [Spodoptera litura]	--	--	--	--	tr|A0A2H1WTS9|A0A2H1WTS9_SPOFR	SFRICE_023253 OS=Spodoptera frugiperda OX=7108 GN=SFRICE_023253 PE=4 SV=1	0	607	--	--	--	--	--	GO:0016021	integral component of membrane	--	--	--	--	--
DN14406_c0_g2_i2	135	2	63.189	328	XP_022837559.1	0	652	guanine nucleotide-binding protein subunit beta-5 [Spodoptera litura]	K04539	GNB5	guanine nucleotide-binding protein subunit beta-5	http://www.genome.jp/dbget-bin/www_bget?ko:K04539	tr|A0A2A4JJA0|A0A2A4JJA0_HELVI	Uncharacterized protein OS=Heliothis virescens OX=7102 GN=B5V51_1213 PE=4 SV=1	0	627	PF00400.30//PF00400.30//PF00400.30//PF00400.30//PF00400.30	WD40//WD40//WD40//WD40//WD40	WD domain, G-beta repeat//WD domain, G-beta repeat//WD domain, G-beta repeat//WD domain, G-beta repeat//WD domain, G-beta repeat	GO:0007165	signal transduction	GO:0001917	photoreceptor inner segment	GO:0031682	G-protein gamma-subunit binding	S	Function unknown	WD domain, G-beta repeat
DN14519_c0_g1_i1	62	4	29.415	118	XP_022826990.1	2e-76	228	uncharacterized protein LOC111356744 [Spodoptera litura]	--	--	--	--	tr|A0A2H1WLZ6|A0A2H1WLZ6_SPOFR	SFRICE_036898 OS=Spodoptera frugiperda OX=7108 GN=SFRICE_036898 PE=4 SV=1	4e-70	211	--	--	--	GO:0045924//GO:0006952//GO:0051260	regulation of female receptivity//defense response//protein homooligomerization	GO:0005615	extracellular space	GO:0004180	carboxypeptidase activity	--	--	--
DN14696_c0_g1_i1	60	4	473.827	257	XP_022814897.1	4e-159	450	histidine-rich glycoprotein-like [Spodoptera litura]	--	--	--	--	tr|A0A194PNJ6|A0A194PNJ6_PAPXU	Uncharacterized protein OS=Papilio xuthus OX=66420 GN=RR46_13916 PE=4 SV=1	5e-103	306	PF16009.3	NA	NA	--	--	GO:0005615	extracellular space	GO:0005525	GTP binding	--	--	--
DN14756_c0_g1_i1	34	5	573.857	341	XP_022830938.1	0	712	cathepsin B-like [Spodoptera litura]	K01363	CTSB	cathepsin B [EC:3.4.22.1]	http://www.genome.jp/dbget-bin/www_bget?ko:K01363	tr|A1DYI5|A1DYI5_SPOEX	Cathepsin B-like cysteine proteinase OS=Spodoptera exigua OX=7107 GN=CB PE=2 SV=1	0	692	PF08127.11//PF00112.21	Propeptide_C1//Peptidase_C1	Peptidase family C1 propeptide//Papain family cysteine protease	GO:0050790//GO:0006508//GO:0097067//GO:0030574	regulation of catalytic activity//proteolysis//cellular response to thyroid hormone stimulus//collagen catabolic process	GO:0005764	lysosome	GO:0004197	cysteine-type endopeptidase activity	O	Post-translational modification, protein turnover, and chaperones	Peptidase family C1 propeptide
DN14818_c0_g1_i1	3	28	141.481	235	XP_022828230.1	4e-174	486	protein takeout-like [Spodoptera litura]	--	--	--	--	tr|A0A2H1V885|A0A2H1V885_SPOFR	SFRICE_000537 OS=Spodoptera frugiperda OX=7108 GN=SFRICE_000537 PE=4 SV=1	4e-168	469	PF06585.9	JHBP	Haemolymph juvenile hormone binding protein (JHBP)	--	--	GO:0016021	integral component of membrane	--	--	S	Function unknown	JHBP
DN14818_c0_g1_i2	3	28	71.959	195	XP_022828230.1	6e-137	390	protein takeout-like [Spodoptera litura]	--	--	--	--	tr|A0A2H1V885|A0A2H1V885_SPOFR	SFRICE_000537 OS=Spodoptera frugiperda OX=7108 GN=SFRICE_000537 PE=4 SV=1	4e-132	377	PF06585.9	JHBP	Haemolymph juvenile hormone binding protein (JHBP)	--	--	GO:0016021	integral component of membrane	--	--	S	Function unknown	JHBP
DN14852_c0_g1_i1	137	2	84.772	534	XP_022831634.1	0	1071	vanin-like protein 2 isoform X3 [Spodoptera litura]	K08069	VNN	pantetheine hydrolase [EC:3.5.1.92]	http://www.genome.jp/dbget-bin/www_bget?ko:K08069	tr|A0A2H1W8V8|A0A2H1W8V8_SPOFR	SFRICE_005962 OS=Spodoptera frugiperda OX=7108 GN=SFRICE_005962 PE=4 SV=1	0	1023	PF00795.20	CN_hydrolase	Carbon-nitrogen hydrolase	GO:0018054//GO:0071110	peptidyl-lysine biotinylation//histone biotinylation	--	--	GO:0016811	hydrolase activity, acting on carbon-nitrogen (but not peptide) bonds, in linear amides	E	Amino acid transport and metabolism	Carbon-nitrogen hydrolase
DN14903_c0_g1_i1	35	5	4543.95	110	AFH57171.1	2e-75	225	REPAT32 [Spodoptera littoralis]	--	--	--	--	tr|I0B5X1|I0B5X1_SPOLI	REPAT32 OS=Spodoptera littoralis OX=7109 PE=2 SV=1	9e-76	225	PF15868.3	NA	NA	--	--	--	--	--	--	--	--	--
DN14920_c0_g1_i1	2	61	97.931	195	XP_022837897.1	6e-133	379	uncharacterized protein LOC111365018 [Spodoptera litura]	--	--	--	--	tr|A0A194RBL3|A0A194RBL3_PAPMA	Uncharacterized protein OS=Papilio machaon OX=76193 GN=RR48_09250 PE=4 SV=1	2e-14	71.6	--	--	--	--	--	--	--	--	--	--	--	--
DN14920_c0_g2_i1	38	5	92.058	101	KOB72934.1	2e-17	76.6	Sugar transport protein [Operophtera brumata]	--	--	--	--	tr|A0A0L7LC12|A0A0L7LC12_9NEOP	Sugar transport protein OS=Operophtera brumata OX=104452 GN=OBRU01_11582 PE=4 SV=1	8e-18	76.6	--	--	--	GO:0008643	carbohydrate transport	--	--	--	--	--	--	--
DN14923_c0_g1_i1	23	6	9.332	241	XP_022814849.1	0	505	neuroendocrine protein 7B2 [Spodoptera litura]	--	--	--	--	tr|A0A2H1V8G0|A0A2H1V8G0_SPOFR	SFRICE_025508 OS=Spodoptera frugiperda OX=7108 GN=SFRICE_025508 PE=4 SV=1	0	502	PF05281.9//PF05281.9	Secretogranin_V//Secretogranin_V	Neuroendocrine protein 7B2 precursor (Secretogranin V)//Neuroendocrine protein 7B2 precursor (Secretogranin V)	GO:0007218//GO:0010952	neuropeptide signaling pathway//positive regulation of peptidase activity	GO:0030141	secretory granule	GO:0016504	peptidase activator activity	O, U	Post-translational modification, protein turnover, and chaperones, Intracellular trafficking, secretion, and vesicular transport	Neuroendocrine protein 7B2 precursor (Secretogranin V)
DN14923_c0_g1_i2	23	6	7.495	225	XP_022814849.1	4e-163	457	neuroendocrine protein 7B2 [Spodoptera litura]	--	--	--	--	tr|A0A2H1V8G0|A0A2H1V8G0_SPOFR	SFRICE_025508 OS=Spodoptera frugiperda OX=7108 GN=SFRICE_025508 PE=4 SV=1	2e-162	455	PF05281.9	Secretogranin_V	Neuroendocrine protein 7B2 precursor (Secretogranin V)	GO:0007218//GO:0010952	neuropeptide signaling pathway//positive regulation of peptidase activity	GO:0030141	secretory granule	GO:0016504	peptidase activator activity	O, U	Post-translational modification, protein turnover, and chaperones, Intracellular trafficking, secretion, and vesicular transport	Neuroendocrine protein 7B2 precursor (Secretogranin V)
DN14923_c0_g1_i3	23	6	10.916	241	XP_022814849.1	0	505	neuroendocrine protein 7B2 [Spodoptera litura]	--	--	--	--	tr|A0A2H1V8G0|A0A2H1V8G0_SPOFR	SFRICE_025508 OS=Spodoptera frugiperda OX=7108 GN=SFRICE_025508 PE=4 SV=1	0	502	PF05281.9//PF05281.9	Secretogranin_V//Secretogranin_V	Neuroendocrine protein 7B2 precursor (Secretogranin V)//Neuroendocrine protein 7B2 precursor (Secretogranin V)	GO:0007218//GO:0010952	neuropeptide signaling pathway//positive regulation of peptidase activity	GO:0030141	secretory granule	GO:0016504	peptidase activator activity	O, U	Post-translational modification, protein turnover, and chaperones, Intracellular trafficking, secretion, and vesicular transport	Neuroendocrine protein 7B2 precursor (Secretogranin V)
DN14923_c0_g1_i4	23	6	9.808	225	XP_022814849.1	4e-163	457	neuroendocrine protein 7B2 [Spodoptera litura]	--	--	--	--	tr|A0A2H1V8G0|A0A2H1V8G0_SPOFR	SFRICE_025508 OS=Spodoptera frugiperda OX=7108 GN=SFRICE_025508 PE=4 SV=1	2e-162	455	PF05281.9	Secretogranin_V	Neuroendocrine protein 7B2 precursor (Secretogranin V)	GO:0007218//GO:0010952	neuropeptide signaling pathway//positive regulation of peptidase activity	GO:0030141	secretory granule	GO:0016504	peptidase activator activity	O, U	Post-translational modification, protein turnover, and chaperones, Intracellular trafficking, secretion, and vesicular transport	Neuroendocrine protein 7B2 precursor (Secretogranin V)
DN14923_c0_g1_i5	23	6	10.227	241	XP_022814849.1	0	505	neuroendocrine protein 7B2 [Spodoptera litura]	--	--	--	--	tr|A0A2H1V8G0|A0A2H1V8G0_SPOFR	SFRICE_025508 OS=Spodoptera frugiperda OX=7108 GN=SFRICE_025508 PE=4 SV=1	0	502	PF05281.9//PF05281.9	Secretogranin_V//Secretogranin_V	Neuroendocrine protein 7B2 precursor (Secretogranin V)//Neuroendocrine protein 7B2 precursor (Secretogranin V)	GO:0007218//GO:0010952	neuropeptide signaling pathway//positive regulation of peptidase activity	GO:0030141	secretory granule	GO:0016504	peptidase activator activity	O, U	Post-translational modification, protein turnover, and chaperones, Intracellular trafficking, secretion, and vesicular transport	Neuroendocrine protein 7B2 precursor (Secretogranin V)
DN14923_c0_g1_i6	23	6	9.6	225	XP_022814849.1	4e-163	457	neuroendocrine protein 7B2 [Spodoptera litura]	--	--	--	--	tr|A0A2H1V8G0|A0A2H1V8G0_SPOFR	SFRICE_025508 OS=Spodoptera frugiperda OX=7108 GN=SFRICE_025508 PE=4 SV=1	2e-162	455	PF05281.9	Secretogranin_V	Neuroendocrine protein 7B2 precursor (Secretogranin V)	GO:0007218//GO:0010952	neuropeptide signaling pathway//positive regulation of peptidase activity	GO:0030141	secretory granule	GO:0016504	peptidase activator activity	O, U	Post-translational modification, protein turnover, and chaperones, Intracellular trafficking, secretion, and vesicular transport	Neuroendocrine protein 7B2 precursor (Secretogranin V)
DN14928_c0_g1_i1	7	16	10.963	146	XP_022826779.1	7e-103	298	uncharacterized protein LOC111356600 [Spodoptera litura]	--	--	--	--	tr|A0A2H1WZ16|A0A2H1WZ16_SPOFR	SFRICE005199.2 OS=Spodoptera frugiperda OX=7108 GN=SFRICE005199.2 PE=4 SV=1	3e-98	285	PF01395.20	PBP_GOBP	PBP/GOBP family	--	--	--	--	GO:0005549	odorant binding	S	Function unknown	PhBP
DN15009_c0_g1_i2	2	61	1558.56	284	XP_022826064.1	0	590	scolexin B isoform X1 [Spodoptera litura]	--	--	--	--	sp|C1JE15|SCLXB_HELVI	Scolexin B OS=Heliothis virescens OX=7102 PE=1 SV=1	2e-176	495	PF00089.24	Trypsin	Trypsin	GO:0006508	proteolysis	--	--	GO:0004252	serine-type endopeptidase activity	E	Amino acid transport and metabolism	Tryp_SPc
DN15010_c0_g1_i1	10	12	309.892	203	XP_022821522.1	7e-153	429	uncharacterized protein LOC111352989 isoform X4 [Spodoptera litura]	--	--	--	--	tr|A0A2A4K2V0|A0A2A4K2V0_HELVI	Uncharacterized protein OS=Heliothis virescens OX=7102 GN=B5V51_5227 PE=4 SV=1	3e-150	427	PF00059.19	Lectin_C	Lectin C-type domain	GO:0044719	regulation of imaginal disc-derived wing size	--	--	GO:0030246	carbohydrate binding	T, V	Signal transduction mechanisms, Defense mechanisms	CLECT
DN15010_c0_g1_i2	10	12	258.372	352	XP_022821517.1	0	733	uncharacterized protein LOC111352989 isoform X1 [Spodoptera litura]	--	--	--	--	tr|A0A2A4K2V0|A0A2A4K2V0_HELVI	Uncharacterized protein OS=Heliothis virescens OX=7102 GN=B5V51_5227 PE=4 SV=1	0	697	--	--	--	GO:0044719	regulation of imaginal disc-derived wing size	--	--	GO:0030246	carbohydrate binding	T, V	Signal transduction mechanisms, Defense mechanisms	CLECT
DN15010_c0_g1_i3	10	12	262.984	207	XP_022821521.1	5e-156	437	uncharacterized protein LOC111352989 isoform X3 [Spodoptera litura]	--	--	--	--	tr|A0A2A4K2V0|A0A2A4K2V0_HELVI	Uncharacterized protein OS=Heliothis virescens OX=7102 GN=B5V51_5227 PE=4 SV=1	5e-156	442	PF00059.19	Lectin_C	Lectin C-type domain	GO:0044719	regulation of imaginal disc-derived wing size	--	--	GO:0030246	carbohydrate binding	T, V	Signal transduction mechanisms, Defense mechanisms	CLECT
DN15010_c0_g1_i4	10	12	204.578	203	XP_022821522.1	7e-153	429	uncharacterized protein LOC111352989 isoform X4 [Spodoptera litura]	--	--	--	--	tr|A0A2A4K2V0|A0A2A4K2V0_HELVI	Uncharacterized protein OS=Heliothis virescens OX=7102 GN=B5V51_5227 PE=4 SV=1	3e-150	427	PF00059.19	Lectin_C	Lectin C-type domain	GO:0044719	regulation of imaginal disc-derived wing size	--	--	GO:0030246	carbohydrate binding	T, V	Signal transduction mechanisms, Defense mechanisms	CLECT
DN15010_c0_g1_i5	10	12	171.799	207	XP_022821521.1	5e-156	437	uncharacterized protein LOC111352989 isoform X3 [Spodoptera litura]	--	--	--	--	tr|A0A2A4K2V0|A0A2A4K2V0_HELVI	Uncharacterized protein OS=Heliothis virescens OX=7102 GN=B5V51_5227 PE=4 SV=1	5e-156	442	PF00059.19	Lectin_C	Lectin C-type domain	GO:0044719	regulation of imaginal disc-derived wing size	--	--	GO:0030246	carbohydrate binding	T, V	Signal transduction mechanisms, Defense mechanisms	CLECT
DN15010_c0_g1_i6	10	12	308.955	348	XP_022821520.1	0	724	uncharacterized protein LOC111352989 isoform X2 [Spodoptera litura]	--	--	--	--	tr|A0A2A4K2V0|A0A2A4K2V0_HELVI	Uncharacterized protein OS=Heliothis virescens OX=7102 GN=B5V51_5227 PE=4 SV=1	0	683	PF00059.19	Lectin_C	Lectin C-type domain	GO:0044719	regulation of imaginal disc-derived wing size	--	--	GO:0030246	carbohydrate binding	T, V	Signal transduction mechanisms, Defense mechanisms	CLECT
DN15019_c0_g1_i1	1	92	432.786	495	XP_022820116.1	0	1016	uncharacterized protein LOC111352038 isoform X2 [Spodoptera litura]	--	--	--	--	tr|A0A2A4JSN5|A0A2A4JSN5_HELVI	Uncharacterized protein OS=Heliothis virescens OX=7102 GN=B5V51_12332 PE=4 SV=1	0	840	--	--	--	GO:0042147//GO:0015031//GO:0060079//GO:0035235//GO:0034220	retrograde transport, endosome to Golgi//protein transport//excitatory postsynaptic potential//ionotropic glutamate receptor signaling pathway//ion transmembrane transport	GO:0030906//GO:0005829//GO:0098794//GO:0016021//GO:0005886	retromer, cargo-selective complex//cytosol//postsynapse//integral component of membrane//plasma membrane	GO:0005234//GO:0004970	extracellularly glutamate-gated ion channel activity//ionotropic glutamate receptor activity	--	--	--
DN15038_c0_g2_i1	43	4	8.193	420	XP_022828100.1	0	861	uncharacterized protein LOC111357577 [Spodoptera litura]	--	--	--	--	tr|A0A212EXM7|A0A212EXM7_DANPL	Uncharacterized protein OS=Danaus plexippus plexippus OX=278856 GN=KGM_202079 PE=4 SV=1	0	733	PF00090.17//PF02210.22	TSP_1//Laminin_G_2	Thrombospondin type 1 domain//Laminin G domain	GO:0007229//GO:0006508	integrin-mediated signaling pathway//proteolysis	--	--	GO:0004222//GO:0046872	metalloendopeptidase activity//metal ion binding	O	Post-translational modification, protein turnover, and chaperones	TSPN
DN15107_c0_g1_i1	26	6	172.964	196	XP_022825729.1	5e-145	409	uncharacterized protein LOC111355862 isoform X1 [Spodoptera litura]	--	--	--	--	tr|A0A2H1VTF5|A0A2H1VTF5_SPOFR	SFRICE_010944 OS=Spodoptera frugiperda OX=7108 GN=SFRICE_010944 PE=4 SV=1	1e-94	280	PF16077.3	NA	NA	--	--	--	--	--	--	--	--	--
DN15117_c0_g1_i1	1	92	659.547	303	XP_022828799.1	0	573	pro-resilin-like [Spodoptera litura]	--	--	--	--	tr|A0A2H1WG73|A0A2H1WG73_SPOFR	SFRICE_005180 OS=Spodoptera frugiperda OX=7108 GN=SFRICE_005180 PE=4 SV=1	5e-168	475	PF00379.21	Chitin_bind_4	Insect cuticle protein	--	--	GO:0032992	protein-carbohydrate complex	GO:0042302//GO:0030023	structural constituent of cuticle//extracellular matrix constituent conferring elasticity	S	Function unknown	Insect cuticle protein
DN15312_c0_g1_i1	151	2	9.394	244	XP_022826845.1	2e-170	477	uncharacterized protein LOC111356639 [Spodoptera litura]	--	--	--	--	tr|A0A2H1WF66|A0A2H1WF66_SPOFR	SFRICE_033175 OS=Spodoptera frugiperda OX=7108 GN=SFRICE_033175 PE=4 SV=1	2e-86	263	--	--	--	GO:0007020//GO:0070830	microtubule nucleation//bicellular tight junction assembly	GO:0000922//GO:0005815//GO:0016327//GO:0016324//GO:0030139//GO:0005923	spindle pole//microtubule organizing center//apicolateral plasma membrane//apical plasma membrane//endocytic vesicle//bicellular tight junction	GO:0043015//GO:0019904	gamma-tubulin binding//protein domain specific binding	--	--	--
DN15312_c0_g1_i2	151	2	8.9	244	XP_022826845.1	2e-170	477	uncharacterized protein LOC111356639 [Spodoptera litura]	--	--	--	--	tr|A0A2H1WF66|A0A2H1WF66_SPOFR	SFRICE_033175 OS=Spodoptera frugiperda OX=7108 GN=SFRICE_033175 PE=4 SV=1	2e-86	263	--	--	--	GO:0007020//GO:0070830	microtubule nucleation//bicellular tight junction assembly	GO:0000922//GO:0005815//GO:0016327//GO:0016324//GO:0030139//GO:0005923	spindle pole//microtubule organizing center//apicolateral plasma membrane//apical plasma membrane//endocytic vesicle//bicellular tight junction	GO:0043015//GO:0019904	gamma-tubulin binding//protein domain specific binding	--	--	--
DN15381_c0_g2_i1	61	4	22.279	177	XP_022827556.1	1e-118	343	uncharacterized protein LOC111357194 isoform X1 [Spodoptera litura]	--	--	--	--	tr|A0A2H1VD35|A0A2H1VD35_SPOFR	SFRICE_003452 OS=Spodoptera frugiperda OX=7108 GN=SFRICE_003452 PE=4 SV=1	6e-91	292	PF07898.11	DUF1676	Protein of unknown function (DUF1676)	--	--	GO:0016021	integral component of membrane	--	--	S	Function unknown	Protein of unknown function (DUF1676)
DN15436_c0_g1_i1	1	92	62.973	133	XP_022816176.1	9e-90	263	endocuticle structural glycoprotein ABD-4-like [Spodoptera litura]	--	--	--	--	tr|A0A212FBD0|A0A212FBD0_DANPL	Cuticular protein RR-1 motif 37 OS=Danaus plexippus plexippus OX=278856 GN=KGM_207982 PE=4 SV=1	1e-69	211	PF00379.21	Chitin_bind_4	Insect cuticle protein	--	--	--	--	GO:0042302	structural constituent of cuticle	S	Function unknown	Insect cuticle protein
DN15442_c0_g2_i1	65	4	1670.37	215	XP_022832672.1	1e-157	442	FK506-binding protein 2 isoform X2 [Spodoptera litura]	K09577	FKBP14	FK506-binding protein 14 [EC:5.2.1.8]	http://www.genome.jp/dbget-bin/www_bget?ko:K09577	tr|S4PG11|S4PG11_9NEOP	Peptidylprolyl isomerase OS=Pararge aegeria OX=116150 PE=4 SV=1	6e-143	404	PF00254.26//PF13499.4	FKBP_C//EF-hand_7	FKBP-type peptidyl-prolyl cis-trans isomerase//EF-hand domain pair	GO:0000413//GO:0008587//GO:0022416//GO:0046716//GO:0008593	protein peptidyl-prolyl isomerization//imaginal disc-derived wing margin morphogenesis//chaeta development//muscle cell cellular homeostasis//regulation of Notch signaling pathway	GO:0005615//GO:0005783	extracellular space//endoplasmic reticulum	GO:0003755//GO:0005509	peptidyl-prolyl cis-trans isomerase activity//calcium ion binding	O	Post-translational modification, protein turnover, and chaperones	FKBP-type peptidyl-prolyl cis-trans isomerase
DN15442_c0_g2_i2	65	4	1251.56	237	XP_022832671.1	3e-174	486	FK506-binding protein 2 isoform X1 [Spodoptera litura]	K09577	FKBP14	FK506-binding protein 14 [EC:5.2.1.8]	http://www.genome.jp/dbget-bin/www_bget?ko:K09577	tr|S4PG11|S4PG11_9NEOP	Peptidylprolyl isomerase OS=Pararge aegeria OX=116150 PE=4 SV=1	6e-138	392	PF00254.26//PF13202.4//PF13499.4	FKBP_C//EF-hand_5//EF-hand_7	FKBP-type peptidyl-prolyl cis-trans isomerase//EF hand//EF-hand domain pair	GO:0000413//GO:0008587//GO:0022416//GO:0046716//GO:0008593	protein peptidyl-prolyl isomerization//imaginal disc-derived wing margin morphogenesis//chaeta development//muscle cell cellular homeostasis//regulation of Notch signaling pathway	GO:0005615//GO:0005783	extracellular space//endoplasmic reticulum	GO:0003755//GO:0005509	peptidyl-prolyl cis-trans isomerase activity//calcium ion binding	O	Post-translational modification, protein turnover, and chaperones	FKBP-type peptidyl-prolyl cis-trans isomerase
DN15493_c0_g1_i1	29	6	439.874	200	XP_022816184.1	2e-147	416	tissue inhibitor of metalloproteinase isoform X2 [Spodoptera litura]	K16866	TIMP3	metalloproteinase inhibitor 3	http://www.genome.jp/dbget-bin/www_bget?ko:K16866	tr|A0A2H1VSG6|A0A2H1VSG6_SPOFR	SFRICE_035678 (Fragment) OS=Spodoptera frugiperda OX=7108 GN=SFRICE_035678 PE=4 SV=1	6e-131	372	PF00965.15	TIMP	Tissue inhibitor of metalloproteinase	GO:0010951//GO:0035202//GO:0048526//GO:0007426//GO:0042331//GO:0060232//GO:0007419//GO:0071711//GO:0006508//GO:0007155	negative regulation of endopeptidase activity//tracheal pit formation in open tracheal system//imaginal disc-derived wing expansion//tracheal outgrowth, open tracheal system//phototaxis//delamination//ventral cord development//basement membrane organization//proteolysis//cell adhesion	GO:0005576//GO:0030425	extracellular region//dendrite	GO:0008191//GO:0008237	metalloendopeptidase inhibitor activity//metallopeptidase activity	O	Post-translational modification, protein turnover, and chaperones	NTR
DN15501_c0_g1_i1	140	2	18.063	134	CAD32495.1	7e-96	279	allatotropin [Spodoptera frugiperda]	--	--	--	--	tr|G3M0D2|G3M0D2_SPOEX	Allatotropin OS=Spodoptera exigua OX=7107 PE=2 SV=1	4e-96	278	--	--	--	GO:0007218	neuropeptide signaling pathway	--	--	--	--	--	--	--
DN15501_c0_g1_i2	140	2	20.346	172	XP_022830271.1	4e-127	362	allatotropin isoform X2 [Spodoptera litura]	--	--	--	--	sp|Q70XC3|ALLT_SPOFR	Allatotropin OS=Spodoptera frugiperda OX=7108 PE=2 SV=2	3e-114	328	--	--	--	GO:0007218	neuropeptide signaling pathway	GO:0005576	extracellular region	--	--	--	--	--
DN15507_c0_g1_i1	1	92	5105.39	275	XP_022824374.1	0	543	adhesive plaque matrix protein-like [Spodoptera litura]	--	--	--	--	tr|A0A2H1VAD4|A0A2H1VAD4_SPOFR	SFRICE_014823 OS=Spodoptera frugiperda OX=7108 GN=SFRICE_014823 PE=4 SV=1	7e-158	476	PF00379.21	Chitin_bind_4	Insect cuticle protein	GO:0006468//GO:2000651//GO:0070373//GO:0090263//GO:0008285//GO:0006030	protein phosphorylation//positive regulation of sodium ion transmembrane transporter activity//negative regulation of ERK1 and ERK2 cascade//positive regulation of canonical Wnt signaling pathway//negative regulation of cell proliferation//chitin metabolic process	GO:0005829	cytosol	GO:0042302//GO:0004674//GO:0008144//GO:0097367//GO:0030554//GO:0035639	structural constituent of cuticle//protein serine/threonine kinase activity//drug binding//carbohydrate derivative binding//adenyl nucleotide binding//purine ribonucleoside triphosphate binding	S	Function unknown	Insect cuticle protein
DN15564_c0_g1_i1	64	4	2467.23	155	XP_022817738.1	7e-110	316	protein NPC2 homolog [Spodoptera litura]	K13443	NPC2	Niemann-Pick C2 protein	http://www.genome.jp/dbget-bin/www_bget?ko:K13443	tr|A0A2H1X1J9|A0A2H1X1J9_SPOFR	SFRICE_031518 (Fragment) OS=Spodoptera frugiperda OX=7108 GN=SFRICE_031518 PE=4 SV=1	7e-85	251	PF02221.13	E1_DerP2_DerF2	ML domain	GO:0032367	intracellular cholesterol transport	GO:0005622	intracellular	--	--	S	Function unknown	ML domain
DN15577_c0_g1_i1	26	6	158.22	186	XP_022825546.1	5e-136	385	uncharacterized protein LOC111355730 [Spodoptera litura]	--	--	--	--	tr|A0A2A4K2B4|A0A2A4K2B4_HELVI	Uncharacterized protein OS=Heliothis virescens OX=7102 GN=B5V51_5156 PE=4 SV=1	7e-38	134	PF16077.3	NA	NA	--	--	--	--	--	--	--	--	--
DN15662_c0_g1_i1	7	16	200.467	147	ALJ30204.1	3e-99	289	putative odorant binding protein OBP17 [Spodoptera litura]	--	--	--	--	tr|A0A0P0EL88|A0A0P0EL88_SPOLT	Putative odorant binding protein OBP17 OS=Spodoptera litura OX=69820 PE=2 SV=1	1e-99	289	PF01395.20	PBP_GOBP	PBP/GOBP family	--	--	--	--	GO:0005549	odorant binding	S	Function unknown	PhBP
DN15683_c0_g1_i1	22	7	66.453	105	KOB70863.1	3e-25	96.7	Uncharacterized protein OBRU01_14834 [Operophtera brumata]	--	--	--	--	tr|A0A2H1VV24|A0A2H1VV24_SPOFR	SFRICE_022197 OS=Spodoptera frugiperda OX=7108 GN=SFRICE_022197 PE=4 SV=1	8e-67	203	--	--	--	--	--	GO:0016021	integral component of membrane	--	--	--	--	--
DN15688_c0_g1_i1	2	61	51.021	397	XP_022824261.1	0	819	uncharacterized protein LOC111354875 [Spodoptera litura]	--	--	--	--	tr|A0A2A4IY66|A0A2A4IY66_HELVI	Uncharacterized protein OS=Heliothis virescens OX=7102 GN=B5V51_10452 PE=3 SV=1	0	640	PF00328.20	His_Phos_2	Histidine phosphatase superfamily (branch 2)	GO:0016311	dephosphorylation	--	--	GO:0008877//GO:0003993	glucose-1-phosphatase activity//acid phosphatase activity	S	Function unknown	Pfam:Acid_phosphat_A
DN15705_c0_g1_i1	4	23	8.809	159	XP_022825174.1	2e-92	291	uncharacterized protein LOC111355490 [Spodoptera litura]	--	--	--	--	tr|A0A2A4IZC6|A0A2A4IZC6_HELVI	Uncharacterized protein OS=Heliothis virescens OX=7102 GN=B5V51_10619 PE=4 SV=1	5e-85	257	--	--	--	GO:0007186//GO:0007166	G-protein coupled receptor signaling pathway//cell surface receptor signaling pathway	GO:0016020	membrane	GO:0004930	G-protein coupled receptor activity	T	Signal transduction mechanisms	7 transmembrane receptor (Secretin family)
DN15735_c0_g1_i1	40	5	1949.05	298	XP_022822561.1	0	613	protein obstructor-E [Spodoptera litura]	--	--	--	--	tr|A0A2H1VHR6|A0A2H1VHR6_SPOFR	SFRICE_000802 OS=Spodoptera frugiperda OX=7108 GN=SFRICE_000802 PE=4 SV=1	0	601	PF01607.22//PF01607.22//PF01607.22	CBM_14//CBM_14//CBM_14	Chitin binding Peritrophin-A domain//Chitin binding Peritrophin-A domain//Chitin binding Peritrophin-A domain	GO:0006030	chitin metabolic process	GO:0005576	extracellular region	GO:0008061	chitin binding	S	Function unknown	Chitin binding Peritrophin-A domain
DN15765_c0_g1_i1	7	16	77.5	158	ALJ30193.1	1e-111	321	putative odorant binding protein OBP6 [Spodoptera litura]	--	--	--	--	tr|A0A0P0EL80|A0A0P0EL80_SPOLT	Putative odorant binding protein OBP6 OS=Spodoptera litura OX=69820 PE=2 SV=1	6e-112	321	PF01395.20	PBP_GOBP	PBP/GOBP family	--	--	--	--	GO:0005549	odorant binding	S	Function unknown	PhBP
DN15768_c0_g1_i1	150	2	75.151	142	AKI87968.1	1e-98	287	odorant binding protein 7 [Spodoptera litura]	--	--	--	--	tr|A0A0G2YHX1|A0A0G2YHX1_SPOLT	Odorant binding protein 7 OS=Spodoptera litura OX=69820 GN=OBP7 PE=2 SV=1	4e-99	287	PF01395.20	PBP_GOBP	PBP/GOBP family	--	--	--	--	GO:0005549	odorant binding	S	Function unknown	Odorant-binding protein
DN15768_c0_g1_i2	150	2	129.008	142	AKI87968.1	1e-89	264	odorant binding protein 7 [Spodoptera litura]	--	--	--	--	tr|A0A0G2YHX1|A0A0G2YHX1_SPOLT	Odorant binding protein 7 OS=Spodoptera litura OX=69820 GN=OBP7 PE=2 SV=1	4e-90	264	PF01395.20	PBP_GOBP	PBP/GOBP family	--	--	--	--	GO:0005549	odorant binding	S	Function unknown	Odorant-binding protein
DN15790_c0_g1_i1	4	23	8.592	123	ALJ30217.1	6e-88	258	putative chemosensory protein CSP6 [Spodoptera litura]	--	--	--	--	tr|A0A0P0EW15|A0A0P0EW15_SPOLT	Putative chemosensory protein CSP6 OS=Spodoptera litura OX=69820 PE=2 SV=1	3e-88	258	PF03392.11	OS-D	Insect pheromone-binding family, A10/OS-D	GO:0007552//GO:0009617	metamorphosis//response to bacterium	--	--	--	--	S	Function unknown	Insect pheromone-binding family, A10/OS-D
DN15790_c0_g1_i2	4	23	11.029	123	ALJ30217.1	6e-88	258	putative chemosensory protein CSP6 [Spodoptera litura]	--	--	--	--	tr|A0A0P0EW15|A0A0P0EW15_SPOLT	Putative chemosensory protein CSP6 OS=Spodoptera litura OX=69820 PE=2 SV=1	3e-88	258	PF03392.11	OS-D	Insect pheromone-binding family, A10/OS-D	GO:0007552//GO:0009617	metamorphosis//response to bacterium	--	--	--	--	S	Function unknown	Insect pheromone-binding family, A10/OS-D
DN15792_c0_g1_i1	93	2	112.495	106	XP_022826907.1	3e-74	222	uncharacterized protein LOC111356683 [Spodoptera litura]	--	--	--	--	tr|A0A2A4K3M5|A0A2A4K3M5_HELVI	Uncharacterized protein OS=Heliothis virescens OX=7102 GN=B5V51_4728 PE=4 SV=1	3e-35	121	PF15430.4	SVWC	Single domain von Willebrand factor type C	--	--	--	--	--	--	--	--	--
DN15801_c0_g1_i1	159	2	314.495	186	XP_022814063.1	2e-133	379	LDLR chaperone boca [Spodoptera litura]	--	--	--	--	tr|A0A2H1WZX3|A0A2H1WZX3_SPOFR	SFRICE_010054 OS=Spodoptera frugiperda OX=7108 GN=SFRICE_010054 PE=4 SV=1	1e-129	368	PF10185.7	Mesd	Chaperone for wingless signalling and trafficking of LDL receptor	GO:0006457//GO:0006888//GO:0006612	protein folding//ER to Golgi vesicle-mediated transport//protein targeting to membrane	GO:0005788//GO:0045177	endoplasmic reticulum lumen//apical part of cell	GO:0042802	identical protein binding	O	Post-translational modification, protein turnover, and chaperones	Chaperone for wingless signalling and trafficking of LDL receptor
DN15801_c0_g1_i2	159	2	256.251	186	XP_022814063.1	2e-133	379	LDLR chaperone boca [Spodoptera litura]	--	--	--	--	tr|A0A2H1WZX3|A0A2H1WZX3_SPOFR	SFRICE_010054 OS=Spodoptera frugiperda OX=7108 GN=SFRICE_010054 PE=4 SV=1	1e-129	368	PF10185.7	Mesd	Chaperone for wingless signalling and trafficking of LDL receptor	GO:0006457//GO:0006888//GO:0006612	protein folding//ER to Golgi vesicle-mediated transport//protein targeting to membrane	GO:0005788//GO:0045177	endoplasmic reticulum lumen//apical part of cell	GO:0042802	identical protein binding	O	Post-translational modification, protein turnover, and chaperones	Chaperone for wingless signalling and trafficking of LDL receptor
DN15824_c0_g1_i1	64	4	384.454	154	XP_022827171.1	3e-109	315	MD-2-related lipid-recognition protein-like [Spodoptera litura]	K13443	NPC2	Niemann-Pick C2 protein	http://www.genome.jp/dbget-bin/www_bget?ko:K13443	tr|A0A2H1VQ20|A0A2H1VQ20_SPOFR	SFRICE_004505 OS=Spodoptera frugiperda OX=7108 GN=SFRICE_004505 PE=4 SV=1	2e-101	294	PF02221.13	E1_DerP2_DerF2	ML domain	GO:0042381//GO:0032367//GO:0007498	hemolymph coagulation//intracellular cholesterol transport//mesoderm development	GO:0016021	integral component of membrane	--	--	S	Function unknown	ML
DN15829_c0_g1_i1	2	61	2796.59	405	XP_022818726.1	0	823	venom serine protease-like isoform X2 [Spodoptera litura]	--	--	--	--	tr|Q6R559|Q6R559_OSTNU	Trypsin-like proteinase T2a OS=Ostrinia nubilalis OX=29057 PE=2 SV=2	4e-160	463	PF00431.18//PF00089.24	CUB//Trypsin	CUB domain//Trypsin	GO:0006508	proteolysis	--	--	GO:0004252	serine-type endopeptidase activity	E	Amino acid transport and metabolism	Tryp_SPc
DN15833_c0_g1_i1	2	61	2691.38	437	AAW24481.1	0	892	prophenol oxidase activating enzyme 3 [Spodoptera litura]	--	--	--	--	tr|Q49QW0|Q49QW0_SPOLT	Prophenol oxidase activating enzyme 3 OS=Spodoptera litura OX=69820 GN=PPAE 3 PE=2 SV=1	0	892	PF12032.6//PF12032.6//PF00089.24	CLIP//CLIP//Trypsin	Regulatory CLIP domain of proteinases//Regulatory CLIP domain of proteinases//Trypsin	GO:0006508//GO:0002804//GO:0045752//GO:0050830//GO:0002816//GO:0050832	proteolysis//positive regulation of antifungal peptide production//positive regulation of Toll signaling pathway//defense response to Gram-positive bacterium//regulation of biosynthetic process of antibacterial peptides active against Gram-positive bacteria//defense response to fungus	--	--	GO:0004252	serine-type endopeptidase activity	O	Post-translational modification, protein turnover, and chaperones	activating enzyme
DN16021_c0_g1_i1	1	92	46.734	158	XP_022816681.1	2e-103	300	larval cuticle protein 16/17-like [Spodoptera litura]	--	--	--	--	tr|A0A2H1W193|A0A2H1W193_SPOFR	SFRICE_002491 OS=Spodoptera frugiperda OX=7108 GN=SFRICE_002491 PE=4 SV=1	2e-87	259	PF00379.21	Chitin_bind_4	Insect cuticle protein	--	--	--	--	GO:0042302	structural constituent of cuticle	S	Function unknown	Insect cuticle protein
DN16034_c0_g1_i1	40	5	1038.92	238	XP_022824511.1	3e-173	484	protein obstructor-E-like [Spodoptera litura]	--	--	--	--	tr|A0A2H1W7G7|A0A2H1W7G7_SPOFR	SFRICE_009517 OS=Spodoptera frugiperda OX=7108 GN=SFRICE_009517 PE=4 SV=1	1e-169	474	PF01607.22//PF01607.22//PF01607.22	CBM_14//CBM_14//CBM_14	Chitin binding Peritrophin-A domain//Chitin binding Peritrophin-A domain//Chitin binding Peritrophin-A domain	GO:0006030	chitin metabolic process	GO:0005576	extracellular region	--	--	S	Function unknown	Chitin binding Peritrophin-A domain
DN16136_c0_g1_i1	7	16	791.365	193	ALD65892.1	1e-141	400	odorant binding protein 18 [Spodoptera litura]	--	--	--	--	tr|A0A0M4JVQ7|A0A0M4JVQ7_SPOLT	Odorant binding protein 18 OS=Spodoptera litura OX=69820 GN=OBP18 PE=2 SV=1	6e-142	400	--	--	--	--	--	--	--	GO:0005549	odorant binding	--	--	--
DN16168_c0_g2_i1	22	7	147.037	130	XP_022822833.1	6e-80	238	uncharacterized protein LOC111353867 [Spodoptera litura]	--	--	--	--	tr|A0A2H1W2U5|A0A2H1W2U5_SPOFR	SFRICE_026373 OS=Spodoptera frugiperda OX=7108 GN=SFRICE_026373 PE=4 SV=1	2e-84	249	--	--	--	--	--	--	--	--	--	--	--	--
DN16168_c0_g2_i2	22	7	196.205	130	XP_022822833.1	6e-80	238	uncharacterized protein LOC111353867 [Spodoptera litura]	--	--	--	--	tr|A0A2H1W2U5|A0A2H1W2U5_SPOFR	SFRICE_026373 OS=Spodoptera frugiperda OX=7108 GN=SFRICE_026373 PE=4 SV=1	2e-84	249	--	--	--	--	--	--	--	--	--	--	--	--
DN16219_c0_g1_i1	3	28	48.514	251	XP_022828083.1	0	513	circadian clock-controlled protein-like [Spodoptera litura]	--	--	--	--	tr|A0A2H1VEP5|A0A2H1VEP5_SPOFR	SFRICE_033192 OS=Spodoptera frugiperda OX=7108 GN=SFRICE_033192 PE=4 SV=1	0	504	PF06585.9	JHBP	Haemolymph juvenile hormone binding protein (JHBP)	--	--	GO:0016021	integral component of membrane	--	--	S	Function unknown	JHBP
DN16222_c0_g2_i1	56	4	16.848	392	XP_022820807.1	0	809	uncharacterized protein LOC111352503 isoform X1 [Spodoptera litura]	--	--	--	--	tr|A0A2H1WBC7|A0A2H1WBC7_SPOFR	SFRICE_002778 OS=Spodoptera frugiperda OX=7108 GN=SFRICE_002778 PE=4 SV=1	0	592	PF00059.19	Lectin_C	Lectin C-type domain	GO:0007156//GO:0030001	homophilic cell adhesion via plasma membrane adhesion molecules//metal ion transport	GO:0016021	integral component of membrane	GO:0030246//GO:0046873//GO:0005509	carbohydrate binding//metal ion transmembrane transporter activity//calcium ion binding	T, V	Signal transduction mechanisms, Defense mechanisms	CLECT
DN16222_c0_g2_i2	56	4	16.926	381	XP_022820824.1	0	788	uncharacterized protein LOC111352503 isoform X2 [Spodoptera litura]	--	--	--	--	tr|A0A2H1WBC7|A0A2H1WBC7_SPOFR	SFRICE_002778 OS=Spodoptera frugiperda OX=7108 GN=SFRICE_002778 PE=4 SV=1	0	773	--	--	--	GO:0007156//GO:0030001	homophilic cell adhesion via plasma membrane adhesion molecules//metal ion transport	GO:0016021	integral component of membrane	GO:0030246//GO:0046873//GO:0005509	carbohydrate binding//metal ion transmembrane transporter activity//calcium ion binding	T, V	Signal transduction mechanisms, Defense mechanisms	CLECT
DN16324_c0_g1_i1	83	3	174.611	351	XP_022820775.1	0	723	protein Wnt-6 [Spodoptera litura]	K00445	WNT6	wingless-type MMTV integration site family, member 6	http://www.genome.jp/dbget-bin/www_bget?ko:K00445	tr|A0A1E1WNB5|A0A1E1WNB5_PECGO	Protein Wnt (Fragment) OS=Pectinophora gossypiella OX=13191 GN=g.5307 PE=3 SV=1	0	682	PF00110.17	wnt	wnt family	GO:0016055//GO:0007275//GO:0002009//GO:0045165	Wnt signaling pathway//multicellular organism development//morphogenesis of an epithelium//cell fate commitment	GO:0005576	extracellular region	GO:0005102	signaling receptor binding	T	Signal transduction mechanisms	Ligand for members of the frizzled family of seven transmembrane receptors (By similarity)
DN16338_c0_g1_i1	92	2	10.342	123	XP_022823429.1	3e-78	256	protein mesh isoform X1 [Spodoptera litura]	--	--	--	--	tr|A0A2H1V8T1|A0A2H1V8T1_SPOFR	SFRICE_010217 OS=Spodoptera frugiperda OX=7108 GN=SFRICE_010217 PE=4 SV=1	1e-74	224	--	--	--	GO:0007160//GO:0051258//GO:0051301//GO:0032505//GO:0019954//GO:0022414	cell-matrix adhesion//protein polymerization//cell division//reproduction of a single-celled organism//asexual reproduction//reproductive process	GO:0005918//GO:0016328//GO:0016021//GO:0032153	septate junction//lateral plasma membrane//integral component of membrane//cell division site	GO:0003924//GO:0005525	GTPase activity//GTP binding	W	Extracellular structures	AMOP domain
DN16338_c0_g1_i3	92	2	4.645	123	XP_022823429.1	3e-78	256	protein mesh isoform X1 [Spodoptera litura]	--	--	--	--	tr|A0A2H1V8T1|A0A2H1V8T1_SPOFR	SFRICE_010217 OS=Spodoptera frugiperda OX=7108 GN=SFRICE_010217 PE=4 SV=1	1e-74	224	--	--	--	GO:0007160//GO:0051258//GO:0051301//GO:0032505//GO:0019954//GO:0022414	cell-matrix adhesion//protein polymerization//cell division//reproduction of a single-celled organism//asexual reproduction//reproductive process	GO:0005918//GO:0016328//GO:0016021//GO:0032153	septate junction//lateral plasma membrane//integral component of membrane//cell division site	GO:0003924//GO:0005525	GTPase activity//GTP binding	W	Extracellular structures	AMOP domain
DN16342_c0_g1_i1	42	5	13.76	160	XP_022822700.1	1e-116	334	uncharacterized protein LOC111353770 [Spodoptera litura]	--	--	--	--	tr|A0A194PU69|A0A194PU69_PAPXU	Uncharacterized protein OS=Papilio xuthus OX=66420 GN=RR46_05573 PE=4 SV=1	4e-74	228	--	--	--	--	--	GO:0016021	integral component of membrane	--	--	--	--	--
DN16397_c0_g2_i2	4	23	4.296	158	XP_022834055.1	4e-103	301	uncharacterized protein LOC111361855 [Spodoptera litura]	--	--	--	--	tr|A0A2H1WS19|A0A2H1WS19_SPOFR	SFRICE_029482 OS=Spodoptera frugiperda OX=7108 GN=SFRICE_029482 PE=4 SV=1	1e-93	277	PF03392.11	OS-D	Insect pheromone-binding family, A10/OS-D	GO:0016310	phosphorylation	--	--	GO:0016301	kinase activity	S	Function unknown	Insect pheromone-binding family, A10/OS-D
DN16455_c0_g1_i1	91	2	98.616	110	XP_022823034.1	1e-75	226	uncharacterized protein LOC111354011 [Spodoptera litura]	--	--	--	--	tr|A0A2H1X1S1|A0A2H1X1S1_SPOFR	SFRICE_017491 OS=Spodoptera frugiperda OX=7108 GN=SFRICE_017491 PE=3 SV=1	1e-48	157	PF00049.16	Insulin	Insulin/IGF/Relaxin family	GO:0010469//GO:0099132//GO:0030001//GO:0006890//GO:0034968	regulation of signaling receptor activity//ATP hydrolysis coupled cation transmembrane transport//metal ion transport//retrograde vesicle-mediated transport, Golgi to ER//histone lysine methylation	GO:0005576//GO:0005634	extracellular region//nucleus	GO:0005179//GO:0000293//GO:0019829//GO:0018024	hormone activity//ferric-chelate reductase activity//cation-transporting ATPase activity//histone-lysine N-methyltransferase activity	--	--	--
DN16478_c0_g1_i1	60	4	2658.74	244	XP_022814808.1	1e-133	384	histidine-rich glycoprotein-like [Spodoptera litura]	--	--	--	--	tr|A0A2H1VJ66|A0A2H1VJ66_SPOFR	SFRICE_041752 OS=Spodoptera frugiperda OX=7108 GN=SFRICE_041752 PE=4 SV=1	3e-69	219	PF16009.3	NA	NA	GO:0071577//GO:0099132	zinc ion transmembrane transport//ATP hydrolysis coupled cation transmembrane transport	GO:0016021	integral component of membrane	GO:0016463//GO:0005540	zinc-exporting ATPase activity//hyaluronic acid binding	--	--	--
DN16478_c0_g2_i1	60	4	2021.23	244	XP_022815014.1	7e-130	374	histidine-rich glycoprotein-like [Spodoptera litura]	--	--	--	--	tr|A0A2H1VJ66|A0A2H1VJ66_SPOFR	SFRICE_041752 OS=Spodoptera frugiperda OX=7108 GN=SFRICE_041752 PE=4 SV=1	5e-69	218	PF16009.3	NA	NA	GO:0071577//GO:0099132	zinc ion transmembrane transport//ATP hydrolysis coupled cation transmembrane transport	GO:0016021	integral component of membrane	GO:0016463//GO:0005540//GO:0046872	zinc-exporting ATPase activity//hyaluronic acid binding//metal ion binding	--	--	--
DN16540_c0_g1_i1	8	14	523.949	368	XP_022816324.1	0	705	alaserpin-like isoform X1 [Spodoptera litura]	K13963	SERPINB	serpin B	http://www.genome.jp/dbget-bin/www_bget?ko:K13963	tr|A0A2H1VE36|A0A2H1VE36_SPOFR	SFRICE_018265 (Fragment) OS=Spodoptera frugiperda OX=7108 GN=SFRICE_018265 PE=3 SV=1	0	667	PF00079.18	Serpin	Serpin (serine protease inhibitor)	GO:0006508//GO:0010951	proteolysis//negative regulation of endopeptidase activity	GO:0005615	extracellular space	GO:0004867//GO:0008233	serine-type endopeptidase inhibitor activity//peptidase activity	V	Defense mechanisms	SERPIN
DN16540_c0_g1_i2	8	14	602.688	391	XP_022816325.1	0	791	alaserpin-like isoform X2 [Spodoptera litura]	K13963	SERPINB	serpin B	http://www.genome.jp/dbget-bin/www_bget?ko:K13963	tr|A0A2H1VE36|A0A2H1VE36_SPOFR	SFRICE_018265 (Fragment) OS=Spodoptera frugiperda OX=7108 GN=SFRICE_018265 PE=3 SV=1	0	753	PF00079.18	Serpin	Serpin (serine protease inhibitor)	GO:0006508//GO:0010951	proteolysis//negative regulation of endopeptidase activity	GO:0005615	extracellular space	GO:0004867//GO:0008233	serine-type endopeptidase inhibitor activity//peptidase activity	V	Defense mechanisms	SERPIN
DN16540_c0_g1_i3	8	14	1278.59	391	XP_022816325.1	0	791	alaserpin-like isoform X2 [Spodoptera litura]	K13963	SERPINB	serpin B	http://www.genome.jp/dbget-bin/www_bget?ko:K13963	tr|A0A2H1VE36|A0A2H1VE36_SPOFR	SFRICE_018265 (Fragment) OS=Spodoptera frugiperda OX=7108 GN=SFRICE_018265 PE=3 SV=1	0	753	PF00079.18	Serpin	Serpin (serine protease inhibitor)	GO:0006508//GO:0010951	proteolysis//negative regulation of endopeptidase activity	GO:0005615	extracellular space	GO:0004867//GO:0008233	serine-type endopeptidase inhibitor activity//peptidase activity	V	Defense mechanisms	SERPIN
DN16540_c0_g1_i4	8	14	511.095	391	XP_022816325.1	0	791	alaserpin-like isoform X2 [Spodoptera litura]	K13963	SERPINB	serpin B	http://www.genome.jp/dbget-bin/www_bget?ko:K13963	tr|A0A2H1VE36|A0A2H1VE36_SPOFR	SFRICE_018265 (Fragment) OS=Spodoptera frugiperda OX=7108 GN=SFRICE_018265 PE=3 SV=1	0	753	PF00079.18	Serpin	Serpin (serine protease inhibitor)	GO:0006508//GO:0010951	proteolysis//negative regulation of endopeptidase activity	GO:0005615	extracellular space	GO:0004867//GO:0008233	serine-type endopeptidase inhibitor activity//peptidase activity	V	Defense mechanisms	SERPIN
DN16552_c1_g1_i2	40	5	3245.44	542	XP_022820708.1	0	1135	uncharacterized protein LOC111352439 isoform X1 [Spodoptera litura]	--	--	--	--	tr|A0A2H1WCQ4|A0A2H1WCQ4_SPOFR	SFRICE_034012 OS=Spodoptera frugiperda OX=7108 GN=SFRICE_034012 PE=4 SV=1	0	1127	PF01607.22//PF00057.16	CBM_14//Ldl_recept_a	Chitin binding Peritrophin-A domain//Low-density lipoprotein receptor domain class A	GO:0006030//GO:0005975//GO:0035001//GO:0035159//GO:0060439//GO:0007632	chitin metabolic process//carbohydrate metabolic process//dorsal trunk growth, open tracheal system//regulation of tube length, open tracheal system//trachea morphogenesis//visual behavior	GO:0005576	extracellular region	GO:0008061/GO:0004099	chitin binding//chitin deacetylase activity	T	Signal transduction mechanisms	Chitin binding Peritrophin-A domain
DN16552_c1_g1_i4	40	5	2914.07	536	XP_022820709.1	0	1123	uncharacterized protein LOC111352439 isoform X2 [Spodoptera litura]	--	--	--	--	tr|A0A2A4K3A7|A0A2A4K3A7_HELVI	Uncharacterized protein OS=Heliothis virescens OX=7102 GN=B5V51_3833 PE=4 SV=1	0	1111	PF01607.22//PF00057.16	CBM_14//Ldl_recept_a	Chitin binding Peritrophin-A domain//Low-density lipoprotein receptor domain class A	GO:0006030//GO:0005975//GO:0035001//GO:0035159//GO:0060439//GO:0007632	chitin metabolic process//carbohydrate metabolic process//dorsal trunk growth, open tracheal system//regulation of tube length, open tracheal system//trachea morphogenesis//visual behavior	GO:0005576	extracellular region	GO:0008061/GO:0004099	chitin binding//chitin deacetylase activity	T	Signal transduction mechanisms	Chitin binding Peritrophin-A domain
DN16590_c0_g1_i1	123	2	50.692	103	XP_022827606.1	1e-71	215	pro-corazonin-like [Spodoptera litura]	--	--	--	--	tr|A0A2H1V539|A0A2H1V539_SPOFR	SFRICE_016087 (Fragment) OS=Spodoptera frugiperda OX=7108 GN=SFRICE_016087 PE=4 SV=1	2e-68	207	--	--	--	GO:0045823//GO:0007218//GO:0006117//GO:0071361//GO:0048149//GO:0010469	positive regulation of heart contraction//neuropeptide signaling pathway//acetaldehyde metabolic process//cellular response to ethanol//behavioral response to ethanol//regulation of signaling receptor activity	GO:0005576	extracellular region	GO:0071858//GO:0005184	corazonin receptor binding//neuropeptide hormone activity	W	Extracellular structures	Inherit from biNOG: Cardioactive peptide. Corazonin is probably involved in the physiological regulation of the heart beat (By similarity)
DN16590_c0_g1_i2	123	2	40.26	103	XP_022827606.1	1e-71	215	pro-corazonin-like [Spodoptera litura]	--	--	--	--	tr|A0A2H1V539|A0A2H1V539_SPOFR	SFRICE_016087 (Fragment) OS=Spodoptera frugiperda OX=7108 GN=SFRICE_016087 PE=4 SV=1	2e-68	207	--	--	--	GO:0045823//GO:0007218//GO:0006117//GO:0071361//GO:0048149//GO:0010469	positive regulation of heart contraction//neuropeptide signaling pathway//acetaldehyde metabolic process//cellular response to ethanol//behavioral response to ethanol//regulation of signaling receptor activity	GO:0005576	extracellular region	GO:0071858//GO:0005184	corazonin receptor binding//neuropeptide hormone activity	W	Extracellular structures	Inherit from biNOG: Cardioactive peptide. Corazonin is probably involved in the physiological regulation of the heart beat (By similarity)
DN16591_c0_g2_i1	7	16	1234.22	147	ALJ30207.1	4e-100	291	putative odorant binding protein OBP20 [Spodoptera litura]	--	--	--	--	tr|A0A0P0DZ12|A0A0P0DZ12_SPOLT	Putative odorant binding protein OBP20 OS=Spodoptera litura OX=69820 PE=2 SV=1	2e-100	291	PF01395.20	PBP_GOBP	PBP/GOBP family	--	--	--	--	GO:0005549	odorant binding	S	Function unknown	PhBP
DN16617_c0_g1_i2	102	2	34.784	245	XP_022829910.1	2e-180	503	uncharacterized protein LOC111358799 [Spodoptera litura]	--	--	--	--	tr|A0A2H1VLK9|A0A2H1VLK9_SPOFR	SFRICE003964.2 OS=Spodoptera frugiperda OX=7108 GN=SFRICE003964.2 PE=4 SV=1	5e-155	437	PF01395.20	PBP_GOBP	PBP/GOBP family	--	--	--	--	GO:0005549	odorant binding	--	--	--
DN16617_c0_g1_i3	102	2	16.955	247	XP_022829910.1	2e-177	495	uncharacterized protein LOC111358799 [Spodoptera litura]	--	--	--	--	tr|A0A2H1VLK9|A0A2H1VLK9_SPOFR	SFRICE003964.2 OS=Spodoptera frugiperda OX=7108 GN=SFRICE003964.2 PE=4 SV=1	6e-153	432	PF01395.20	PBP_GOBP	PBP/GOBP family	--	--	--	--	GO:0005549	odorant binding	--	--	--
DN16618_c0_g1_i1	39	5	100.894	164	XP_022828371.1	1e-98	295	shematrin-like protein 1 [Spodoptera litura]	--	--	--	--	tr|A0A2H1VBQ7|A0A2H1VBQ7_SPOFR	SFRICE_029918 (Fragment) OS=Spodoptera frugiperda OX=7108 GN=SFRICE_029918 PE=4 SV=1	6e-52	180	--	--	--	GO:0016560//GO:0070830//GO:0032508	protein import into peroxisome matrix, docking//bicellular tight junction assembly//DNA duplex unwinding	GO:0005777//GO:0005923//GO:0031903//GO:1990429	peroxisome//bicellular tight junction//microbody membrane//peroxisomal importomer complex	GO:0042302//GO:0004003//GO:0030674	structural constituent of cuticle//ATP-dependent DNA helicase activity//protein binding, bridging	--	--	--
DN16618_c0_g1_i2	39	5	59.36	164	XP_022828371.1	1e-98	295	shematrin-like protein 1 [Spodoptera litura]	--	--	--	--	tr|A0A2H1VBQ7|A0A2H1VBQ7_SPOFR	SFRICE_029918 (Fragment) OS=Spodoptera frugiperda OX=7108 GN=SFRICE_029918 PE=4 SV=1	6e-52	180	--	--	--	GO:0016560//GO:0070830//GO:0032508	protein import into peroxisome matrix, docking//bicellular tight junction assembly//DNA duplex unwinding	GO:0005777//GO:0005923//GO:0031903//GO:1990429	peroxisome//bicellular tight junction//microbody membrane//peroxisomal importomer complex	GO:0042302//GO:0004003//GO:0030674	structural constituent of cuticle//ATP-dependent DNA helicase activity//protein binding, bridging	--	--	--
DN16630_c0_g1_i1	4	23	36.04	413	XP_022818974.1	0	832	GDP-fucose protein O-fucosyltransferase 2 [Spodoptera litura]	K03691	POFUT	peptide-O-fucosyltransferase [EC:2.4.1.221]	http://www.genome.jp/dbget-bin/www_bget?ko:K03691	tr|A0A2A4KA84|A0A2A4KA84_HELVI	Uncharacterized protein OS=Heliothis virescens OX=7102 GN=B5V51_1941 PE=4 SV=1	0	649	PF10250.7	O-FucT	GDP-fucose protein O-fucosyltransferase	GO:0006004//GO:0036066//GO:0001707//GO:0010717//GO:0051046	fucose metabolic process//protein O-linked fucosylation//mesoderm formation//regulation of epithelial to mesenchymal transition//regulation of secretion	GO:0005794	Golgi apparatus	GO:0016757//GO:0140096	transferase activity, transferring glycosyl groups//catalytic activity, acting on a protein	O	Post-translational modification, protein turnover, and chaperones	GDP-fucose protein O-fucosyltransferase
DN16677_c0_g1_i1	62	4	295.912	574	XP_022820203.1	0	1179	uncharacterized protein LOC111352095 isoform X1 [Spodoptera litura]	--	--	--	--	tr|A0A2A4JS82|A0A2A4JS82_HELVI	Uncharacterized protein OS=Heliothis virescens OX=7102 GN=B5V51_13141 PE=4 SV=1	0	1048	PF01683.16//PF00057.16//PF00057.16//PF00057.16	EB//Ldl_recept_a//Ldl_recept_a//Ldl_recept_a	EB module//Low-density lipoprotein receptor domain class A//Low-density lipoprotein receptor domain class A//Low-density lipoprotein receptor domain class A	GO:0007275	multicellular organism development	GO:0016021	integral component of membrane	GO:0005509	calcium ion binding	T	Signal transduction mechanisms	Low-density lipoprotein receptor domain class A
DN16704_c1_g2_i1	1	92	379.454	182	XP_022816174.1	9e-104	303	larval cuticle protein LCP-22-like [Spodoptera litura]	--	--	--	--	tr|A0A2H1WMU1|A0A2H1WMU1_SPOFR	SFRICE_031450 OS=Spodoptera frugiperda OX=7108 GN=SFRICE_031450 PE=4 SV=1	6e-82	246	PF00379.21	Chitin_bind_4	Insect cuticle protein	--	--	GO:0031012	extracellular matrix	GO:0042302	structural constituent of cuticle	S	Function unknown	Larval cuticle protein LCP-22
DN16704_c1_g3_i1	1	92	939.696	183	XP_022816174.1	2e-125	358	larval cuticle protein LCP-22-like [Spodoptera litura]	--	--	--	--	tr|A0A2H1WMU1|A0A2H1WMU1_SPOFR	SFRICE_031450 OS=Spodoptera frugiperda OX=7108 GN=SFRICE_031450 PE=4 SV=1	2e-90	268	PF00379.21	Chitin_bind_4	Insect cuticle protein	--	--	--	--	GO:0042302	structural constituent of cuticle	S	Function unknown	Larval cuticle protein LCP-22
DN16704_c1_g5_i1	1	92	472.641	182	XP_022816174.1	3e-103	302	larval cuticle protein LCP-22-like [Spodoptera litura]	--	--	--	--	tr|A0A2H1WMU1|A0A2H1WMU1_SPOFR	SFRICE_031450 OS=Spodoptera frugiperda OX=7108 GN=SFRICE_031450 PE=4 SV=1	7e-82	246	PF00379.21	Chitin_bind_4	Insect cuticle protein	--	--	GO:0031012	extracellular matrix	GO:0042302	structural constituent of cuticle	S	Function unknown	Larval cuticle protein LCP-22
DN16704_c1_g9_i1	1	92	17209.5	138	XP_022814060.1	3e-94	275	cuticle protein CP14.6-like [Spodoptera litura]	--	--	--	--	tr|A0A2H1W5N1|A0A2H1W5N1_SPOFR	SFRICE_018135 OS=Spodoptera frugiperda OX=7108 GN=SFRICE_018135 PE=4 SV=1	4e-66	204	PF00379.21	Chitin_bind_4	Insect cuticle protein	--	--	--	--	GO:0042302	structural constituent of cuticle	S	Function unknown	Insect cuticle protein
DN16897_c0_g1_i1	2	61	338.855	370	XP_022817582.1	0	762	serine protease easter-like isoform X2 [Spodoptera litura]	--	--	--	--	tr|A0A2H1VCQ7|A0A2H1VCQ7_SPOFR	SFRICE_015663 (Fragment) OS=Spodoptera frugiperda OX=7108 GN=SFRICE_015663 PE=3 SV=1	0	671	PF12032.6//PF00089.24	CLIP//Trypsin	Regulatory CLIP domain of proteinases//Trypsin	GO:0006508//GO:0035006//GO:0009620//GO:0007370//GO:0009950	proteolysis//melanization defense response//response to fungus//ventral furrow formation//dorsal/ventral axis specification	GO:0098595	perivitelline space	GO:0004252	serine-type endopeptidase activity	E	Amino acid transport and metabolism	Tryp_SPc
DN16897_c0_g1_i3	2	61	275.514	387	XP_022817580.1	0	796	serine protease easter-like isoform X1 [Spodoptera litura]	--	--	--	--	tr|A0A2H1VCQ7|A0A2H1VCQ7_SPOFR	SFRICE_015663 (Fragment) OS=Spodoptera frugiperda OX=7108 GN=SFRICE_015663 PE=3 SV=1	0	659	PF12032.6//PF00089.25	CLIP//Trypsin	Regulatory CLIP domain of proteinases//Trypsin	GO:0006508//GO:0035006//GO:0009620//GO:0007370//GO:0009950	proteolysis//melanization defense response//response to fungus//ventral furrow formation//dorsal/ventral axis specification	GO:0098595	perivitelline space	GO:0004252	serine-type endopeptidase activity	E	Amino acid transport and metabolism	Tryp_SPc
DN16902_c0_g2_i2	3	28	217.646	147	XP_022822298.1	4e-78	240	proteasome inhibitor PI31 subunit [Spodoptera litura]	K06700	PSMF1	proteasome inhibitor subunit 1 (PI31)	http://www.genome.jp/dbget-bin/www_bget?ko:K06700	tr|A0A2H1WYP4|A0A2H1WYP4_SPOFR	SFRICE_032400 OS=Spodoptera frugiperda OX=7108 GN=SFRICE_032400 PE=4 SV=1	1e-77	237	--	--	--	GO:1901799//GO:0006511	negative regulation of proteasomal protein catabolic process//ubiquitin-dependent protein catabolic process	GO:0000502//GO:0048471//GO:0005783//GO:0005829	proteasome complex//perinuclear region of cytoplasm//endoplasmic reticulum//cytosol	GO:0070628//GO:0042803//GO:0046982	proteasome binding//protein homodimerization activity//protein heterodimerization activity	O	Post-translational modification, protein turnover, and chaperones	Pfam:Inhibitor_PI31
DN16966_c0_g1_i1	1	92	321.645	586	XP_022815639.1	0	1130	bromodomain-containing protein DDB_G0280777-like [Spodoptera litura]	--	--	--	--	tr|A0A2H1W5M6|A0A2H1W5M6_SPOFR	SFRICE_006228 (Fragment) OS=Spodoptera frugiperda OX=7108 GN=SFRICE_006228 PE=4 SV=1	0	833	--	--	--	GO:0006325//GO:0006357//GO:0006464//GO:0006511//GO:0045893//GO:0032259	chromatin organization//regulation of transcription by RNA polymerase II//cellular protein modification process//ubiquitin-dependent protein catabolic process//positive regulation of transcription, DNA-templated//methylation	GO:0005634//GO:0044427//GO:0031672//GO:0031674//GO:0070013//GO:1904949	nucleus//chromosomal part//A band//I band//intracellular organelle lumen//ATPase complex	GO:0004379//GO:0004402//GO:0017022//GO:0000982//GO:0000987//GO:0036459//GO:0051015//GO:0001104//GO:0046983//GO:0008168	glycylpeptide N-tetradecanoyltransferase activity//histone acetyltransferase activity//myosin binding//transcription factor activity, RNA polymerase II proximal promoter sequence-specific DNA binding//proximal promoter sequence-specific DNA binding//thiol-dependent ubiquitinyl hydrolase activity//actin filament binding//transcription coregulator activity//protein dimerization activity//methyltran…	--	--	--
DN16975_c0_g1_i1	4	23	5220.02	122	AKT26486.1	3e-85	251	chemosensory protein 10 [Spodoptera exigua]	--	--	--	--	tr|A0A2H1V9M0|A0A2H1V9M0_SPOFR	SFRICE041914.2 OS=Spodoptera frugiperda OX=7108 GN=SFRICE041914.2 PE=4 SV=1	1e-85	251	PF03392.11	OS-D	Insect pheromone-binding family, A10/OS-D	GO:0007552//GO:0009617//GO:0016310	metamorphosis//response to bacterium//phosphorylation	--	--	GO:0016301	kinase activity	S	Function unknown	Insect pheromone-binding family, A10/OS-D
DN16992_c0_g1_i1	4	23	1990.3	107	ALJ30220.1	3e-71	214	putative chemosensory protein CSP9 [Spodoptera litura]	--	--	--	--	tr|A0A0P0E0A1|A0A0P0E0A1_SPOLT	Putative chemosensory protein CSP9 OS=Spodoptera litura OX=69820 PE=2 SV=1	1e-71	214	PF03392.11	OS-D	Insect pheromone-binding family, A10/OS-D	GO:0016310	phosphorylation	GO:0000811	GINS complex	GO:0016301	kinase activity	S	Function unknown	Insect pheromone-binding family, A10/OS-D
DN17052_c0_g1_i1	1	92	1491.12	197	XP_022822471.1	2e-140	397	larval cuticle protein LCP-30-like [Spodoptera litura]	--	--	--	--	tr|A0A2H1VC81|A0A2H1VC81_SPOFR	SFRICE_015809 OS=Spodoptera frugiperda OX=7108 GN=SFRICE_015809 PE=4 SV=1	4e-138	390	PF00379.21	Chitin_bind_4	Insect cuticle protein	--	--	--	--	GO:0042302	structural constituent of cuticle	S	Function unknown	Insect cuticle protein
DN17052_c0_g1_i2	1	92	430.274	124	XP_022822471.1	1e-83	250	larval cuticle protein LCP-30-like [Spodoptera litura]	--	--	--	--	tr|A0A2H1VC81|A0A2H1VC81_SPOFR	SFRICE_015809 OS=Spodoptera frugiperda OX=7108 GN=SFRICE_015809 PE=4 SV=1	1e-81	244	--	--	--	--	--	--	--	GO:0042302	structural constituent of cuticle	S	Function unknown	Insect cuticle protein
DN17058_c0_g1_i1	22	7	3788.9	103	XP_022822830.1	2e-69	209	uncharacterized protein LOC111353864 [Spodoptera litura]	--	--	--	--	tr|A0A2H1WBD2|A0A2H1WBD2_SPOFR	SFRICE_024088 OS=Spodoptera frugiperda OX=7108 GN=SFRICE_024088 PE=4 SV=1	5e-68	205	--	--	--	--	--	GO:0016021	integral component of membrane	--	--	--	--	--
DN17110_c0_g1_i1	126	2	1591.91	423	XP_022829537.1	0	792	uncharacterized protein DDB_G0290685-like [Spodoptera litura]	--	--	--	--	tr|A0A2H1UZW2|A0A2H1UZW2_SPOFR	SFRICE_018618 OS=Spodoptera frugiperda OX=7108 GN=SFRICE_018618 PE=4 SV=1	5e-157	456	--	--	--	GO:0090503//GO:0016071//GO:0009057//GO:0006396//GO:0048268//GO:0044248	RNA phosphodiester bond hydrolysis, exonucleolytic//mRNA metabolic process//macromolecule catabolic process//RNA processing//clathrin coat assembly//cellular catabolic process	GO:0005634//GO:0005829//GO:0030136	nucleus//cytosol//clathrin-coated vesicle	GO:0004534//GO:0005545//GO:0004198//GO:0030276//GO:0003676	5'-3' exoribonuclease activity//1-phosphatidylinositol binding//calcium-dependent cysteine-type endopeptidase activity//clathrin binding//nucleic acid binding	--	--	--
DN17110_c0_g1_i2	126	2	1226.43	409	XP_022829537.1	0	535	uncharacterized protein DDB_G0290685-like [Spodoptera litura]	--	--	--	--	tr|A0A2H1UZW2|A0A2H1UZW2_SPOFR	SFRICE_018618 OS=Spodoptera frugiperda OX=7108 GN=SFRICE_018618 PE=4 SV=1	6e-157	455	--	--	--	GO:0090503//GO:0016071//GO:0009057//GO:0006396//GO:0048268//GO:0044248	RNA phosphodiester bond hydrolysis, exonucleolytic//mRNA metabolic process//macromolecule catabolic process//RNA processing//clathrin coat assembly//cellular catabolic process	GO:0005634//GO:0005829//GO:0030136	nucleus//cytosol//clathrin-coated vesicle	GO:0004534//GO:0005545//GO:0004198//GO:0030276//GO:0003676	5'-3' exoribonuclease activity//1-phosphatidylinositol binding//calcium-dependent cysteine-type endopeptidase activity//clathrin binding//nucleic acid binding	--	--	--
DN17159_c0_g1_i1	87	3	330.482	139	XP_022834886.1	1e-100	291	lysozyme-like [Spodoptera litura]	K13915	LYZ	lysozyme C [EC:3.2.1.17]	http://www.genome.jp/dbget-bin/www_bget?ko:K13915	tr|A0A0G3DJN7|A0A0G3DJN7_SPOEX	Lysozyme OS=Spodoptera exigua OX=7107 PE=2 SV=1	2e-95	278	PF00062.18	Lys	C-type lysozyme/alpha-lactalbumin family	GO:0005989//GO:0042742//GO:0019835	lactose biosynthetic process//defense response to bacterium//cytolysis	--	--	GO:0003796//GO:0004461//GO:0005509	lysozyme activity//lactose synthase activity//calcium ion binding	G	Carbohydrate transport and metabolism	LYZ1
DN17248_c0_g1_i1	27	6	61.467	240	XP_022822422.1	1e-177	495	GILT-like protein 2 [Spodoptera litura]	K08059	IFI30, GILT	interferon, gamma-inducible protein 30	http://www.genome.jp/dbget-bin/www_bget?ko:K08059	tr|A0A2H1WGR1|A0A2H1WGR1_SPOFR	SFRICE_033001 (Fragment) OS=Spodoptera frugiperda OX=7108 GN=SFRICE_033001 PE=4 SV=1	3e-122	354	PF03227.14	GILT	Gamma interferon inducible lysosomal thiol reductase (GILT)	--	--	GO:0016021	integral component of membrane	--	--	O	Post-translational modification, protein turnover, and chaperones	Gamma interferon inducible lysosomal thiol reductase (GILT)
DN17358_c0_g1_i1	7	16	287.864	154	XP_022826720.1	4e-111	319	uncharacterized protein LOC111356549 [Spodoptera litura]	--	--	--	--	tr|S4WTU1|S4WTU1_SPOEX	SexiOBP11 OS=Spodoptera exigua OX=7107 PE=2 SV=1	2e-100	291	PF01395.20	PBP_GOBP	PBP/GOBP family	--	--	--	--	GO:0005549	odorant binding	S	Function unknown	PhBP
DN17363_c0_g1_i1	26	6	215.907	201	XP_022825210.1	1e-146	413	protein spaetzle-like [Spodoptera litura]	--	--	--	--	tr|A0A2A4J5S3|A0A2A4J5S3_HELVI	Uncharacterized protein OS=Heliothis virescens OX=7102 GN=B5V51_7264 PE=4 SV=1	3e-105	307	PF16077.3	NA	NA	--	--	--	--	--	--	--	--	--
DN17371_c0_g1_i1	64	4	804.923	146	XP_022826985.1	7e-104	300	ecdysteroid-regulated 16 kDa protein [Spodoptera litura]	K13443	NPC2	Niemann-Pick C2 protein	http://www.genome.jp/dbget-bin/www_bget?ko:K13443	tr|A0A2H1VE72|A0A2H1VE72_SPOFR	SFRICE_026382 OS=Spodoptera frugiperda OX=7108 GN=SFRICE_026382 PE=4 SV=1	3e-91	267	PF02221.13	E1_DerP2_DerF2	ML domain	GO:0032367//GO:0045456//GO:0061057//GO:0008039//GO:0055092	intracellular cholesterol transport//ecdysteroid biosynthetic process//peptidoglycan recognition protein signaling pathway//synaptic target recognition//sterol homeostasis	GO:0005622	intracellular	GO:0030882//GO:0070891//GO:0001530	lipid antigen binding//lipoteichoic acid binding//lipopolysaccharide binding	S	Function unknown	Ecdysteroid-regulated 16 kDa protein
DN17430_c0_g1_i1	3	28	202.439	240	ATU07284.1	1e-177	495	takeout [Spodoptera litura]	--	--	--	--	tr|A0A2H1V896|A0A2H1V896_SPOFR	SFRICE_000531 OS=Spodoptera frugiperda OX=7108 GN=SFRICE_000531 PE=4 SV=1	9e-173	482	PF06585.9	JHBP	Haemolymph juvenile hormone binding protein (JHBP)	--	--	--	--	--	--	S	Function unknown	JHBP
DN17502_c0_g1_i1	22	7	3422.02	130	XP_022830241.1	5e-78	233	uncharacterized protein LOC111359045 [Spodoptera litura]	--	--	--	--	tr|A0A2H1W1T8|A0A2H1W1T8_SPOFR	SFRICE_004820 OS=Spodoptera frugiperda OX=7108 GN=SFRICE_004820 PE=4 SV=1	8e-31	112	--	--	--	--	--	--	--	--	--	--	--	--
DN17521_c0_g2_i1	49	4	2351.5	401	XP_022825187.1	0	723	proline-rich protein 4-like [Spodoptera litura]	--	--	--	--	tr|A0A0N1IGN1|A0A0N1IGN1_PAPMA	Uncharacterized protein OS=Papilio machaon OX=76193 GN=RR48_02454 PE=4 SV=1	1e-123	371	--	--	--	--	--	GO:0016021	integral component of membrane	GO:0016301	kinase activity	S	Function unknown	Inherit from biNOG: cuticular protein
DN17548_c0_g1_i1	71	3	2651.11	211	XP_022819217.1	8e-157	440	ferritin subunit-like [Spodoptera litura]	K00522	FTH1	ferritin heavy chain [EC:1.16.3.2]	http://www.genome.jp/dbget-bin/www_bget?ko:K00522	tr|A0A2H1VER5|A0A2H1VER5_SPOFR	Ferritin OS=Spodoptera frugiperda OX=7108 GN=SFRICE_006535 PE=3 SV=1	7e-138	394	PF00210.22	Ferritin	Ferritin-like domain	GO:0006879//GO:0006826//GO:0055114//GO:1990461//GO:0099587//GO:0009620//GO:0008283//GO:0009791	cellular iron ion homeostasis//iron ion transport//oxidation-reduction process//detoxification of iron ion//inorganic ion import across plasma membrane//response to fungus//cell proliferation//post-embryonic development	GO:0070288//GO:0045169	ferritin complex//fusome	GO:0016724//GO:0008199//GO:0008198	oxidoreductase activity, oxidizing metal ions, oxygen as acceptor//ferric iron binding//ferrous iron binding	P	Inorganic ion transport and metabolism	Ferritin-like domain
DN17548_c0_g1_i2	71	3	3864.06	211	XP_022819217.1	8e-157	440	ferritin subunit-like [Spodoptera litura]	K00522	FTH1	ferritin heavy chain [EC:1.16.3.2]	http://www.genome.jp/dbget-bin/www_bget?ko:K00522	tr|A0A2H1VER5|A0A2H1VER5_SPOFR	Ferritin OS=Spodoptera frugiperda OX=7108 GN=SFRICE_006535 PE=3 SV=1	7e-138	394	PF00210.22	Ferritin	Ferritin-like domain	GO:0006879//GO:0006826//GO:0055114//GO:1990461//GO:0099587//GO:0009620//GO:0008283//GO:0009791	cellular iron ion homeostasis//iron ion transport//oxidation-reduction process//detoxification of iron ion//inorganic ion import across plasma membrane//response to fungus//cell proliferation//post-embryonic development	GO:0070288//GO:0045169	ferritin complex//fusome	GO:0016724//GO:0008199//GO:0008198	oxidoreductase activity, oxidizing metal ions, oxygen as acceptor//ferric iron binding//ferrous iron binding	P	Inorganic ion transport and metabolism	Ferritin-like domain
DN17556_c0_g1_i1	1	92	308.772	107	PCG63735.1	7e-34	121	hypothetical protein B5V51_11793 [Heliothis virescens]	--	--	--	--	tr|A0A2H1WJM7|A0A2H1WJM7_SPOFR	SFRICE_003952 OS=Spodoptera frugiperda OX=7108 GN=SFRICE_003952 PE=4 SV=1	4e-71	213	--	--	--	--	--	GO:0016021	integral component of membrane	GO:0003723	RNA binding	--	--	--
DN17615_c0_g1_i1	2	61	22.448	278	XP_022837507.1	0	570	serine protease 7-like [Spodoptera litura]	--	--	--	--	tr|A0A2H1W881|A0A2H1W881_SPOFR	SFRICE_013123 OS=Spodoptera frugiperda OX=7108 GN=SFRICE_013123 PE=3 SV=1	0	519	PF00089.24	Trypsin	Trypsin	GO:0006508	proteolysis	--	--	GO:0004252	serine-type endopeptidase activity	O	Post-translational modification, protein turnover, and chaperones	activating enzyme
DN17679_c0_g1_i1	1	92	18632	464	XP_022814109.1	0	798	neurofilament heavy polypeptide-like isoform X1 [Spodoptera litura]	--	--	--	--	tr|A0A2H1V6W1|A0A2H1V6W1_SPOFR	SFRICE_023968 OS=Spodoptera frugiperda OX=7108 GN=SFRICE_023968 PE=4 SV=1	0	641	--	--	--	GO:0061564//GO:0006413//GO:0016310	axon development//translational initiation//phosphorylation	GO:0005883//GO:0005789//GO:0030312	neurofilament//endoplasmic reticulum membrane//external encapsulating structure	GO:0005198//GO:0016301//GO:0003924//GO:0008135//GO:0005525	structural molecule activity//kinase activity//GTPase activity//translation factor activity, RNA binding//GTP binding	--	--	--
DN17680_c0_g1_i1	4	23	634.302	122	XP_022834046.1	2e-83	251	uncharacterized protein LOC111361848 [Spodoptera litura]	--	--	--	--	tr|A0A0K1DDT7|A0A0K1DDT7_SPOEX	Chemosensory protein 19 OS=Spodoptera exigua OX=7107 GN=CSP19 PE=2 SV=1	2e-77	230	PF03392.11	OS-D	Insect pheromone-binding family, A10/OS-D	--	--	--	--	--	--	S	Function unknown	Insect pheromone-binding family, A10/OS-D
DN17686_c0_g1_i1	58	4	274.263	210	XP_022817736.1	1e-156	440	insecticyanin-A-like [Spodoptera litura]	K03098	APOD	apolipoprotein D and lipocalin family protein	http://www.genome.jp/dbget-bin/www_bget?ko:K03098	tr|A0A2H1VSA5|A0A2H1VSA5_SPOFR	SFRICE_003432 OS=Spodoptera frugiperda OX=7108 GN=SFRICE_003432 PE=3 SV=1	2e-150	422	PF00061.21	Lipocalin	Lipocalin / cytosolic fatty-acid binding protein family	GO:0034633	retinol transport	--	--	GO:0031409//GO:0034632//GO:0005501	pigment binding//retinol transmembrane transporter activity//retinoid binding	--	--	--
DN17722_c0_g1_i1	3	28	548.18	252	XP_022821989.1	0	524	uncharacterized protein LOC111353264 [Spodoptera litura]	--	--	--	--	tr|A0A0K1DCY5|A0A0K1DCY5_SPOEX	Odorant binding protein 23 OS=Spodoptera exigua OX=7107 GN=OBP23 PE=2 SV=1	4e-180	501	PF06585.9	JHBP	Haemolymph juvenile hormone binding protein (JHBP)	--	--	--	--	--	--	S	Function unknown	Haemolymph juvenile hormone binding protein (JHBP)
DN17764_c0_g1_i2	1	92	10.258	196	XP_022814642.1	2e-136	387	pupal cuticle protein 27-like [Spodoptera litura]	--	--	--	--	tr|A0A2A4JAC8|A0A2A4JAC8_HELVI	Uncharacterized protein OS=Heliothis virescens OX=7102 GN=B5V51_5022 PE=4 SV=1	1e-91	272	PF00379.21	Chitin_bind_4	Insect cuticle protein	--	--	--	--	GO:0042302	structural constituent of cuticle	S	Function unknown	Insect cuticle protein
DN17765_c0_g1_i1	49	4	126.363	216	XP_022837430.1	1e-151	427	uncharacterized protein LOC111364684 [Spodoptera litura]	--	--	--	--	tr|A0A2A4JY26|A0A2A4JY26_HELVI	Uncharacterized protein OS=Heliothis virescens OX=7102 GN=B5V51_9765 PE=4 SV=1	7e-98	290	--	--	--	--	--	GO:0016021	integral component of membrane	GO:0004386	helicase activity	--	--	--
DN17851_c0_g2_i1	26	6	190.983	211	XP_022825557.1	5e-155	435	uncharacterized protein LOC111355738 [Spodoptera litura]	--	--	--	--	tr|A0A2A4J431|A0A2A4J431_HELVI	Uncharacterized protein OS=Heliothis virescens OX=7102 GN=B5V51_7263 PE=4 SV=1	3e-46	157	--	--	--	--	--	--	--	--	--	--	--	--
DN17908_c0_g1_i2	3	28	231.209	250	XP_022828288.1	0	525	uncharacterized protein LOC111357719 [Spodoptera litura]	--	--	--	--	tr|A0A2A4J4K1|A0A2A4J4K1_HELVI	Uncharacterized protein OS=Heliothis virescens OX=7102 GN=B5V51_7483 PE=4 SV=1	1e-157	444	--	--	--	--	--	--	--	--	--	--	--	--
DN17928_c0_g1_i1	75	3	614.125	161	XP_022837648.1	1e-115	332	gloverin-like isoform X3 [Spodoptera litura]	--	--	--	--	tr|A0A2H1VBD8|A0A2H1VBD8_SPOFR	SFRICE_017932 OS=Spodoptera frugiperda OX=7108 GN=SFRICE_017932 PE=4 SV=1	5e-111	318	PF10793.7	Gloverin	Gloverin-like protein	GO:0042742	defense response to bacterium	GO:0005576//GO:0016021	extracellular region//integral component of membrane	--	--	S	Function unknown	Gloverin-like protein
DN17928_c0_g1_i2	75	3	406.89	161	XP_022837648.1	1e-115	332	gloverin-like isoform X3 [Spodoptera litura]	--	--	--	--	tr|A0A2H1VBD8|A0A2H1VBD8_SPOFR	SFRICE_017932 OS=Spodoptera frugiperda OX=7108 GN=SFRICE_017932 PE=4 SV=1	5e-111	318	PF10793.7	Gloverin	Gloverin-like protein	GO:0042742	defense response to bacterium	GO:0005576//GO:0016021	extracellular region//integral component of membrane	--	--	S	Function unknown	Gloverin-like protein
DN17947_c0_g1_i1	45	4	174.419	234	XP_022826049.1	3e-176	491	protein CREG1 [Spodoptera litura]	--	--	--	--	tr|A0A2H1W8S2|A0A2H1W8S2_SPOFR	SFRICE_013088 OS=Spodoptera frugiperda OX=7108 GN=SFRICE_013088 PE=4 SV=1	2e-171	479	PF13883.4	Pyrid_oxidase_2	Pyridoxamine 5'-phosphate oxidase	--	--	GO:0005794//GO:0005783	Golgi apparatus//endoplasmic reticulum	GO:0048037	cofactor binding	A	RNA processing and modification	RNA recognition motif. (a.k.a. RRM, RBD, or RNP domain)
DN17947_c0_g1_i2	45	4	151.899	234	XP_022826049.1	3e-176	491	protein CREG1 [Spodoptera litura]	--	--	--	--	tr|A0A2H1W8S2|A0A2H1W8S2_SPOFR	SFRICE_013088 OS=Spodoptera frugiperda OX=7108 GN=SFRICE_013088 PE=4 SV=1	2e-171	479	PF13883.4	Pyrid_oxidase_2	Pyridoxamine 5'-phosphate oxidase	--	GO:0005794	GO:0005794//GO:0005783	Golgi apparatus//endoplasmic reticulum	GO:0048037	cofactor binding	A	RNA processing and modification	RNA recognition motif. (a.k.a. RRM, RBD, or RNP domain)
DN17947_c0_g1_i3	45	4	169.716	234	XP_022826049.1	3e-176	491	protein CREG1 [Spodoptera litura]	--	--	--	--	tr|A0A2H1W8S2|A0A2H1W8S2_SPOFR	SFRICE_013088 OS=Spodoptera frugiperda OX=7108 GN=SFRICE_013088 PE=4 SV=1	2e-171	479	PF13883.4	Pyrid_oxidase_2	Pyridoxamine 5'-phosphate oxidase	--	GO:0005794	GO:0005794//GO:0005783	Golgi apparatus//endoplasmic reticulum	GO:0048037	cofactor binding	A	RNA processing and modification	RNA recognition motif. (a.k.a. RRM, RBD, or RNP domain)
DN17947_c0_g1_i4	45	4	149.87	234	XP_022826049.1	3e-176	491	protein CREG1 [Spodoptera litura]	--	--	--	--	tr|A0A2H1W8S2|A0A2H1W8S2_SPOFR	SFRICE_013088 OS=Spodoptera frugiperda OX=7108 GN=SFRICE_013088 PE=4 SV=1	2e-171	479	PF13883.4	Pyrid_oxidase_2	Pyridoxamine 5'-phosphate oxidase	--	GO:0005794	GO:0005794//GO:0005783	Golgi apparatus//endoplasmic reticulum	GO:0048037	cofactor binding	A	RNA processing and modification	RNA recognition motif. (a.k.a. RRM, RBD, or RNP domain)
DN17967_c0_g1_i1	89	3	824.445	333	XP_022828743.1	0	665	uncharacterized protein LOC111358082 [Spodoptera litura]	--	--	--	--	tr|A0A2H1WA94|A0A2H1WA94_SPOFR	SFRICE_014948 OS=Spodoptera frugiperda OX=7108 GN=SFRICE_014948 PE=4 SV=1	0	551	--	--	--	--	--	--	--	--	--	--	--	--
DN17968_c0_g1_i1	89	3	143.003	275	XP_022828646.1	0	549	uncharacterized protein LOC111358009 isoform X1 [Spodoptera litura]	--	--	--	--	tr|A0A2H1W986|A0A2H1W986_SPOFR	SFRICE_014945 OS=Spodoptera frugiperda OX=7108 GN=SFRICE_014945 PE=4 SV=1	4e-179	512	--	--	--	--	--	--	--	--	--	--	--	--
DN17989_c0_g1_i1	3	28	4019.07	145	XP_022828305.1	1e-89	268	circadian clock-controlled protein-like [Spodoptera litura]	--	--	--	--	tr|A0A2H1VDE1|A0A2H1VDE1_SPOFR	SFRICE_024746 OS=Spodoptera frugiperda OX=7108 GN=SFRICE_024746 PE=4 SV=1	2e-74	227	PF06585.9	JHBP	Haemolymph juvenile hormone binding protein (JHBP)	--	--	--	--	--	--	S	Function unknown	JHBP
DN17989_c0_g1_i3	3	28	9298.87	240	XP_022828305.1	4e-171	479	circadian clock-controlled protein-like [Spodoptera litura]	--	--	--	--	tr|A0A2H1VDE1|A0A2H1VDE1_SPOFR	SFRICE_024746 OS=Spodoptera frugiperda OX=7108 GN=SFRICE_024746 PE=4 SV=1	1e-149	422	PF06585.9	JHBP	Haemolymph juvenile hormone binding protein (JHBP)	GO:0007623//GO:0032504	circadian rhythm//multicellular organism reproduction	GO:0005615	extracellular space	--	--	S	Function unknown	Haemolymph juvenile hormone binding protein (JHBP)
DN18009_c0_g1_i1	37	5	6909.86	162	XP_022822533.1	5e-117	335	uncharacterized protein LOC111353674 [Spodoptera litura]	--	--	--	--	tr|A0A2A4J434|A0A2A4J434_HELVI	Uncharacterized protein OS=Heliothis virescens OX=7102 GN=B5V51_7902 PE=4 SV=1	1e-96	282	--	--	--	--	--	GO:0016021	integral component of membrane	--	--	--	--	--
DN18031_c0_g1_i1	9	14	54.984	274	XP_022826186.1	1e-155	483	zonadhesin-like [Spodoptera litura]	--	--	--	--	tr|A0A2H1VKZ4|A0A2H1VKZ4_SPOFR	SFRICE_001692 OS=Spodoptera frugiperda OX=7108 GN=SFRICE_001692 PE=4 SV=1	2e-102	332	PF01826.15//PF01826.15//PF01826.15	TIL//TIL//TIL	Trypsin Inhibitor like cysteine rich domain//Trypsin Inhibitor like cysteine rich domain//Trypsin Inhibitor like cysteine rich domain	GO:0010466//GO:0000463//GO:0000466//GO:0006030	negative regulation of peptidase activity//maturation of LSU-rRNA from tricistronic rRNA transcript (SSU-rRNA, 5.8S rRNA, LSU-rRNA)//maturation of 5.8S rRNA from tricistronic rRNA transcript (SSU-rRNA, 5.8S rRNA, LSU-rRNA)//chitin metabolic process	GO:0005576//GO:0030687//GO:0005730//GO:0005654//GO:0016021	extracellular region//preribosome, large subunit precursor//nucleolus//nucleoplasm//integral component of membrane	GO:0005509//GO:0030414//GO:0008061//GO:0043021	calcium ion binding//peptidase inhibitor activity//chitin binding//ribonucleoprotein complex binding	S	Function unknown	Trypsin Inhibitor like cysteine rich domain
DN18031_c0_g1_i3	9	14	120.48	404	XP_022826186.1	0	736	zonadhesin-like [Spodoptera litura]	--	--	--	--	tr|A0A2H1VKZ4|A0A2H1VKZ4_SPOFR	SFRICE_001692 OS=Spodoptera frugiperda OX=7108 GN=SFRICE_001692 PE=4 SV=1	0	579	PF01826.15//PF01826.15//PF01826.15//PF01826.15	TIL//TIL//TIL//TIL	Trypsin Inhibitor like cysteine rich domain//Trypsin Inhibitor like cysteine rich domain//Trypsin Inhibitor like cysteine rich domain//Trypsin Inhibitor like cysteine rich domain	GO:0010466//GO:0000463//GO:0000466//GO:0005975//GO:0006030	negative regulation of peptidase activity//maturation of LSU-rRNA from tricistronic rRNA transcript (SSU-rRNA, 5.8S rRNA, LSU-rRNA)//maturation of 5.8S rRNA from tricistronic rRNA transcript (SSU-rRNA, 5.8S rRNA, LSU-rRNA)//carbohydrate metabolic process//chitin metabolic process	GO:0005576//GO:0030687//GO:0005634	extracellular region//preribosome, large subunit precursor//nucleus	GO:0005509//GO:0030414//GO:0008061//GO:0043021//GO:0051539	calcium ion binding//peptidase inhibitor activity//chitin binding//ribonucleoprotein complex binding//4 iron, 4 sulfur cluster binding	S	Function unknown	Trypsin Inhibitor like cysteine rich domain
DN18038_c0_g1_i3	2	61	64.36	286	XP_022819106.1	0	562	uncharacterized protein LOC111351417 isoform X1 [Spodoptera litura]	--	--	--	--	tr|A0A2H1VS51|A0A2H1VS51_SPOFR	SFRICE_011156 OS=Spodoptera frugiperda OX=7108 GN=SFRICE_011156 PE=3 SV=1	1e-46	170	PF00089.24	Trypsin	Trypsin	--	--	--	--	--	--	O	Post-translational modification, protein turnover, and chaperones	protease
DN18051_c0_g1_i1	17	8	144.983	336	XP_022822262.1	0	695	pancreatic lipase-related protein 2-like [Spodoptera litura]	--	--	--	--	tr|H9J2C7|H9J2C7_BOMMO	Uncharacterized protein OS=Bombyx mori OX=7091 GN=LOC101737029 PE=3 SV=1	0	590	PF00151.17	Lipase	Lipase	GO:0006629	lipid metabolic process	GO:0005576	extracellular region	GO:0052689//GO:0016298	carboxylic ester hydrolase activity//lipase activity	S	Function unknown	Lipase
DN18168_c0_g1_i1	57	4	146.515	371	XP_022822401.1	0	757	protein shifted-like isoform X2 [Spodoptera litura]	K01691	WIF1	WNT inhibitory factor 1	http://www.genome.jp/dbget-bin/www_bget?ko:K01691	tr|Q2F5U3|Q2F5U3_BOMMO	Wnt inhibitory factor 1 OS=Bombyx mori OX=7091 PE=2 SV=1	0	602	PF02019.16//PF00008.25	WIF//EGF	WIF domain//EGF-like domain	GO:0007219//GO:0030154//GO:0007275//GO:0050793//GO:0006355//GO:0048661//GO:0060322//GO:0051241//GO:0048646//GO:1903508//GO:0010628//GO:1903507//GO:2000113	Notch signaling pathway//cell differentiation//multicellular organism development//regulation of developmental process//regulation of transcription, DNA-templated//positive regulation of smooth muscle cell proliferation//head development//negative regulation of multicellular organismal process//anatomical structure formation involved in morphogenesis//positive regulation of nucleic acid-templated…	GO:0043235//GO:0015629//GO:0016021//GO:0005654//GO:0005829	receptor complex//actin cytoskeleton//integral component of membrane//nucleoplasm//cytosol	GO:0005509//GO:0038023//GO:0042802//GO:0019899	calcium ion binding//signaling receptor activity//identical protein binding//enzyme binding	T	Signal transduction mechanisms	WNT inhibitory factor 1
DN18168_c0_g1_i2	57	4	104.607	378	XP_022822398.1	0	772	protein shifted-like isoform X1 [Spodoptera litura]	K01691	WIF1	WNT inhibitory factor 1	http://www.genome.jp/dbget-bin/www_bget?ko:K01691	tr|Q2F5U3|Q2F5U3_BOMMO	Wnt inhibitory factor 1 OS=Bombyx mori OX=7091 PE=2 SV=1	0	622	PF02019.16//PF00008.25	WIF//EGF	WIF domain//EGF-like domain	GO:0007219//GO:0030154//GO:0007275//GO:0050793//GO:0006355//GO:0048661//GO:0060322//GO:0051241//GO:0048646//GO:1903508//GO:0010628//GO:1903507//GO:2000113	Notch signaling pathway//cell differentiation//multicellular organism development//regulation of developmental process//regulation of transcription, DNA-templated//positive regulation of smooth muscle cell proliferation//head development//negative regulation of multicellular organismal process//anatomical structure formation involved in morphogenesis//positive regulation of nucleic acid-templated…	GO:0043235//GO:0015629//GO:0016021//GO:0005654//GO:0005829	receptor complex//actin cytoskeleton//integral component of membrane//nucleoplasm//cytosol	GO:0005509//GO:0038023//GO:0042802//GO:0019899	calcium ion binding//signaling receptor activity//identical protein binding//enzyme binding	T	Signal transduction mechanisms	WNT inhibitory factor 1
DN18178_c0_g1_i1	106	2	10.846	163	XP_022828785.1	3e-114	328	uncharacterized protein LOC111358110 isoform X1 [Spodoptera litura]	--	--	--	--	tr|A0A2H1VTT0|A0A2H1VTT0_SPOFR	SFRICE_030124 OS=Spodoptera frugiperda OX=7108 GN=SFRICE_030124 PE=4 SV=1	2e-61	193	--	--	--	--	--	GO:0016021	integral component of membrane	--	--	--	--	--
DN18178_c0_g1_i2	106	2	15.116	158	XP_022828787.1	3e-110	317	uncharacterized protein LOC111358110 isoform X2 [Spodoptera litura]	--	--	--	--	tr|A0A2H1VTT0|A0A2H1VTT0_SPOFR	SFRICE_030124 OS=Spodoptera frugiperda OX=7108 GN=SFRICE_030124 PE=4 SV=1	9e-62	193	--	--	--	--	--	GO:0016021	integral component of membrane	--	--	--	--	--
DN18186_c0_g1_i4	128	2	51.334	313	XP_022820855.1	0	657	TATA box-binding protein-like protein 1 isoform X1 [Spodoptera litura]	K03120	TBP, tbp	transcription initiation factor TFIID TATA-box-binding protein	http://www.genome.jp/dbget-bin/www_bget?ko:K03120	tr|A0A2H1VDQ2|A0A2H1VDQ2_SPOFR	SFRICE_001530 OS=Spodoptera frugiperda OX=7108 GN=SFRICE_001530 PE=4 SV=1	0	593	PF00352.19//PF00352.19	TBP//TBP	Transcription factor TFIID (or TATA-binding protein, TBP)//Transcription factor TFIID (or TATA-binding protein, TBP)	GO:0006352	DNA-templated transcription, initiation	--	--	GO:0003677	DNA binding	K	Transcription	Transcription factor TFIID (or TATA-binding protein, TBP)
DN18248_c0_g1_i1	66	3	600.731	584	XP_022834198.1	0	1167	nucleobindin-2-like isoform X1 [Spodoptera litura]	K20371	NUCB	nucleobindin	http://www.genome.jp/dbget-bin/www_bget?ko:K20371	tr|Q9NJB0|Q9NJB0_SPOFR	CALNUC OS=Spodoptera frugiperda OX=7108 PE=2 SV=1	0	784	PF13499.4	EF-hand_7	EF-hand domain pair	GO:0005975	carbohydrate metabolic process	--	--	GO:0005509	calcium ion binding	U	Intracellular trafficking, secretion, and vesicular transport	Inherit from biNOG: Nucleobindin
DN18248_c0_g1_i2	66	3	404.445	584	XP_022834199.1	0	1173	nucleobindin-2-like isoform X2 [Spodoptera litura]	K20371	NUCB	nucleobindin	http://www.genome.jp/dbget-bin/www_bget?ko:K20371	tr|Q9NJB0|Q9NJB0_SPOFR	CALNUC OS=Spodoptera frugiperda OX=7108 PE=2 SV=1	0	747	PF13499.4	EF-hand_7	EF-hand domain pair	--	GO:0005509	calcium ion binding	--	--	--	U	Intracellular trafficking, secretion, and vesicular transport	Inherit from biNOG: Nucleobindin
DN18352_c0_g1_i1	2	61	46.467	290	XP_022829330.1	0	590	trypsin 3A1-like [Spodoptera litura]	K01312	PRSS1_2_3	trypsin [EC:3.4.21.4]	http://www.genome.jp/dbget-bin/www_bget?ko:K01312	tr|A0A2H1X0F7|A0A2H1X0F7_SPOFR	SFRICE_023421 OS=Spodoptera frugiperda OX=7108 GN=SFRICE_023421 PE=3 SV=1	6e-180	504	PF00089.24	Trypsin	Trypsin	GO:0006508	proteolysis	--	--	GO:0004252	serine-type endopeptidase activity	E	Amino acid transport and metabolism	Tryp_SPc
DN18361_c0_g1_i1	7	16	425.62	394	XP_022822996.1	0	813	chitinase domain-containing protein 1 [Spodoptera litura]	K17525	CHID1	chitinase domain-containing protein 1	http://www.genome.jp/dbget-bin/www_bget?ko:K17525	tr|A0A2A4K9T6|A0A2A4K9T6_HELVI	Uncharacterized protein OS=Heliothis virescens OX=7102 GN=B5V51_47 PE=4 SV=1	0	786	PF00704.26	Glyco_hydro_18	Glycosyl hydrolases family 18	GO:0005975//GO:1900016//GO:0006032	carbohydrate metabolic process//negative regulation of cytokine production involved in inflammatory response//chitin catabolic process	GO:0005764//GO:0005576//GO:0005770//GO:0005802	lysosome//extracellular region//late endosome//trans-Golgi network	GO:0008061//GO:0004568//GO:0070492	chitin binding//chitinase activity//oligosaccharide binding	G	Carbohydrate transport and metabolism	Glycosyl hydrolases family 18
DN18383_c0_g1_i2	5	16	13.23	442	XP_022829705.1	0	877	spondin-1-like isoform X3 [Spodoptera litura]	--	--	--	--	tr|A0A2H1V6W0|A0A2H1V6W0_SPOFR	SFRICE_000172 (Fragment) OS=Spodoptera frugiperda OX=7108 GN=SFRICE_000172 PE=4 SV=1	0	848	PF02014.14//PF06468.11	Reeler//Spond_N	Reeler domain//Spondin_N	GO:0010951	negative regulation of endopeptidase activity	--	--	GO:0004867	serine-type endopeptidase inhibitor activity	O	Post-translational modification, protein turnover, and chaperones	Spondin_N
DN18383_c0_g1_i3	5	16	16.002	876	XP_022829704.1	0	1816	spondin-1-like isoform X2 [Spodoptera litura]	--	--	--	--	tr|A0A2H1V6W0|A0A2H1V6W0_SPOFR	SFRICE_000172 (Fragment) OS=Spodoptera frugiperda OX=7108 GN=SFRICE_000172 PE=4 SV=1	0	1765	PF02014.14//PF06468.11//PF00090.17//PF00090.17//PF00090.17//PF00014.21	Reeler//Spond_N//TSP_1//TSP_1//TSP_1	Reeler domain//Spondin_N//Thrombospondin type 1 domain//Thrombospondin type 1 domain//Thrombospondin type 1 domain//Kunitz/Bovine pancreatic trypsin inhibitor domain	GO:0010951	negative regulation of endopeptidase activity	--	--	GO:0004867	serine-type endopeptidase inhibitor activity	O	Post-translational modification, protein turnover, and chaperones	Spondin_N
DN18390_c0_g1_i1	2	61	237.104	408	XP_022834771.1	0	729	serine protease snake-like [Spodoptera litura]	--	--	--	--	tr|A0A2H1VJ99|A0A2H1VJ99_SPOFR	SFRICE_014237 (Fragment) OS=Spodoptera frugiperda OX=7108 GN=SFRICE_014237 PE=3 SV=1	1e-161	463	PF00089.24	Trypsin	Trypsin	GO:0006508	proteolysis	--	--	GO:0004252	serine-type endopeptidase activity	O	Post-translational modification, protein turnover, and chaperones	Tryp_SPc
DN18397_c0_g1_i1	120	2	481.519	143	PCG80956.1	5e-40	137	hypothetical protein B5V51_12871 [Heliothis virescens]	--	--	--	--	tr|A0A2H1WZC5|A0A2H1WZC5_SPOFR	SFRICE_033417 OS=Spodoptera frugiperda OX=7108 GN=SFRICE_033417 PE=4 SV=1	3e-69	211	--	--	--	--	--	--	--	--	--	--	--	--
DN18397_c0_g1_i2	120	2	669.795	143	PCG80956.1	6e-40	137	hypothetical protein B5V51_12871 [Heliothis virescens]	--	--	--	--	tr|A0A2H1WZC5|A0A2H1WZC5_SPOFR	SFRICE_033417 OS=Spodoptera frugiperda OX=7108 GN=SFRICE_033417 PE=4 SV=1	6e-69	210	--	--	--	--	--	--	--	--	--	--	--	--
DN18410_c0_g1_i1	49	4	7519.59	359	XP_022825189.1	0	628	proline-rich protein 4-like [Spodoptera litura]	--	--	--	--	tr|A0A2A4IRQ4|A0A2A4IRQ4_HELVI	Uncharacterized protein OS=Heliothis virescens OX=7102 GN=B5V51_14472 PE=4 SV=1	0	613	--	--	--	--	--	GO:0016021	integral component of membrane	--	--	S	Function unknown	Glycine rich protein family
DN18512_c0_g1_i1	5	16	164.977	529	XP_022815392.1	0	1103	spondin-2-like [Spodoptera litura]	--	--	--	--	tr|A0A2H1VPY7|A0A2H1VPY7_SPOFR	SFRICE_020094 OS=Spodoptera frugiperda OX=7108 GN=SFRICE_020094 PE=4 SV=1	0	1074	PF02014.14//PF06468.11	Reeler//Spond_N	Reeler domain//Spondin_N	GO:0010951//GO:0051209//GO:0060538//GO:0009653//GO:0048869	negative//regulation//of//endopeptidase//activity//release//of//sequestered//calcium//ion//into//cytosol//skeletal//muscle//organ//development//anatomical//structure//morphogenesis//cellular//developmental//process	GO:0030017	sarcomere	GO:0004867//GO:0005219//GO:0005509	serine-type endopeptidase inhibitor activity//ryanodine-sensitive calcium-release channel activity//calcium ion binding	W	Extracellular structures	Spondin_N
DN18559_c0_g3_i2	119	2	20.756	103	XP_022829289.1	1e-66	202	uncharacterized protein LOC111358402 [Spodoptera litura]	--	--	--	--	tr|A0A2H1W5D0|A0A2H1W5D0_SPOFR	SFRICE_035050 OS=Spodoptera frugiperda OX=7108 GN=SFRICE_035050 PE=4 SV=1	7e-17	75.5	--	--	--	--	--	--	--	--	--	--	--	--
DN18559_c0_g3_i4	119	2	77.964	99	XP_022829289.1	2e-41	138	uncharacterized protein LOC111358402 [Spodoptera litura]	--	--	--	--	tr|A0A2H1W5D0|A0A2H1W5D0_SPOFR	SFRICE_035050 OS=Spodoptera frugiperda OX=7108 GN=SFRICE_035050 PE=4 SV=1	1e-17	77.8	--	--	--	--	--	--	--	--	--	--	--	--
DN18582_c0_g1_i1	9	14	20379.5	166	XP_022816597.1	2e-111	321	inducible metalloproteinase inhibitor protein-like [Spodoptera litura]	--	--	--	--	tr|A0A2H1VAX4|A0A2H1VAX4_SPOFR	SFRICE_033832 OS=Spodoptera frugiperda OX=7108 GN=SFRICE_033832 PE=4 SV=1	2e-82	251	PF01826.15//PF01826.15	TIL//TIL	Trypsin Inhibitor like cysteine rich domain//Trypsin Inhibitor like cysteine rich domain	--	--	GO:0016021	integral component of membrane	--	--	V	Defense mechanisms	Inherit from inNOG: Serpin peptidase inhibitor
DN18582_c0_g4_i1	9	14	1776.17	166	XP_022816596.1	3e-112	323	inducible metalloproteinase inhibitor protein-like [Spodoptera litura]	--	--	--	--	tr|A0A2H1VAX4|A0A2H1VAX4_SPOFR	SFRICE_033832 OS=Spodoptera frugiperda OX=7108 GN=SFRICE_033832 PE=4 SV=1	1e-83	254	PF01826.15	TIL	Trypsin Inhibitor like cysteine rich domain	GO:0007399//GO:0030154	nervous system development//cell differentiation	--	--	--	--	V	Defense mechanisms	Inherit from inNOG: Serpin peptidase inhibitor
DN18582_c0_g4_i2	9	14	272.73	166	XP_022816596.1	8e-113	325	inducible metalloproteinase inhibitor protein-like [Spodoptera litura]	--	--	--	--	tr|A0A2H1VAX4|A0A2H1VAX4_SPOFR	SFRICE_033832 OS=Spodoptera frugiperda OX=7108 GN=SFRICE_033832 PE=4 SV=1	4e-83	253	PF01826.15//PF01826.15	TIL//TIL	Trypsin Inhibitor like cysteine rich domain//Trypsin Inhibitor like cysteine rich domain	GO:0007399//GO:0030154//GO:0120039//GO:0120036//GO:0055085	nervous system development//cell differentiation//plasma membrane bounded cell projection morphogenesis//plasma membrane bounded cell projection organization//transmembrane transport	GO:0016021	integral component of membrane	GO:0005509//GO:0042626//GO:0005524	calcium ion binding//ATPase activity, coupled to transmembrane movement of substances//ATP binding	V	Defense mechanisms	Inherit from inNOG: Serpin peptidase inhibitor
DN18582_c0_g4_i3	9	14	278.732	166	XP_022816596.1	8e-113	325	inducible metalloproteinase inhibitor protein-like [Spodoptera litura]	--	--	--	--	tr|A0A2H1VAX4|A0A2H1VAX4_SPOFR	SFRICE_033832 OS=Spodoptera frugiperda OX=7108 GN=SFRICE_033832 PE=4 SV=1	4e-83	253	PF01826.15//PF01826.15	TIL//TIL	Trypsin Inhibitor like cysteine rich domain//Trypsin Inhibitor like cysteine rich domain	GO:0007399//GO:0030154//GO:0120039//GO:0120036//GO:0055085	nervous system development//cell differentiation//plasma membrane bounded cell projection morphogenesis//plasma membrane bounded cell projection organization//transmembrane transport	GO:0016021	integral component of membrane	GO:0005509//GO:0042626//GO:0005524	calcium ion binding//ATPase activity coupled to transmembrane movement of substances//ATP binding	V	Defense mechanisms	Inherit from inNOG: Serpin peptidase inhibitor
DN18613_c0_g2_i2	64	4	988.496	152	XP_022826740.1	9e-109	313	uncharacterized protein LOC111356566 [Spodoptera litura]	K13443	NPC2	Niemann-Pick C2 protein	http://www.genome.jp/dbget-bin/www_bget?ko:K13443	tr|A0A2H1VQ41|A0A2H1VQ41_SPOFR	SFRICE_004504 OS=Spodoptera frugiperda OX=7108 GN=SFRICE_004504 PE=4 SV=1	2e-102	296	PF02221.13	E1_DerP2_DerF2	ML domain	GO:0032367	intracellular cholesterol transport	GO:0005622	intracellular	--	--	S	Function unknown	ML domain
DN18624_c0_g1_i1	3	28	3531.3	238	XP_022828035.1	5e-176	491	circadian clock-controlled protein-like [Spodoptera litura]	--	--	--	--	tr|A0A2H1X2K5|A0A2H1X2K5_SPOFR	SFRICE_024472 (Fragment) OS=Spodoptera frugiperda OX=7108 GN=SFRICE_024472 PE=4 SV=1	4e-142	404	PF06585.9	JHBP	Haemolymph juvenile hormone binding protein (JHBP)	GO:0007623//GO:0032504//GO:0007186	circadian rhythm//multicellular organism reproduction//G-protein coupled receptor signaling pathway	GO:0005615	extracellular space	GO:0004930	G-protein coupled receptor activity	S	Function unknown	JHBP
DN18652_c0_g1_i1	1	92	35683.6	198	XP_022830351.1	2e-120	347	larval/pupal cuticle protein H1C-like [Spodoptera litura]	--	--	--	--	tr|A0A2H1WZQ6|A0A2H1WZQ6_SPOFR	SFRICE_030628 OS=Spodoptera frugiperda OX=7108 GN=SFRICE_030628 PE=4 SV=1	3e-100	303	--	--	--	--	--	--	--	GO:0042302	structural constituent of cuticle	--	--	--
DN18696_c0_g1_i1	42	5	89.628	364	XP_022817888.1	0	728	mucin-5AC isoform X2 [Spodoptera litura]	--	--	--	--	tr|A0A2H1W2H4|A0A2H1W2H4_SPOFR	SFRICE_000188 OS=Spodoptera frugiperda OX=7108 GN=SFRICE_000188 PE=4 SV=1	0	696	--	--	--	GO:0010466//GO:0035725//GO:0006508//GO:0006030	negative regulation of peptidase activity//sodium ion transmembrane transport//proteolysis//chitin metabolic process	GO:0005576//GO:0005581	extracellular region//collagen trimer	GO:0030414//GO:0005272//GO:0004252//GO:0016844//GO:0016702//GO:0005201//GO:0008061	peptidase inhibitor activity//sodium channel activity//serine-type endopeptidase activity//strictosidine synthase activity//oxidoreductase activity, acting on single donors with incorporation of molecular oxygen, incorporation of two atoms of oxygen//extracellular matrix structural constituent//chitin binding	--	--	--
DN18696_c0_g1_i3	42	5	63.721	393	XP_022817887.1	0	791	endochitinase A isoform X1 [Spodoptera litura]	--	--	--	--	tr|A0A2H1W2H4|A0A2H1W2H4_SPOFR	SFRICE_000188 OS=Spodoptera frugiperda OX=7108 GN=SFRICE_000188 PE=4 SV=1	0	761	--	--	--	GO:0010466//GO:0035725//GO:0006508//GO:0006030	negative regulation of peptidase activity//sodium ion transmembrane transport//proteolysis//chitin metabolic process	GO:0005576//GO:0005581	extracellular region//collagen trimer	GO:0030414//GO:0005272//GO:0004252//GO:0016844//GO:0005201//GO:0016702//GO:0008061	peptidase inhibitor activity//sodium channel activity//serine-type endopeptidase activity//strictosidine synthase activity//extracellular matrix structural constituent//oxidoreductase activity, acting on single donors with incorporation of molecular oxygen, incorporation of two atoms of oxygen//chitin binding	--	--	--
DN18703_c0_g1_i1	14	10	5485.22	162	XP_022823164.1	1e-115	332	lysozyme-like [Spodoptera litura]	--	--	--	--	tr|A0A2H1WKR8|A0A2H1WKR8_SPOFR	SFRICE_033445 (Fragment) OS=Spodoptera frugiperda OX=7108 GN=SFRICE_033445 PE=4 SV=1	7e-97	282	PF05497.10	Destabilase	Destabilase	--	--	--	--	GO:0003796	lysozyme activity	S	Function unknown	Destabilase
DN18715_c1_g1_i2	1	92	73.902	119	XP_022816547.1	4e-82	243	endocuticle structural glycoprotein SgAbd-5-like isoform X1 [Spodoptera litura]	--	--	--	--	tr|A0A2H1VEL6|A0A2H1VEL6_SPOFR	SFRICE_026878 OS=Spodoptera frugiperda OX=7108 GN=SFRICE_026878 PE=4 SV=1	2e-45	149	PF00379.21	Chitin_bind_4	Insect cuticle protein	--	--	--	--	GO:0042302	structural constituent of cuticle	S	Function unknown	cuticle protein
DN18715_c1_g1_i3	1	92	134.787	122	XP_022816547.1	3e-59	185	endocuticle structural glycoprotein SgAbd-5-like isoform X1 [Spodoptera litura]	--	--	--	--	tr|A0A2H1VEL6|A0A2H1VEL6_SPOFR	SFRICE_026878 OS=Spodoptera frugiperda OX=7108 GN=SFRICE_026878 PE=4 SV=1	1e-51	165	PF00379.21	Chitin_bind_4	Insect cuticle protein	--	--	--	--	GO:0042302	structural constituent of cuticle	S	Function unknown	cuticle protein
DN18715_c1_g1_i4	1	92	169.53	114	XP_022816548.1	2e-77	231	endocuticle structural glycoprotein SgAbd-5-like isoform X2 [Spodoptera litura]	--	--	--	--	tr|A0A2H1VEL6|A0A2H1VEL6_SPOFR	SFRICE_026878 OS=Spodoptera frugiperda OX=7108 GN=SFRICE_026878 PE=4 SV=1	1e-47	154	PF00379.21	Chitin_bind_4	Insect cuticle protein	--	--	--	--	GO:0042302	structural constituent of cuticle	S	Function unknown	cuticle protein
DN18715_c1_g3_i2	1	92	288.033	126	XP_022816497.1	2e-88	259	endocuticle structural glycoprotein SgAbd-5-like isoform X1 [Spodoptera litura]	--	--	--	--	tr|A0A2H1VG62|A0A2H1VG62_SPOFR	SFRICE_026876 (Fragment) OS=Spodoptera frugiperda OX=7108 GN=SFRICE_026876 PE=4 SV=1	1e-51	164	PF00379.21	Chitin_bind_4	Insect cuticle protein	--	--	--	--	GO:0042302	structural constituent of cuticle	S	Function unknown	Inherit from NOG: Cuticular protein
DN18715_c1_g3_i3	1	92	342.578	119	XP_022816498.1	5e-82	243	endocuticle structural glycoprotein SgAbd-5-like isoform X2 [Spodoptera litura]	--	--	--	--	tr|A0A2H1VG62|A0A2H1VG62_SPOFR	SFRICE_026876 (Fragment) OS=Spodoptera frugiperda OX=7108 GN=SFRICE_026876 PE=4 SV=1	2e-51	163	PF00379.21	Chitin_bind_4	Insect cuticle protein	--	--	--	--	GO:0042302	structural constituent of cuticle	S	Function unknown	Inherit from NOG: Cuticular protein
DN18715_c1_g3_i4	1	92	436.505	126	XP_022816497.1	2e-88	259	endocuticle structural glycoprotein SgAbd-5-like isoform X1 [Spodoptera litura]	--	--	--	--	tr|A0A2H1VG62|A0A2H1VG62_SPOFR	SFRICE_026876 (Fragment) OS=Spodoptera frugiperda OX=7108 GN=SFRICE_026876 PE=4 SV=1	1e-51	164	PF00379.21	Chitin_bind_4	Insect cuticle protein	--	--	--	--	GO:0042302	structural constituent of cuticle	S	Function unknown	Inherit from NOG: Cuticular protein
DN18715_c1_g3_i5	1	92	54.129	113	XP_022816497.1	3e-70	213	endocuticle structural glycoprotein SgAbd-5-like isoform X1 [Spodoptera litura]	--	--	--	--	tr|A0A2H1VG62|A0A2H1VG62_SPOFR	SFRICE_026876 (Fragment) OS=Spodoptera frugiperda OX=7108 GN=SFRICE_026876 PE=4 SV=1	2e-51	163	PF00379.21	Chitin_bind_4	Insect cuticle protein	--	--	--	--	GO:0042302	structural constituent of cuticle	S	Function unknown	Inherit from NOG: Cuticular protein
DN18715_c1_g3_i6	1	92	204.213	126	XP_022816497.1	2e-88	259	endocuticle structural glycoprotein SgAbd-5-like isoform X1 [Spodoptera litura]	--	--	--	--	tr|A0A2H1VG62|A0A2H1VG62_SPOFR	SFRICE_026876 (Fragment) OS=Spodoptera frugiperda OX=7108 GN=SFRICE_026876 PE=4 SV=1	1e-51	164	PF00379.21	Chitin_bind_4	Insect cuticle protein	--	--	--	--	GO:0042302	structural constituent of cuticle	S	Function unknown	Inherit from NOG: Cuticular protein
DN18715_c1_g3_i7	1	92	107.12	130	XP_022816497.1	2e-62	193	endocuticle structural glycoprotein SgAbd-5-like isoform X1 [Spodoptera litura]	--	--	--	--	tr|A0A2H1VG62|A0A2H1VG62_SPOFR	SFRICE_026876 (Fragment) OS=Spodoptera frugiperda OX=7108 GN=SFRICE_026876 PE=4 SV=1	2e-51	164	PF00379.21	Chitin_bind_4	Insect cuticle protein	--	--	--	--	GO:0042302	structural constituent of cuticle	S	Function unknown	Inherit from NOG: Cuticular protein
DN18718_c0_g1_i1	16	8	784.236	434	XP_022816316.1	0	905	multiple inositol polyphosphate phosphatase 1-like [Spodoptera litura]	K03103	MINPP1	multiple inositol-polyphosphate phosphatase / 2,3-bisphosphoglycerate 3-phosphatase [EC:3.1.3.62 3.1.3.80]	http://www.genome.jp/dbget-bin/www_bget?ko:K03103	tr|A0A2H1VSH2|A0A2H1VSH2_SPOFR	SFRICE_016476 OS=Spodoptera frugiperda OX=7108 GN=SFRICE_016476 PE=3 SV=1	0	824	PF00328.20	His_Phos_2	Histidine phosphatase superfamily (branch 2)	GO:0016311	dephosphorylation	--	--	GO:0016791	phosphatase activity	S	Function unknown	Pfam:Acid_phosphat_A
DN18756_c0_g1_i1	137	2	4752.93	159	ANW86207.1	2e-106	308	lebocin 2 [Spodoptera litura]	--	--	--	--	tr|A0A1B1Y1Y0|A0A1B1Y1Y0_SPOLT	Lebocin 2 OS=Spodoptera litura OX=69820 PE=2 SV=1	9e-107	308	--	--	--	GO:0045087//GO:0042742//GO:0050832//GO:0031640	innate immune response//defense response to bacterium//defense response to fungus//killing of cells of other organism	GO:0005576	extracellular region	--	--	--	--	--
DN18779_c0_g1_i1	134	2	19.736	223	XP_022828265.1	5e-163	457	uncharacterized protein LOC111357696 [Spodoptera litura]	--	--	--	--	tr|A0A2A4K3X0|A0A2A4K3X0_HELVI	Uncharacterized protein OS=Heliothis virescens OX=7102 GN=B5V51_4102 PE=4 SV=1	1e-140	399	--	--	--	--	--	--	--	--	--	--	--	--
DN18887_c0_g1_i1	130	2	15.719	161	XP_022829636.1	1e-113	327	uncharacterized protein LOC111358644 isoform X2 [Spodoptera litura]	--	--	--	--	tr|A0A2H1W2J3|A0A2H1W2J3_SPOFR	SFRICE_012342 OS=Spodoptera frugiperda OX=7108 GN=SFRICE_012342 PE=4 SV=1	2e-106	308	PF00341.15	PDGF	PDGF/VEGF domain	GO:0010469	regulation of signaling receptor activity	GO:0016020	membrane	GO:0008083	growth factor activity	S	Function unknown	PDGF
DN18887_c0_g1_i2	130	2	14.952	190	XP_022829635.1	7e-137	387	balbiani ring protein 3-like isoform X1 [Spodoptera litura]	--	--	--	--	tr|A0A2H1W2J3|A0A2H1W2J3_SPOFR	SFRICE_012342 OS=Spodoptera frugiperda OX=7108 GN=SFRICE_012342 PE=4 SV=1	1e-136	386	PF03128.12	CXCXC	CXCXC repeat	GO:0010469	regulation of signaling receptor activity	GO:0016020	membrane	GO:0008083	growth factor activity	S	Function unknown	PDGF
DN18897_c0_g1_i3	118	2	67.276	253	XP_022821861.1	4e-179	500	uncharacterized protein LOC111353180 [Spodoptera litura]	--	--	--	--	tr|A0A2H1WG91|A0A2H1WG91_SPOFR	SFRICE_011273 OS=Spodoptera frugiperda OX=7108 GN=SFRICE_011273 PE=4 SV=1	7e-136	389	--	--	--	--	--	--	--	--	--	S	Function unknown	Inherit from biNOG: alpha- and gamma-adaptin binding protein
DN18897_c0_g1_i5	118	2	62.24	253	XP_022821861.1	4e-179	500	uncharacterized protein LOC111353180 [Spodoptera litura]	--	--	--	--	tr|A0A2H1WG91|A0A2H1WG91_SPOFR	SFRICE_011273 OS=Spodoptera frugiperda OX=7108 GN=SFRICE_011273 PE=4 SV=1	7e-136	389	--	--	--	--	--	--	--	--	--	S	Function unknown	Inherit from biNOG: alpha- and gamma-adaptin binding protein
DN18918_c0_g1_i2	3	28	1105.74	251	ATU07289.1	0	514	takeout [Spodoptera litura]	--	--	--	--	tr|A0A2A4K4J1|A0A2A4K4J1_HELVI	Uncharacterized protein OS=Heliothis virescens OX=7102 GN=B5V51_2401 PE=4 SV=1	7e-165	462	PF06585.9	JHBP	Haemolymph juvenile hormone binding protein (JHBP)	--	--	--	--	--	--	S	Function unknown	JHBP
DN18934_c0_g3_i1	41	5	16.842	115	XP_022819154.1	2e-82	243	uncharacterized protein LOC111351461 isoform X2 [Spodoptera litura]	--	--	--	--	tr|A0A2A4K961|A0A2A4K961_HELVI	Uncharacterized protein OS=Heliothis virescens OX=7102 GN=B5V51_1932 PE=4 SV=1	4e-73	219	--	--	--	GO:0007186//GO:0006508	G-protein coupled receptor signaling pathway//proteolysis	GO:0005615	extracellular space	GO:0001664//GO:0004252	G-protein coupled receptor binding//serine-type endopeptidase activity	--	--	--
DN18934_c0_g3_i2	41	5	18.144	115	XP_022819154.1	2e-82	243	uncharacterized protein LOC111351461 isoform X2 [Spodoptera litura]	--	--	--	--	tr|A0A2A4K961|A0A2A4K961_HELVI	Uncharacterized protein OS=Heliothis virescens OX=7102 GN=B5V51_1932 PE=4 SV=1	4e-73	219	--	--	--	GO:0007186//GO:0006508	G-protein coupled receptor signaling pathway//proteolysis	GO:0005615	extracellular space	GO:0001664//GO:0004252	G-protein coupled receptor binding//serine-type endopeptidase activity	--	--	--
DN18940_c0_g1_i1	1	92	431.028	165	XP_022831049.1	5e-113	325	pupal cuticle protein 20-like [Spodoptera litura]	--	--	--	--	tr|A0A2H1W3T6|A0A2H1W3T6_SPOFR	SFRICE_014013 OS=Spodoptera frugiperda OX=7108 GN=SFRICE_014013 PE=4 SV=1	1e-109	315	PF00379.21	Chitin_bind_4	Insect cuticle protein	--	--	--	--	GO:0042302	structural constituent of cuticle	S	Function unknown	Insect cuticle protein
DN18940_c0_g1_i2	1	92	464.043	165	XP_022831049.1	5e-113	325	pupal cuticle protein 20-like [Spodoptera litura]	--	--	--	--	tr|A0A2H1W3T6|A0A2H1W3T6_SPOFR	SFRICE_014013 OS=Spodoptera frugiperda OX=7108 GN=SFRICE_014013 PE=4 SV=1	1e-109	315	PF00379.21	Chitin_bind_4	Insect cuticle protein	--	--	--	--	GO:0042302	structural constituent of cuticle	S	Function unknown	Insect cuticle protein
DN18949_c0_g1_i2	32	5	180.995	114	XP_022814177.1	4e-80	238	CHH-like protein isoform X1 [Spodoptera litura]	--	--	--	--	tr|A0A2A4K477|A0A2A4K477_HELVI	Uncharacterized protein OS=Heliothis virescens OX=7102 GN=B5V51_2225 PE=4 SV=1	2e-79	234	PF01147.15	Crust_neurohorm	Crustacean CHH/MIH/GIH neurohormone family	GO:0010469	regulation of signaling receptor activity	GO:0005576	extracellular region	GO:0005184	neuropeptide hormone activity	T	Signal transduction mechanisms	Crustacean CHH/MIH/GIH neurohormone family
DN18949_c0_g1_i3	32	5	39.268	114	XP_022814177.1	4e-80	238	CHH-like protein isoform X1 [Spodoptera litura]	--	--	--	--	tr|A0A2A4K477|A0A2A4K477_HELVI	Uncharacterized protein OS=Heliothis virescens OX=7102 GN=B5V51_2225 PE=4 SV=1	2e-79	234	PF01147.15	Crust_neurohorm	Crustacean CHH/MIH/GIH neurohormone family	GO:0010469	regulation of signaling receptor activity	GO:0005576	extracellular region	GO:0005184	neuropeptide hormone activity	T	Signal transduction mechanisms	Crustacean CHH/MIH/GIH neurohormone family
DN18949_c0_g1_i5	32	5	208.316	114	XP_022814177.1	4e-80	238	CHH-like protein isoform X1 [Spodoptera litura]	--	--	--	--	tr|A0A2A4K477|A0A2A4K477_HELVI	Uncharacterized protein OS=Heliothis virescens OX=7102 GN=B5V51_2225 PE=4 SV=1	2e-79	234	PF01147.15	Crust_neurohorm	Crustacean CHH/MIH/GIH neurohormone family	GO:0010469	regulation of signaling receptor activity	GO:0005576	extracellular region	GO:0005184	neuropeptide hormone activity	T	Signal transduction mechanisms	Crustacean CHH/MIH/GIH neurohormone family
DN18958_c0_g1_i1	35	5	1177.44	114	XP_022825942.1	6e-75	224	uncharacterized protein LOC111355992 [Spodoptera litura]	--	--	--	--	tr|A0A2H1WY35|A0A2H1WY35_SPOFR	SFRICE_028317 OS=Spodoptera frugiperda OX=7108 GN=SFRICE_028317 PE=4 SV=1	6e-75	223	PF15868.3	NA	NA	--	--	--	--	--	--	--	--	--
DN18978_c0_g1_i1	90	3	10.94	376	XP_022822823.1	0	783	uncharacterized protein LOC111353857 [Spodoptera litura]	--	--	--	--	tr|A0A2A4JHP4|A0A2A4JHP4_HELVI	Uncharacterized protein OS=Heliothis virescens OX=7102 GN=B5V51_2090 PE=4 SV=1	0	570	--	--	--	GO:0032259	methylation	--	--	GO:0008168	methyltransferase activity	--	--	--
DN18978_c0_g1_i2	90	3	15.664	511	XP_022822823.1	0	1036	uncharacterized protein LOC111353857 [Spodoptera litura]	--	--	--	--	tr|A0A2A4JHP4|A0A2A4JHP4_HELVI	Uncharacterized protein OS=Heliothis virescens OX=7102 GN=B5V51_2090 PE=4 SV=1	0	781	--	--	--	GO:0032259	methylation	--	--	GO:0008168	methyltransferase activity	--	--	--
DN19004_c0_g1_i2	1	92	84.616	534	XP_022828596.1	0	1020	pro-resilin-like [Spodoptera litura]	--	--	--	--	tr|A0A2H1W490|A0A2H1W490_SPOFR	SFRICE_010884 OS=Spodoptera frugiperda OX=7108 GN=SFRICE_010884 PE=4 SV=1	0	831	PF00379.21	Chitin_bind_4	Insect cuticle protein	--	--	GO:0005581	collagen trimer	GO:0042302	structural constituent of cuticle	--	--	--
DN19004_c0_g1_i3	1	92	132.705	534	XP_022828596.1	0	1020	pro-resilin-like [Spodoptera litura]	--	--	--	--	tr|A0A2H1W490|A0A2H1W490_SPOFR	SFRICE_010884 OS=Spodoptera frugiperda OX=7108 GN=SFRICE_010884 PE=4 SV=1	0	831	PF00379.21	Chitin_bind_4	Insect cuticle protein	--	--	GO:0005581	collagen trimer	GO:0042302	structural constituent of cuticle	--	--	--
DN19021_c0_g1_i1	132	2	3276.53	105	XP_022815492.1	5e-68	206	uncharacterized protein LOC111348824 isoform X1 [Spodoptera litura]	--	--	--	--	tr|A0A2H1W790|A0A2H1W790_SPOFR	SFRICE_009997 OS=Spodoptera frugiperda OX=7108 GN=SFRICE_009997 PE=4 SV=1	2e-45	147	--	--	--	GO:0006508//GO:0050911	proteolysis//detection of chemical stimulus involved in sensory perception of smell	--	--	GO:0008233//GO:0005549//GO:0004984	peptidase activity//odorant binding//olfactory receptor activity	--	--	--
DN19021_c0_g1_i2	132	2	730.874	104	XP_022815493.1	5e-68	206	uncharacterized protein LOC111348824 isoform X2 [Spodoptera litura]	--	--	--	--	tr|A0A2H1W790|A0A2H1W790_SPOFR	SFRICE_009997 OS=Spodoptera frugiperda OX=7108 GN=SFRICE_009997 PE=4 SV=1	1e-58	181	--	--	--	GO:0006508//GO:0050911	proteolysis//detection of chemical stimulus involved in sensory perception of smell	--	--	GO:0008233//GO:0005549//GO:0004984	peptidase activity//odorant binding//olfactory receptor activity	--	--	--
DN19022_c0_g1_i1	117	2	250.394	187	XP_022829565.1	5e-134	380	pre-mRNA-splicing factor ATP-dependent RNA helicase PRP16-like [Spodoptera litura]	--	--	--	--	tr|A0A2H1VQE3|A0A2H1VQE3_SPOFR	SFRICE_003416 OS=Spodoptera frugiperda OX=7108 GN=SFRICE_003416 PE=4 SV=1	4e-97	286	--	--	--	--	--	GO:0016021	integral component of membrane	--	--	--	--	--
DN19022_c0_g1_i4	117	2	306.934	187	XP_022829565.1	5e-134	380	pre-mRNA-splicing factor ATP-dependent RNA helicase PRP16-like [Spodoptera litura]	--	--	--	--	tr|A0A2H1VQE3|A0A2H1VQE3_SPOFR	SFRICE_003416 OS=Spodoptera frugiperda OX=7108 GN=SFRICE_003416 PE=4 SV=1	4e-97	286	--	--	--	--	--	GO:0016021	integral component of membrane	--	--	--	--	--
DN19138_c0_g1_i1	141	2	19.212	216	XP_022833172.1	8e-92	272	uncharacterized protein LOC111361069 [Spodoptera litura]	--	--	--	--	tr|A0A2H1VZ83|A0A2H1VZ83_SPOFR	SFRICE_019282 OS=Spodoptera frugiperda OX=7108 GN=SFRICE_019282 PE=4 SV=1	8e-46	154	--	--	--	--	--	--	--	--	--	--	--	--
DN19141_c0_g2_i1	1	92	453.849	213	XP_022828603.1	1e-151	427	pro-resilin-like isoform X2 [Spodoptera litura]	--	--	--	--	tr|A0A2H1WGT4|A0A2H1WGT4_SPOFR	SFRICE_032857 OS=Spodoptera frugiperda OX=7108 GN=SFRICE_032857 PE=4 SV=1	6e-115	334	PF00379.21	Chitin_bind_4	Insect cuticle protein	--	--	--	--	GO:0042302	structural constituent of cuticle	S	Function unknown	Insect cuticle protein
DN19141_c0_g2_i2	1	92	536.093	228	XP_022828602.1	3e-163	457	pro-resilin-like isoform X1 [Spodoptera litura]	--	--	--	--	tr|A0A2H1WGT4|A0A2H1WGT4_SPOFR	SFRICE_032857 OS=Spodoptera frugiperda OX=7108 GN=SFRICE_032857 PE=4 SV=1	4e-131	375	PF00379.21	Chitin_bind_4	Insect cuticle protein	--	--	--	--	GO:0042302	structural constituent of cuticle	S	Function unknown	Insect cuticle protein
DN19143_c0_g1_i3	32	5	195.351	317	XP_022825622.1	0	663	venom allergen 5-like [Spodoptera litura]	K19919	CRISP	cysteine-rich secretory protein	http://www.genome.jp/dbget-bin/www_bget?ko:K19919	tr|A0A2H1WHT7|A0A2H1WHT7_SPOFR	SFRICE_028008 OS=Spodoptera frugiperda OX=7108 GN=SFRICE_028008 PE=3 SV=1	0	580	PF00188.24	CAP	Cysteine-rich secretory protein family	--	--	GO:0005576	extracellular region	--	--	S	Function unknown	Cysteine-rich secretory protein family
DN19163_c0_g1_i1	59	4	580.646	354	XP_022816543.1	0	716	uncharacterized protein LOC111349611 [Spodoptera litura]	--	--	--	--	tr|A0A2H1VDV7|A0A2H1VDV7_SPOFR	SFRICE_011713 OS=Spodoptera frugiperda OX=7108 GN=SFRICE_011713 PE=4 SV=1	0	686	PF00379.21	Chitin_bind_4	Insect cuticle protein	--	--	--	--	GO:0042302	structural constituent of cuticle	S	Function unknown	Inherit from inNOG: Insect cuticle protein
DN19179_c0_g1_i1	2	61	133.78	669	XP_022834262.1	0	1230	modular serine protease-like [Spodoptera litura]	K20674	MODSP	modular serine protease [EC:3.4.21.-]	http://www.genome.jp/dbget-bin/www_bget?ko:K20674	tr|A0A2H1VKP2|A0A2H1VKP2_SPOFR	SFRICE_020889 OS=Spodoptera frugiperda OX=7108 GN=SFRICE_020889 PE=3 SV=1	0	644	PF00057.16//PF00057.16//PF00057.16//PF00057.16//PF00057.16//PF00084.18//PF00089.24	Ldl_recept_a//Ldl_recept_a//Ldl_recept_a//Ldl_recept_a//Ldl_recept_a//Sushi//Trypsin	Low-density lipoprotein receptor domain class A//Low-density lipoprotein receptor domain class A//Low-density lipoprotein receptor domain class A//Low-density lipoprotein receptor domain class A//Low-density lipoprotein receptor domain class A//Sushi domain (SCR repeat)//Trypsin	GO:0006508	proteolysis	--	--	GO:0004252//GO:0005509	serine-type endopeptidase activity//calcium ion binding	E	Amino acid transport and metabolism	Trypsin
DN19210_c0_g1_i1	9	14	124.708	169	XP_022816664.1	2e-115	332	inducible metalloproteinase inhibitor protein-like [Spodoptera litura]	--	--	--	--	tr|A0A2H1WE92|A0A2H1WE92_SPOFR	SFRICE_037380 (Fragment) OS=Spodoptera frugiperda OX=7108 GN=SFRICE_037380 PE=4 SV=1	1e-50	166	PF01826.15//PF01826.15	TIL//TIL	Trypsin Inhibitor like cysteine rich domain//Trypsin Inhibitor like cysteine rich domain	--	--	--	--	--	--	S	Function unknown	Trypsin Inhibitor like cysteine rich domain
DN19222_c0_g2_i2	93	2	102.722	115	XP_022826973.1	5e-77	230	uncharacterized protein LOC111356732 [Spodoptera litura]	--	--	--	--	tr|A0A2H1V6P8|A0A2H1V6P8_SPOFR	SFRICE_004156 OS=Spodoptera frugiperda OX=7108 GN=SFRICE_004156 PE=4 SV=1	5e-49	157	PF15430.4	SVWC	Single domain von Willebrand factor type C	GO:0090307//GO:0032504	mitotic spindle assembly//multicellular organism reproduction	GO:0005615	extracellular space	--	--	--	--	--
DN19278_c0_g1_i1	71	3	6510.52	231	XP_022819215.1	1e-171	479	ferritin, lower subunit isoform X3 [Spodoptera litura]	--	--	--	--	tr|A0A2H1VEG9|A0A2H1VEG9_SPOFR	Ferritin OS=Spodoptera frugiperda OX=7108 GN=SFRICE_006534 PE=3 SV=1	3e-168	470	PF00210.22	Ferritin	Ferritin-like domain	GO:0006879//GO:0006826//GO:1990461//GO:0055114//GO:0042381//GO:0045475//GO:0099587//GO:0009620//GO:0098662	cellular iron ion homeostasis//iron ion transport//detoxification of iron ion//oxidation-reduction process//hemolymph coagulation//locomotor rhythm//inorganic ion import across plasma membrane//response to fungus//inorganic cation transmembrane transport	GO:0070288//GO:0005794	ferritin complex//Golgi apparatus	GO:0016724//GO:0008199//GO:0008198	oxidoreductase activity, oxidizing metal ions, oxygen as acceptor//ferric iron binding//ferrous iron binding	P	Inorganic ion transport and metabolism	Ferritin-like domain
DN19299_c0_g1_i1	3	28	374.689	241	XP_022828067.1	3e-171	479	uncharacterized protein LOC111357555 [Spodoptera litura]	--	--	--	--	tr|A0A2H1V0V6|A0A2H1V0V6_SPOFR	SFRICE_005818 OS=Spodoptera frugiperda OX=7108 GN=SFRICE_005818 PE=4 SV=1	5e-124	375	PF06585.9	JHBP	Haemolymph juvenile hormone binding protein (JHBP)	--	--	--	--	--	--	S	Function unknown	Haemolymph juvenile hormone binding protein (JHBP)
DN19313_c2_g3_i5	8	14	187.142	398	XP_022820046.1	0	806	antichymotrypsin-2-like isoform X7 [Spodoptera litura]	K13963	SERPINB	serpin B	http://www.genome.jp/dbget-bin/www_bget?ko:K13963	tr|A0A2H1VAC5|A0A2H1VAC5_SPOFR	SFRICE_004479 OS=Spodoptera frugiperda OX=7108 GN=SFRICE_004479 PE=3 SV=1	0	741	PF00079.18	Serpin	Serpin (serine protease inhibitor)	GO:0010951//GO:0006508	negative regulation of endopeptidase activity//proteolysis	GO:0005615	extracellular space	GO:0004867//GO:0008233	serine-type endopeptidase inhibitor activity//peptidase activity	V	Defense mechanisms	SERPIN
DN19313_c2_g3_i6	8	14	145.326	401	XP_022820010.1	0	810	antichymotrypsin-2-like isoform X3 [Spodoptera litura]	K13963	SERPINB	serpin B	http://www.genome.jp/dbget-bin/www_bget?ko:K13963	tr|A0A2H1VAC5|A0A2H1VAC5_SPOFR	SFRICE_004479 OS=Spodoptera frugiperda OX=7108 GN=SFRICE_004479 PE=3 SV=1	0	662	PF00079.18	Serpin	Serpin (serine protease inhibitor)	GO:0010951//GO:0006508	negative regulation of endopeptidase activity//proteolysis	GO:0005615	extracellular space	GO:0004867//GO:0008233	serine-type endopeptidase inhibitor activity//peptidase activity	V	Defense mechanisms	SERPIN
DN19313_c2_g3_i7	8	14	169.997	401	XP_022820001.1	0	811	antichymotrypsin-2-like isoform X2 [Spodoptera litura]	K13963	SERPINB	serpin B	http://www.genome.jp/dbget-bin/www_bget?ko:K13963	tr|A0A2H1VAC5|A0A2H1VAC5_SPOFR	SFRICE_004479 OS=Spodoptera frugiperda OX=7108 GN=SFRICE_004479 PE=3 SV=1	0	660	PF00079.18	Serpin	Serpin (serine protease inhibitor)	GO:0010951//GO:0006508	negative regulation of endopeptidase activity//proteolysis	GO:0005615	extracellular space	GO:0004867//GO:0008233	serine-type endopeptidase inhibitor activity//peptidase activity	V	Defense mechanisms	SERPIN
DN19331_c0_g1_i1	49	4	3374.47	364	XP_022825188.1	0	660	skin secretory protein xP2-like [Spodoptera litura]	--	--	--	--	tr|A0A2H1X3R8|A0A2H1X3R8_SPOFR	SFRICE_041555 (Fragment) OS=Spodoptera frugiperda OX=7108 GN=SFRICE_041555 PE=4 SV=1	0	641	--	--	--	--	--	GO:0016021	integral component of membrane	--	--	--	--	--
DN19384_c0_g2_i2	16	8	119.626	560	XP_022832945.1	0	1152	SPARC-related modular calcium-binding protein 1 isoform X6 [Spodoptera litura]	--	--	--	--	tr|A0A2A4JD14|A0A2A4JD14_HELVI	Uncharacterized protein OS=Heliothis virescens OX=7102 GN=B5V51_3593 PE=4 SV=1	0	1010	PF07648.13//PF00086.16//PF10591.7//PF00086.16//PF10591.7	Kazal_2//Thyroglobulin_1//SPARC_Ca_bdg//Thyroglobulin_1//SPARC_Ca_bdg	Kazal-type serine protease inhibitor domain//Thyroglobulin type-1 repeat//Secreted protein acidic and rich in cysteine Ca binding region//Thyroglobulin type-1 repeat//Secreted protein acidic and rich in cysteine Ca binding region	GO:0007165	signal transduction	--	--	GO:0005509	calcium ion binding	S	Function unknown	Inherit from inNOG: Secreted protein acidic and rich in cysteine Ca binding region
DN19412_c0_g1_i1	157	2	2727.45	349	XP_022821722.1	0	727	poly(U)-specific endoribonuclease homolog [Spodoptera litura]	K14648	ENDOU, PP11	poly(U)-specific endoribonuclease [EC:3.1.-.-]	http://www.genome.jp/dbget-bin/www_bget?ko:K14648	tr|A0A075F7E0|A0A075F7E0_SPOLI	p102 OS=Spodoptera littoralis OX=7109 PE=2 SV=1	0	724	PF09412.8	XendoU	Endoribonuclease XendoU	GO:0090502//GO:0008344	RNA phosphodiester bond hydrolysis, endonucleolytic//adult locomotory behavior	--	--	GO:0004521	endoribonuclease activity	S	Function unknown	Endoribonuclease XendoU
DN19437_c0_g1_i3	2	61	99.003	354	XP_022837766.1	0	729	serine protease persephone-like [Spodoptera litura]	K20671	PSH	serine protease persephone [EC:3.4.21.-]	http://www.genome.jp/dbget-bin/www_bget?ko:K20671	tr|A0A2H1WH67|A0A2H1WH67_SPOFR	SFRICE_006844 OS=Spodoptera frugiperda OX=7108 GN=SFRICE_006844 PE=3 SV=1	0	652	PF00089.24	Trypsin	Trypsin	GO:0006508	proteolysis	--	--	GO:0004252	serine-type endopeptidase activity	O	Post-translational modification, protein turnover, and chaperones	serine protease
DN19442_c0_g1_i3	3	28	1642.9	249	XP_022829654.1	0	509	circadian clock-controlled protein-like [Spodoptera litura]	--	--	--	--	tr|A0A2H1VTZ1|A0A2H1VTZ1_SPOFR	SFRICE_014398 OS=Spodoptera frugiperda OX=7108 GN=SFRICE_014398 PE=4 SV=1	5e-170	475	PF06585.9	JHBP	Haemolymph juvenile hormone binding protein (JHBP)	GO:0007623//GO:0032504	circadian rhythm//multicellular organism reproduction	GO:0005615	extracellular space	--	--	S	Function unknown	Haemolymph juvenile hormone binding protein (JHBP)
DN19464_c0_g1_i1	3	28	321.61	244	XP_022827964.1	8e-177	493	protein takeout-like [Spodoptera litura]	--	--	--	--	tr|A0A2H1V9K3|A0A2H1V9K3_SPOFR	SFRICE_016317 OS=Spodoptera frugiperda OX=7108 GN=SFRICE_016317 PE=4 SV=1	1e-144	411	PF06585.9	JHBP	Haemolymph juvenile hormone binding protein (JHBP)	--	--	--	--	--	--	S	Function unknown	JHBP
DN19484_c0_g4_i2	144	2	2072.8	188	XP_022823583.1	1e-129	372	fibroin light chain-like [Spodoptera litura]	--	--	--	--	tr|A0A2A4JXS4|A0A2A4JXS4_HELVI	Fibroin light chain OS=Heliothis virescens OX=7102 GN=B5V51_8632 PE=4 SV=1	2e-62	200	PF05849.9	L-fibroin	Fibroin light chain (L-fibroin)	--	--	GO:0005576	extracellular region	--	--	S	Function unknown	Fibroin light chain (L-fibroin)
DN19484_c0_g4_i3	144	2	5434.76	261	XP_022823583.1	0	516	fibroin light chain-like [Spodoptera litura]	--	--	--	--	tr|A0A2A4JXS4|A0A2A4JXS4_HELVI	Fibroin light chain OS=Heliothis virescens OX=7102 GN=B5V51_8632 PE=4 SV=1	4e-85	261	PF05849.9	L-fibroin	Fibroin light chain (L-fibroin)	--	--	GO:0005576	extracellular region	--	--	S	Function unknown	Fibroin light chain (L-fibroin)
DN19499_c0_g1_i1	1	92	4713.64	214	XP_022816426.1	4e-155	436	endocuticle structural glycoprotein SgAbd-8-like [Spodoptera litura]	--	--	--	--	tr|A0A2H1V9Q8|A0A2H1V9Q8_SPOFR	SFRICE_019042 OS=Spodoptera frugiperda OX=7108 GN=SFRICE_019042 PE=4 SV=1	7e-146	412	PF00379.21	Chitin_bind_4	Insect cuticle protein	--	--	--	--	GO:0042302	structural constituent of cuticle	S	Function unknown	Insect cuticle protein
DN19507_c0_g2_i1	124	2	405.473	415	XP_022829179.1	0	815	circumsporozoite protein-like [Spodoptera litura]	--	--	--	--	tr|A0A2H1WXM4|A0A2H1WXM4_SPOFR	SFRICE_036212 OS=Spodoptera frugiperda OX=7108 GN=SFRICE_036212 PE=4 SV=1	4e-153	450	--	--	--	GO:0043044	ATP-dependent chromatin remodeling	GO:0016514	SWI/SNF complex	GO:0003676	nucleic acid binding	--	--	--
DN19507_c0_g3_i1	124	2	1007.81	155	PCG75078.1	1e-18	86.7	hypothetical protein B5V51_12279, partial [Heliothis virescens]	--	--	--	--	tr|A0A2H1WXM4|A0A2H1WXM4_SPOFR	SFRICE_036212 OS=Spodoptera frugiperda OX=7108 GN=SFRICE_036212 PE=4 SV=1	8e-32	122	--	--	--	GO:0097190//GO:0075521//GO:0006351//GO:0019076//GO:0046718//GO:0031053//GO:0031054//GO:0030422	apoptotic signaling pathway//microtubule-dependent intracellular transport of viral material towards nucleus//transcription, DNA-templated//viral release from host cell//viral entry into host cell//primary miRNA processing//pre-miRNA processing//production of siRNA involved in RNA interference	GO:0044163//GO:0019028//GO:0030430//GO:0042025	host cytoskeleton//viral capsid//host cell cytoplasm//host cell nucleus	GO:0003723//GO:0046872	RNA binding//metal ion binding	--	--	--
DN19539_c0_g2_i1	3	28	53.467	235	XP_022828071.1	4e-170	476	uncharacterized protein LOC111357558 [Spodoptera litura]	--	--	--	--	tr|A0A2H1V0V6|A0A2H1V0V6_SPOFR	SFRICE_005818 OS=Spodoptera frugiperda OX=7108 GN=SFRICE_005818 PE=4 SV=1	2e-106	330	PF06585.9	JHBP	Haemolymph juvenile hormone binding protein (JHBP)	--	--	--	--	--	--	S	Function unknown	Haemolymph juvenile hormone binding protein (JHBP)
DN19542_c0_g1_i1	10	12	49.604	281	XP_022830125.1	0	582	low affinity immunoglobulin epsilon Fc receptor isoform X2 [Spodoptera litura]	--	--	--	--	tr|I4DJ91|I4DJ91_PAPXU	Brevican core protein OS=Papilio xuthus OX=66420 GN=RR46_09149 PE=2 SV=1	1e-110	324	PF00059.19	Lectin_C	Lectin C-type domain	GO:0048085	adult chitin-containing cuticle pigmentation	--	--	GO:0030246	carbohydrate binding	T, V	Signal transduction mechanisms, Defense mechanisms	Lectin C-type domain
DN19542_c0_g1_i2	10	12	86.086	193	JAT86589.1	2e-117	338	hypothetical protein g.13090 [Pectinophora gossypiella]	--	--	--	--	tr|A0A1E1WHX5|A0A1E1WHX5_PECGO	Uncharacterized protein OS=Pectinophora gossypiella OX=13191 GN=g.13090 PE=4 SV=1	6e-118	338	PF00059.19	Lectin_C	Lectin C-type domain	GO:0048085	adult chitin-containing cuticle pigmentation	--	--	GO:0030246	carbohydrate binding	T, V	Signal transduction mechanisms, Defense mechanisms	Lectin C-type domain
DN19542_c0_g1_i3	10	12	104.423	193	JAT86589.1	2e-117	338	hypothetical protein g.13090 [Pectinophora gossypiella]	--	--	--	--	tr|A0A1E1WHX5|A0A1E1WHX5_PECGO	Uncharacterized protein OS=Pectinophora gossypiella OX=13191 GN=g.13090 PE=4 SV=1	6e-118	338	PF00059.19	Lectin_C	Lectin C-type domain	GO:0048085	adult chitin-containing cuticle pigmentation	--	--	GO:0030246	carbohydrate binding	T, V	Signal transduction mechanisms, Defense mechanisms	Lectin C-type domain
DN19542_c0_g1_i4	10	12	70.693	202	XP_022830124.1	9e-131	377	brevican core protein isoform X1 [Spodoptera litura]	--	--	--	--	tr|I4DJ91|I4DJ91_PAPXU	Brevican core protein OS=Papilio xuthus OX=66420 GN=RR46_09149 PE=2 SV=1	9e-109	316	PF00059.19	Lectin_C	Lectin C-type domain	GO:0048085	adult chitin-containing cuticle pigmentation	--	--	GO:0030246	carbohydrate binding	T, V	Signal transduction mechanisms, Defense mechanisms	Lectin C-type domain
DN19545_c0_g1_i2	1	92	45.745	277	XP_022816237.1	0	550	uncharacterized protein LOC111349366 [Spodoptera litura]	--	--	--	--	tr|C0H6E8|C0H6E8_BOMMO	Putative cuticle protein OS=Bombyx mori OX=7091 GN=BmorCPG21 PE=2 SV=1	3e-93	282	--	--	--	GO:0048085//GO:0006030	adult chitin-containing cuticle pigmentation//chitin metabolic process	GO:0005581	collagen trimer	GO:0042302//GO:0008061//GO:0004252//GO:0003723	structural constituent of cuticle//chitin binding//serine-type endopeptidase activity//RNA binding	--	--	--
DN19545_c0_g1_i4	1	92	42.404	271	XP_022816237.1	0	534	uncharacterized protein LOC111349366 [Spodoptera litura]	--	--	--	--	tr|A0A2H1W4Z2|A0A2H1W4Z2_SPOFR	SFRICE_025863 OS=Spodoptera frugiperda OX=7108 GN=SFRICE_025863 PE=4 SV=1	6e-138	396	--	--	--	GO:0048085//GO:0006030	adult chitin-containing cuticle pigmentation//chitin metabolic process	GO:0005581	collagen trimer	GO:0042302//GO:0008061//GO:0004252	structural constituent of cuticle//chitin binding//serine-type endopeptidase activity	--	--	--
DN19547_c0_g1_i3	88	3	120.282	188	PCG72137.1	1e-14	73.2	hypothetical protein B5V51_1135 [Heliothis virescens]	--	--	--	--	tr|A0A2H1V6L4|A0A2H1V6L4_SPOFR	SFRICE_004161 OS=Spodoptera frugiperda OX=7108 GN=SFRICE_004161 PE=4 SV=1	3e-16	76.6	--	--	--	--	--	--	--	--	--	--	--	--
DN19626_c0_g1_i1	11	11	138.471	946	XP_022819616.1	0	1947	nephrin-like isoform X2 [Spodoptera litura]	--	--	--	--	tr|A0A2H1VYQ2|A0A2H1VYQ2_SPOFR	SFRICE_000113 OS=Spodoptera frugiperda OX=7108 GN=SFRICE_000113 PE=4 SV=1	0	1870	PF07686.15//PF13895.4	V-set//Ig_2	Immunoglobulin V-set domain//Immunoglobulin domain	--	--	GO:0016021	integral component of membrane	--	--	S	Function unknown	CD80-like C2-set immunoglobulin domain
DN19638_c0_g1_i1	2	61	657.45	309	XP_022826383.1	0	640	transmembrane protease serine 9-like [Spodoptera litura]	--	--	--	--	tr|A0A2A4IYH2|A0A2A4IYH2_HELVI	Uncharacterized protein (Fragment) OS=Heliothis virescens OX=7102 GN=B5V51_10096 PE=3 SV=1	0	584	PF00089.24	Trypsin	Trypsin	GO:0006508//GO:0007596	proteolysis//blood coagulation	--	--	GO:0004252	serine-type endopeptidase activity	E	Amino acid transport and metabolism	Domain of unknown function (DUF1986)
DN19656_c0_g2_i1	2	61	50.743	272	XP_022829349.1	0	556	trypsin 3A1-like [Spodoptera litura]	K01312	PRSS1_2_3	trypsin [EC:3.4.21.4]	http://www.genome.jp/dbget-bin/www_bget?ko:K01312	tr|A0A2H1WLN2|A0A2H1WLN2_SPOFR	SFRICE_026103 OS=Spodoptera frugiperda OX=7108 GN=SFRICE_026103 PE=3 SV=1	4e-176	496	PF00089.24	Trypsin	Trypsin	GO:0006508//GO:0007596	proteolysis//blood coagulation	--	--	GO:0004252	serine-type endopeptidase activity	E	Amino acid transport and metabolism	Tryp_SPc
DN19691_c0_g1_i1	20	7	463.703	315	XP_022820844.1	0	636	putative mediator of RNA polymerase II transcription subunit 26 isoform X1 [Spodoptera litura]	--	--	--	--	tr|A0A2H1VZ73|A0A2H1VZ73_SPOFR	SFRICE_010280 OS=Spodoptera frugiperda OX=7108 GN=SFRICE_010280 PE=4 SV=1	0	586	PF01607.22	CBM_14	Chitin binding Peritrophin-A domain	GO:0006030	chitin metabolic process	GO:0005576	extracellular region	GO:0008061	chitin binding	S	Function unknown	Chitin binding Peritrophin-A domain
DN19727_c0_g1_i3	67	3	248.612	350	XP_022831538.1	0	713	uncharacterized protein LOC111360005 isoform X1 [Spodoptera litura]	--	--	--	--	tr|A0A2H1WY45|A0A2H1WY45_SPOFR	SFRICE_020729 OS=Spodoptera frugiperda OX=7108 GN=SFRICE_020729 PE=4 SV=1	7e-178	503	--	--	--	GO:0006508	proteolysis	--	--	GO:0004252//GO:0005509	serine-type endopeptidase activity//calcium ion binding	--	--	--
DN19727_c0_g1_i4	67	3	344.616	332	XP_022831539.1	0	674	uncharacterized protein LOC111360005 isoform X2 [Spodoptera litura]	--	--	--	--	tr|A0A2H1WY45|A0A2H1WY45_SPOFR	SFRICE_020729 OS=Spodoptera frugiperda OX=7108 GN=SFRICE_020729 PE=4 SV=1	4e-180	508	--	--	--	GO:0006508	proteolysis	--	--	GO:0004252//GO:0005509	serine-type endopeptidase activity//calcium ion binding	--	--	--
DN19727_c0_g2_i1	67	3	38.47	140	XP_022831538.1	3e-62	201	uncharacterized protein LOC111360005 isoform X1 [Spodoptera litura]	--	--	--	--	tr|A0A2H1WY45|A0A2H1WY45_SPOFR	SFRICE_020729 OS=Spodoptera frugiperda OX=7108 GN=SFRICE_020729 PE=4 SV=1	3e-24	99	--	--	--	GO:0006508	proteolysis	--	--	GO:0004252//GO:0005509	serine-type endopeptidase activity//calcium ion binding	--	--	--
DN19735_c0_g1_i1	2	61	38.748	387	XP_022819093.1	0	804	serine protease snake-like [Spodoptera litura]	--	--	--	--	tr|A0A2H1VFJ7|A0A2H1VFJ7_SPOFR	SFRICE_014223 OS=Spodoptera frugiperda OX=7108 GN=SFRICE_014223 PE=3 SV=1	3e-153	444	PF00089.24	Trypsin	Trypsin	GO:0006508	proteolysis	--	--	GO:0004252	serine-type endopeptidase activity	O	Post-translational modification, protein turnover, and chaperones	serine protease
DN19754_c0_g1_i1	33	5	1100.37	106	XP_022831095.1	8e-70	211	cysteine proteinase-like [Spodoptera litura]	--	--	--	--	tr|A0A2H1W9H6|A0A2H1W9H6_SPOFR	SFRICE_025813 OS=Spodoptera frugiperda OX=7108 GN=SFRICE_025813 PE=4 SV=1	5e-54	169	PF08246.10	Inhibitor_I29	Cathepsin propeptide inhibitor domain (I29)	GO:0006508	proteolysis	--	--	GO:0008234	cysteine-type peptidase activity	O	Post-translational modification, protein turnover, and chaperones	Cathepsin propeptide inhibitor domain (I29)
DN19754_c0_g1_i2	33	5	1120.27	106	XP_022831095.1	8e-70	211	cysteine proteinase-like [Spodoptera litura]	--	--	--	--	tr|A0A2H1W9H6|A0A2H1W9H6_SPOFR	SFRICE_025813 OS=Spodoptera frugiperda OX=7108 GN=SFRICE_025813 PE=4 SV=1	5e-54	169	PF08246.10	Inhibitor_I29	Cathepsin propeptide inhibitor domain (I29)	GO:0006508	proteolysis	--	--	GO:0008234	cysteine-type peptidase activity	O	Post-translational modification, protein turnover, and chaperones	Cathepsin propeptide inhibitor domain (I29)
DN19754_c0_g1_i3	33	5	2344.51	106	XP_022831095.1	4e-71	214	cysteine proteinase-like [Spodoptera litura]	--	--	--	--	tr|A0A2H1W9H6|A0A2H1W9H6_SPOFR	SFRICE_025813 OS=Spodoptera frugiperda OX=7108 GN=SFRICE_025813 PE=4 SV=1	6e-55	172	PF08246.10	Inhibitor_I29	Cathepsin propeptide inhibitor domain (I29)	GO:0006508	proteolysis	GO:0005764	lysosome	GO:0008234//GO:0004869	cysteine-type peptidase activity//cysteine-type endopeptidase inhibitor activity	O	Post-translational modification, protein turnover, and chaperones	Cathepsin propeptide inhibitor domain (I29)
DN19762_c1_g1_i1	19	8	232.43	331	XP_022830613.1	0	676	meteorin-like protein isoform X1 [Spodoptera litura]	--	--	--	--	tr|A0A2H1WVJ5|A0A2H1WVJ5_SPOFR	SFRICE_006308 (Fragment) OS=Spodoptera frugiperda OX=7108 GN=SFRICE_006308 PE=4 SV=1	0	600	--	--	--	GO:0090336//GO:0014850//GO:0097009//GO:0050728//GO:0045444//GO:0009409//GO:0010469	positive regulation of brown fat cell differentiation//response to muscle activity//energy homeostasis//negative regulation of inflammatory response//fat cell differentiation//response to cold//regulation of signaling receptor activity	GO:0005615	extracellular space	GO:0005179	hormone activity	S	Function unknown	Inherit from biNOG: Meteorin, glial cell differentiation regulator-like
DN19769_c0_g1_i1	17	8	44.87	353	XP_022814753.1	0	739	phospholipase A1 member A-like [Spodoptera litura]	--	--	--	--	tr|A0A2H1VSU8|A0A2H1VSU8_SPOFR	SFRICE_011575 OS=Spodoptera frugiperda OX=7108 GN=SFRICE_011575 PE=3 SV=1	0	733	PF00151.17	Lipase	Lipase	GO:0006629	lipid metabolic process	GO:0005576	extracellular region	GO:0052689//GO:0016298	carboxylic ester hydrolase activity//lipase activity	S	Function unknown	Lipase
DN19811_c0_g1_i2	3	28	15.079	247	XP_022818827.1	0	513	uncharacterized protein LOC111351250 isoform X2 [Spodoptera litura]	--	--	--	--	tr|A0A2H1VYT4|A0A2H1VYT4_SPOFR	SFRICE_022226 OS=Spodoptera frugiperda OX=7108 GN=SFRICE_022226 PE=4 SV=1	0	510	PF06585.9	JHBP	Haemolymph juvenile hormone binding protein (JHBP)	GO:0007623//GO:0032504//GO:0071897//GO:0006260	circadian rhythm//multicellular organism reproduction//DNA biosynthetic process//DNA replication	GO:0005615//GO:0005634	extracellular space//nucleus	GO:0003887//GO:0051539//GO:0001882	DNA-directed DNA polymerase activity//4 iron, 4 sulfur cluster binding//nucleoside binding	S	Function unknown	Haemolymph juvenile hormone binding protein (JHBP)
DN19811_c0_g1_i3	3	28	16.689	251	XP_022818819.1	0	523	uncharacterized protein LOC111351250 isoform X1 [Spodoptera litura]	--	--	--	--	tr|A0A2H1VYT4|A0A2H1VYT4_SPOFR	SFRICE_022226 OS=Spodoptera frugiperda OX=7108 GN=SFRICE_022226 PE=4 SV=1	0	503	PF06585.9	JHBP	Haemolymph juvenile hormone binding protein (JHBP)	GO:0007623//GO:0032504//GO:0071897//GO:0006260	circadian rhythm//multicellular organism reproduction//DNA biosynthetic process//DNA replication	GO:0005615//GO:0005634	extracellular space//nucleus	GO:0003887//GO:0051539//GO:0001882	DNA-directed DNA polymerase activity//4 iron, 4 sulfur cluster binding//nucleoside binding	S	Function unknown	Haemolymph juvenile hormone binding protein (JHBP)
DN19817_c0_g1_i1	2	61	36.699	378	XP_022824733.1	0	772	serine protease snake-like [Spodoptera litura]	--	--	--	--	tr|A0A2H1WUS1|A0A2H1WUS1_SPOFR	SFRICE_016516 OS=Spodoptera frugiperda OX=7108 GN=SFRICE_016516 PE=3 SV=1	0	640	PF00089.24	Trypsin	Trypsin	GO:0006508	proteolysis	--	--	GO:0004252	serine-type endopeptidase activity	O	Post-translational modification, protein turnover, and chaperones	Tryp_SPc
DN19822_c0_g1_i1	2	61	31.592	393	XP_022819035.1	0	800	venom protease-like [Spodoptera litura]	--	--	--	--	tr|A0A2H1VJG7|A0A2H1VJG7_SPOFR	SFRICE_009586 OS=Spodoptera frugiperda OX=7108 GN=SFRICE_009586 PE=3 SV=1	0	812	PF00089.24	Trypsin	Trypsin	GO:0006508	proteolysis	--	--	GO:0004252	serine-type endopeptidase activity	O	Post-translational modification, protein turnover, and chaperones	serine protease
DN19829_c0_g1_i1	116	2	1749.42	155	XP_022834413.1	4e-104	301	uncharacterized protein LOC111362112 [Spodoptera litura]	--	--	--	--	tr|A0A2H1VYM8|A0A2H1VYM8_SPOFR	SFRICE_017646 OS=Spodoptera frugiperda OX=7108 GN=SFRICE_017646 PE=4 SV=1	2e-70	215	--	--	--	GO:0019953	sexual reproduction	GO:0005576	extracellular region	--	--	--	--	--
DN19829_c0_g1_i2	116	2	528.816	155	XP_022834413.1	2e-104	302	uncharacterized protein LOC111362112 [Spodoptera litura]	--	--	--	--	tr|A0A2H1VYM8|A0A2H1VYM8_SPOFR	SFRICE_017646 OS=Spodoptera frugiperda OX=7108 GN=SFRICE_017646 PE=4 SV=1	8e-70	214	--	--	--	--	--	--	--	--	--	--	--	--
DN19835_c0_g1_i1	14	10	116.138	424	XP_022827640.1	0	856	protein slit-like [Spodoptera litura]	--	--	--	--	tr|A0A2H1VT54|A0A2H1VT54_SPOFR	SFRICE_003210 OS=Spodoptera frugiperda OX=7108 GN=SFRICE_003210 PE=4 SV=1	0	805	PF13855.4//PF13855.4//PF13855.4	LRR_8//LRR_8//LRR_8	Leucine rich repeat//Leucine rich repeat//Leucine rich repeat	GO:0006171//GO:0035556//GO:0006508//GO:0006468	cAMP biosynthetic process//intracellular signal transduction//proteolysis//protein phosphorylation	cAMP biosynthetic process	--	GO:0004016//GO:0004180//GO:0000287//GO:0004672	adenylate cyclase activity//carboxypeptidase activity//magnesium ion binding//protein kinase activity	T	Signal transduction mechanisms	LRR_TYP
DN19874_c0_g1_i2	17	8	18.508	328	XP_021182276.1	0	640	lipase member H-A-like [Helicoverpa armigera]	--	--	--	--	tr|A0A2H1VVD4|A0A2H1VVD4_SPOFR	SFRICE_008685 OS=Spodoptera frugiperda OX=7108 GN=SFRICE_008685 PE=3 SV=1	0	625	PF00151.17	Lipase	Lipase	GO:0006629	lipid metabolic process	GO:0005576	extracellular region	GO:0052689	carboxylic ester hydrolase activity	S	Function unknown	Lipase
DN19886_c0_g1_i1	76	3	1512.19	177	XP_022820069.1	9e-123	351	uncharacterized protein LOC111352011 [Spodoptera litura]	--	--	--	--	tr|A0A2H1W4B6|A0A2H1W4B6_SPOFR	SFRICE_012536 OS=Spodoptera frugiperda OX=7108 GN=SFRICE_012536 PE=4 SV=1	4e-121	345	--	--	--	--	--	--	--	--	--	S	Function unknown	Inherit from biNOG: Sulfotransferase domain
DN19886_c0_g1_i2	76	3	1201.59	177	XP_022820069.1	9e-123	351	uncharacterized protein LOC111352011 [Spodoptera litura]	--	--	--	--	tr|A0A2H1W4B6|A0A2H1W4B6_SPOFR	SFRICE_012536 OS=Spodoptera frugiperda OX=7108 GN=SFRICE_012536 PE=4 SV=1	4e-121	345	--	--	--	--	--	--	--	--	--	S	Function unknown	Inherit from biNOG: Sulfotransferase domain
DN19886_c0_g1_i3	76	3	1909.68	177	XP_022820069.1	9e-123	351	uncharacterized protein LOC111352011 [Spodoptera litura]	--	--	--	--	tr|A0A2H1W4B6|A0A2H1W4B6_SPOFR	SFRICE_012536 OS=Spodoptera frugiperda OX=7108 GN=SFRICE_012536 PE=4 SV=1	4e-121	345	--	--	--	--	--	--	--	--	--	S	Function unknown	Inherit from biNOG: Sulfotransferase domain
DN19899_c0_g1_i1	131	2	590.862	692	XP_022825540.1	0	1326	keratinocyte proline-rich protein-like [Spodoptera litura]	--	--	--	--	tr|A0A2H1WXM9|A0A2H1WXM9_SPOFR	SFRICE_026003 (Fragment) OS=Spodoptera frugiperda OX=7108 GN=SFRICE_026003 PE=4 SV=1	0	811	--	--	--	GO:0006030//GO:0009405	chitin metabolic process//pathogenesis	GO:0005576	extracellular region	GO:0008061	chitin binding	T	Signal transduction mechanisms	Cysteine rich repeat
DN19899_c0_g1_i2	131	2	674.051	708	XP_022825540.1	0	1318	keratinocyte proline-rich protein-like [Spodoptera litura]	--	--	--	--	tr|A0A2H1WXM9|A0A2H1WXM9_SPOFR	SFRICE_026003 (Fragment) OS=Spodoptera frugiperda OX=7108 GN=SFRICE_026003 PE=4 SV=1	0	806	--	--	--	GO:0006030//GO:0006888//GO:0006886	chitin metabolic process//ER to Golgi vesicle-mediated transport//intracellular protein transport	GO:0005576//GO:0030127	extracellular region//COPII vesicle coat	GO:0008061//GO:0046872//GO:0003676	chitin binding//metal ion binding//nucleic acid binding	T	Signal transduction mechanisms	Cysteine rich repeat
DN19899_c0_g1_i3	57	4	342.164	261	XP_022825540.1	0	533	keratinocyte proline-rich protein-like [Spodoptera litura]	--	--	--	--	tr|A0A2A4J065|A0A2A4J065_HELVI	Uncharacterized protein OS=Heliothis virescens OX=7102 GN=B5V51_9027 PE=4 SV=1	4e-141	419	--	--	--	GO:0048856	anatomical structure development	GO:0016021//GO:0045095	integral component of membrane//keratin filament	GO:0005509	calcium ion binding	T	Signal transduction mechanisms	Cysteine rich repeat
DN19905_c0_g1_i1	95	2	311.359	109	--	--	--	--	--	--	--	--	--	--	--	--	--	--	--	--	--	--	--	--	--	--	--	--
DN19915_c0_g2_i1	11	11	764.845	263	XP_022819117.1	0	536	hemolin-like [Spodoptera litura]	--	--	--	--	tr|A0A2H1VRI9|A0A2H1VRI9_SPOFR	SFRICE_017439 OS=Spodoptera frugiperda OX=7108 GN=SFRICE_017439 PE=4 SV=1	0	531	PF13927.4	Ig_3	Immunoglobulin domain	--	--	GO:0016021	integral component of membrane	--	--	T	Signal transduction mechanisms	Immunoglobulin domain
DN19915_c0_g2_i2	11	11	3768.96	418	XP_022819117.1	0	853	hemolin-like [Spodoptera litura]	K06756	NRCAM	neuronal cell adhesion molecule	http://www.genome.jp/dbget-bin/www_bget?ko:K06756	tr|A0A2H1VRI9|A0A2H1VRI9_SPOFR	SFRICE_017439 OS=Spodoptera frugiperda OX=7108 GN=SFRICE_017439 PE=4 SV=1	0	821	PF13927.4//PF07679.14//PF07679.14	Ig_3//I-set//I-set	Immunoglobulin domain//Immunoglobulin I-set domain//Immunoglobulin I-set domain	--	--	GO:0016021	integral component of membrane	--	--	T	Signal transduction mechanisms	Immunoglobulin domain
DN19969_c0_g1_i1	4	23	1004.97	123	ALJ30214.1	1e-87	257	putative chemosensory protein CSP3 [Spodoptera litura]	--	--	--	--	tr|A0A0N7I632|A0A0N7I632_SPOLT	Putative chemosensory protein CSP3 OS=Spodoptera litura OX=69820 PE=2 SV=1	5e-88	257	PF03392.11	OS-D	Insect pheromone-binding family, A10/OS-D	GO:0007552//GO:0051707//GO:0045297//GO:0016310	metamorphosis//response to other organism//post-mating behavior//phosphorylation	GO:0005576	extracellular region	GO:0016301	kinase activity	S	Function unknown	Insect pheromone-binding family, A10/OS-D
DN19969_c0_g1_i2	4	23	475.334	123	ALJ30214.1	1e-87	257	putative chemosensory protein CSP3 [Spodoptera litura]	--	--	--	--	tr|A0A0N7I632|A0A0N7I632_SPOLT	Putative chemosensory protein CSP3 OS=Spodoptera litura OX=69820 PE=2 SV=1	5e-88	257	PF03392.11	OS-D	Insect pheromone-binding family, A10/OS-D	GO:0007552//GO:0051707//GO:0045297//GO:0016310	metamorphosis//response to other organism//post-mating behavior//phosphorylation	GO:0005576	extracellular region	GO:0016301	kinase activity	S	Function unknown	Insect pheromone-binding family, A10/OS-D
DN19997_c0_g2_i2	4	23	221.875	128	XP_022834062.1	3e-91	267	putative odorant-binding protein A10 isoform X1 [Spodoptera litura]	--	--	--	--	tr|A0A2H1VAR4|A0A2H1VAR4_SPOFR	SFRICE041913.2 OS=Spodoptera frugiperda OX=7108 GN=SFRICE041913.2 PE=4 SV=1	3e-82	243	PF03392.11	OS-D	Insect pheromone-binding family, A10/OS-D	--	--	--	--	--	--	S	Function unknown	Insect pheromone-binding family, A10/OS-D
DN19997_c0_g2_i3	4	23	828.839	122	ALJ30212.1	6e-86	253	putative chemosensory protein CSP1 [Spodoptera litura]	--	--	--	--	tr|A0A0P0EM27|A0A0P0EM27_SPOLT	Putative chemosensory protein CSP1 OS=Spodoptera litura OX=69820 PE=2 SV=1	2e-86	253	PF03392.11	OS-D	Insect pheromone-binding family, A10/OS-D	GO:0016310	phosphorylation	--	--	GO:0016301	kinase activity	S	Function unknown	Insect pheromone-binding family, A10/OS-D
DN19997_c0_g2_i3_1	4	23	828.839	128	XP_022834062.1	3e-91	267	putative odorant-binding protein A10 isoform X1 [Spodoptera litura]	--	--	--	--	tr|A0A2H1VAR4|A0A2H1VAR4_SPOFR	SFRICE041913.2 OS=Spodoptera frugiperda OX=7108 GN=SFRICE041913.2 PE=4 SV=1	3e-82	243	PF03392.11	OS-D	Insect pheromone-binding family, A10/OS-D	--	--	--	--	--	--	S	Function unknown	Insect pheromone-binding family, A10/OS-D
DN19997_c0_g2_i4	4	23	755.182	122	ALJ30212.1	6e-86	253	putative chemosensory protein CSP1 [Spodoptera litura]	--	--	--	--	tr|A0A0P0EM27|A0A0P0EM27_SPOLT	Putative chemosensory protein CSP1 OS=Spodoptera litura OX=69820 PE=2 SV=1	2e-86	253	PF03392.11	OS-D	Insect pheromone-binding family, A10/OS-D	GO:0016310	phosphorylation	--	--	GO:0016301	kinase activity	S	Function unknown	Insect pheromone-binding family, A10/OS-D
DN19997_c0_g2_i4_1	4	23	755.182	128	XP_022834062.1	3e-91	267	putative odorant-binding protein A10 isoform X1 [Spodoptera litura]	--	--	--	--	tr|A0A2H1VAR4|A0A2H1VAR4_SPOFR	SFRICE041913.2 OS=Spodoptera frugiperda OX=7108 GN=SFRICE041913.2 PE=4 SV=1	3e-82	243	PF03392.11	OS-D	Insect pheromone-binding family, A10/OS-D	--	--	--	--	--	--	S	Function unknown	Insect pheromone-binding family, A10/OS-D
DN20013_c0_g2_i3	1	92	473.798	134	XP_022820329.1	2e-89	263	larval/pupal rigid cuticle protein 66-like [Spodoptera litura]	--	--	--	--	tr|A0A2H1W4R5|A0A2H1W4R5_SPOFR	SFRICE_011585 (Fragment) OS=Spodoptera frugiperda OX=7108 GN=SFRICE_011585 PE=4 SV=1	1e-84	250	PF00379.21	Chitin_bind_4	Insect cuticle protein	--	--	--	--	GO:0042302	structural constituent of cuticle	S	Function unknown	Insect cuticle protein
DN20014_c0_g1_i1	6	16	663.179	296	XP_022826615.1	0	609	macrophage mannose receptor 1-like [Spodoptera litura]	--	--	--	--	tr|A0A2H1WCL3|A0A2H1WCL3_SPOFR	SFRICE_023570 (Fragment) OS=Spodoptera frugiperda OX=7108 GN=SFRICE_023570 PE=4 SV=1	1e-173	488	PF00059.19//PF00059.19	Lectin_C//Lectin_C	Lectin C-type domain//Lectin C-type domain	--	--	--	--	GO:0030246	carbohydrate binding	S	Function unknown	Lectin C-type domain
DN20174_c0_g1_i1	98	2	388.178	202	XP_022831233.1	2e-145	410	uncharacterized protein LOC111359810 [Spodoptera litura]	--	--	--	--	tr|A0A2H1VA69|A0A2H1VA69_SPOFR	SFRICE_002318 OS=Spodoptera frugiperda OX=7108 GN=SFRICE_002318 PE=4 SV=1	3e-140	396	PF16027.3	NA	NA	GO:0032259	methylation	GO:0016021	integral component of membrane	GO:0008168	methyltransferase activity	--	--	--
DN20183_c0_g1_i1	36	5	20.263	327	XP_022825366.1	0	674	carbonic anhydrase 7-like [Spodoptera litura]	K01672	CA	carbonic anhydrase [EC:4.2.1.1]	http://www.genome.jp/dbget-bin/www_bget?ko:K01672	tr|A0A2A4JJ54|A0A2A4JJ54_HELVI	Uncharacterized protein (Fragment) OS=Heliothis virescens OX=7102 GN=B5V51_1479 PE=4 SV=1	0	577	PF00194.19	Carb_anhydrase	Eukaryotic-type carbonic anhydrase	--	--	--	--	GO:0004089//GO:0008270	carbonate dehydratase activity//zinc ion binding	P	Inorganic ion transport and metabolism	carbonic anhydrase
DN20183_c0_g1_i2	36	5	28.783	327	XP_022825366.1	0	674	carbonic anhydrase 7-like [Spodoptera litura]	K01672	CA	carbonic anhydrase [EC:4.2.1.1]	http://www.genome.jp/dbget-bin/www_bget?ko:K01672	tr|A0A2A4JJ54|A0A2A4JJ54_HELVI	Uncharacterized protein (Fragment) OS=Heliothis virescens OX=7102 GN=B5V51_1479 PE=4 SV=1	0	577	PF00194.19	Carb_anhydrase	Eukaryotic-type carbonic anhydrase	--	--	--	--	GO:0004089//GO:0008270	carbonate dehydratase activity//zinc ion binding	P	Inorganic ion transport and metabolism	carbonic anhydrase
DN20187_c0_g1_i1	143	2	295.055	496	XP_022831794.1	0	1034	N-acetylglucosamine-6-sulfatase-like isoform X2 [Spodoptera litura]	K01137	GNS	N-acetylglucosamine-6-sulfatase [EC:3.1.6.14]	http://www.genome.jp/dbget-bin/www_bget?ko:K01137	tr|H9JTU0|H9JTU0_BOMMO	Uncharacterized protein OS=Bombyx mori OX=7091 GN=LOC101745680 PE=4 SV=1	0	744	PF00884.21	Sulfatase	Sulfatase	GO:0030203	glycosaminoglycan metabolic process	GO:0005764	lysosome	GO:0008449//GO:0046872	N-acetylglucosamine-6-sulfatase activity//metal ion binding	G	Carbohydrate transport and metabolism	Sulfatase
DN20219_c0_g1_i2	29	6	399.91	680	XP_022831655.1	0	1405	glucose dehydrogenase [FAD, quinone]-like [Spodoptera litura]	K21270	ChuaMOX	(R)-mandelonitrile oxidase [EC:1.1.3.49]	http://www.genome.jp/dbget-bin/www_bget?ko:K21270	tr|A0A2H1W5U4|A0A2H1W5U4_SPOFR	SFRICE_026095 (Fragment) OS=Spodoptera frugiperda OX=7108 GN=SFRICE_026095 PE=3 SV=1	0	1320	PF00732.17//PF05199.11	GMC_oxred_N//GMC_oxred_C	GMC oxidoreductase//GMC oxidoreductase	GO:0055114	oxidation-reduction process	--	--	GO:0050660//GO:0016614	flavin adenine dinucleotide binding//oxidoreductase activity, acting on CH-OH group of donors	E	Amino acid transport and metabolism	GMC oxidoreductase
DN20225_c0_g1_i1	30	5	9.645	278	XP_022822932.1	9e-166	466	uncharacterized protein LOC111353941 [Spodoptera litura]	--	--	--	--	tr|A0A2H1VW77|A0A2H1VW77_SPOFR	SFRICE_001188 OS=Spodoptera frugiperda OX=7108 GN=SFRICE_001188 PE=4 SV=1	7e-145	413	PF03067.13	Chitin_bind_3	Chitin binding domain	--	--	GO:0016021	integral component of membrane	GO:0050825	ice binding	S	Function unknown	Chitin binding domain
DN20225_c0_g1_i3	30	5	8.201	277	XP_022822932.1	1e-165	466	uncharacterized protein LOC111353941 [Spodoptera litura]	--	--	--	--	tr|A0A2H1VW77|A0A2H1VW77_SPOFR	SFRICE_001188 OS=Spodoptera frugiperda OX=7108 GN=SFRICE_001188 PE=4 SV=1	9e-145	412	PF03067.13	Chitin_bind_3	Chitin binding domain	--	--	GO:0016021	integral component of membrane	GO:0050825	ice binding	S	Function unknown	Chitin binding domain
DN20242_c0_g2_i3	152	2	62.324	384	XP_022833177.1	0	794	sushi, von Willebrand factor type A, EGF and pentraxin domain-containing protein 1 [Spodoptera litura]	--	--	--	--	tr|A0A2A4K0P2|A0A2A4K0P2_HELVI	Uncharacterized protein (Fragment) OS=Heliothis virescens OX=7102 GN=B5V51_6184 PE=4 SV=1	0	713	PF00084.18//PF00059.19	Sushi//Lectin_C	Sushi domain (SCR repeat)//Lectin C-type domain	GO:0035317//GO:0042067//GO:0050821//GO:0007156	imaginal disc-derived wing hair organization//establishment of ommatidial planar polarity//protein stabilization//homophilic cell adhesion via plasma membrane adhesion molecules	GO:0043296//GO:0016021	apical junction complex//integral component of membrane	--	--	T, V	Signal transduction mechanisms, Defense mechanisms	F5/8 type C domain
DN20278_c0_g1_i2	5	16	16.752	150	XP_022815148.1	1e-93	288	spondin-2-like [Spodoptera litura]	--	--	--	--	tr|A0A2H1VQ85|A0A2H1VQ85_SPOFR	SFRICE_002036 OS=Spodoptera frugiperda OX=7108 GN=SFRICE_002036 PE=4 SV=1	1e-90	279	PF02014.14	Reeler	Reeler domain	GO:0000902	cell morphogenesis	--	--	GO:0015631	tubulin binding	W	Extracellular structures	Spondin_N
DN20286_c0_g1_i1	2	61	122.581	394	XP_022819053.1	0	825	serine protease snake-like [Spodoptera litura]	--	--	--	--	tr|A0A2H1VFF0|A0A2H1VFF0_SPOFR	SFRICE_014224 OS=Spodoptera frugiperda OX=7108 GN=SFRICE_014224 PE=3 SV=1	0	748	PF00089.24	Trypsin	Trypsin	GO:0006508	proteolysis	--	--	GO:0004252	serine-type endopeptidase activity	O	Post-translational modification, protein turnover, and chaperones	serine protease
DN20290_c0_g1_i2	8	14	286.129	415	XP_022837525.1	0	840	serpin-Z4-like [Spodoptera litura]	--	--	--	--	tr|A0A2A4J224|A0A2A4J224_HELVI	Uncharacterized protein OS=Heliothis virescens OX=7102 GN=B5V51_8677 PE=3 SV=1	0	530	PF00079.18	Serpin	Serpin (serine protease inhibitor)	GO:0010951	negative regulation of endopeptidase activity	GO:0005615	extracellular space	GO:0004867	serine-type endopeptidase inhibitor activity	V	Defense mechanisms	Serpin peptidase inhibitor, clade
DN20298_c0_g1_i1	46	4	75.557	368	XP_022814741.1	0	750	protein decapentaplegic isoform X1 [Spodoptera litura]	K04662	BMP4	bone morphogenetic protein 4	http://www.genome.jp/dbget-bin/www_bget?ko:K04662	tr|A0A2H1WNA7|A0A2H1WNA7_SPOFR	SFRICE_025786 OS=Spodoptera frugiperda OX=7108 GN=SFRICE_025786 PE=3 SV=1	0	740	PF00688.16//PF00019.18	TGFb_propeptide//TGF_beta	TGF-beta propeptide//Transforming growth factor beta like domain	GO:0010469	regulation of signaling receptor activity	GO:0005576	extracellular region	GO:0008083	growth factor activity	T	Signal transduction mechanisms	TGFB
DN20298_c0_g1_i2	46	4	72.594	368	XP_022814741.1	0	750	protein decapentaplegic isoform X1 [Spodoptera litura]	K04662	BMP4	bone morphogenetic protein 4	http://www.genome.jp/dbget-bin/www_bget?ko:K04662	tr|A0A2H1WNA7|A0A2H1WNA7_SPOFR	SFRICE_025786 OS=Spodoptera frugiperda OX=7108 GN=SFRICE_025786 PE=3 SV=1	0	740	PF00688.16//PF00019.18	TGFb_propeptide//TGF_beta	TGF-beta propeptide//Transforming growth factor beta like domain	GO:0010469	regulation of signaling receptor activity	GO:0005576	extracellular region	GO:0008083	growth factor activity	T	Signal transduction mechanisms	TGFB
DN20338_c0_g1_i1	1	92	1623.56	237	XP_022815895.1	7e-163	457	activating signal cointegrator 1 complex subunit 2 homolog isoform X1 [Spodoptera litura]	--	--	--	--	tr|A0A2A4IXE3|A0A2A4IXE3_HELVI	Uncharacterized protein OS=Heliothis virescens OX=7102 GN=B5V51_10377 PE=4 SV=1	4e-101	300	PF00379.21	Chitin_bind_4	Insect cuticle protein	--	--	--	--	GO:0042302	structural constituent of cuticle	S	Function unknown	Insect cuticle protein
DN20338_c0_g1_i2	1	92	1047.22	237	XP_022815895.1	7e-163	457	activating signal cointegrator 1 complex subunit 2 homolog isoform X1 [Spodoptera litura]	--	--	--	--	tr|A0A2A4IXE3|A0A2A4IXE3_HELVI	Uncharacterized protein OS=Heliothis virescens OX=7102 GN=B5V51_10377 PE=4 SV=1	4e-101	300	PF00379.21	Chitin_bind_4	Insect cuticle protein	--	--	--	--	GO:0042302	structural constituent of cuticle	S	Function unknown	Insect cuticle protein
DN20343_c0_g1_i1	25	6	198.036	116	PCG73198.1	5e-63	194	hypothetical protein B5V51_15052 [Heliothis virescens]	--	--	--	--	tr|A0A2H1WJW2|A0A2H1WJW2_SPOFR	SFRICE_017459 OS=Spodoptera frugiperda OX=7108 GN=SFRICE_017459 PE=4 SV=1	3e-69	221	--	--	--	--	--	--	--	--	--	--	--	--
DN20343_c0_g1_i2	25	6	390.672	116	PCG73198.1	5e-63	194	hypothetical protein B5V51_15052 [Heliothis virescens]	--	--	--	--	tr|A0A2H1WJW2|A0A2H1WJW2_SPOFR	SFRICE_017459 OS=Spodoptera frugiperda OX=7108 GN=SFRICE_017459 PE=4 SV=1	3e-69	221	--	--	--	--	--	--	--	--	--	--	--	--
DN20391_c0_g2_i1	1	92	31.592	127	XP_022819178.1	3e-88	259	endocuticle structural glycoprotein ABD-4-like [Spodoptera litura]	--	--	--	--	tr|A0A2H1W9D6|A0A2H1W9D6_SPOFR	SFRICE_029665 OS=Spodoptera frugiperda OX=7108 GN=SFRICE_029665 PE=4 SV=1	2e-62	195	PF00379.21	Chitin_bind_4	Insect cuticle protein	--	--	--	--	GO:0042302	structural constituent of cuticle	S	Function unknown	Insect cuticle protein
DN20391_c0_g2_i2	1	92	15.815	127	XP_022819178.1	5e-87	256	endocuticle structural glycoprotein ABD-4-like [Spodoptera litura]	--	--	--	--	tr|A0A2H1W9D6|A0A2H1W9D6_SPOFR	SFRICE_029665 OS=Spodoptera frugiperda OX=7108 GN=SFRICE_029665 PE=4 SV=1	5e-62	194	PF00379.21	Chitin_bind_4	Insect cuticle protein	--	--	--	--	GO:0042302	structural constituent of cuticle	S	Function unknown	Insect cuticle protein
DN20412_c0_g1_i3	2	61	35.986	631	XP_022815846.1	0	1305	proclotting enzyme-like isoform X1 [Spodoptera litura]	--	--	--	--	tr|A0A2H1W6L7|A0A2H1W6L7_SPOFR	SFRICE_006935 OS=Spodoptera frugiperda OX=7108 GN=SFRICE_006935 PE=3 SV=1	0	1247	PF00089.24	Trypsin	Trypsin	GO:0006508	proteolysis	--	--	GO:0004252	serine-type endopeptidase activity	E	Amino acid transport and metabolism	CLIP
DN20417_c0_g1_i1	1	92	107.778	138	XP_022816441.1	6e-97	282	cuticle protein 19-like [Spodoptera litura]	--	--	--	--	tr|A0A2H1W444|A0A2H1W444_SPOFR	SFRICE_016509 OS=Spodoptera frugiperda OX=7108 GN=SFRICE_016509 PE=4 SV=1	2e-93	272	PF00379.21	Chitin_bind_4	Insect cuticle protein	--	--	--	--	GO:0042302	structural constituent of cuticle	S	Function unknown	Insect cuticle protein
DN20433_c0_g1_i1	6	16	283.139	323	AQX37247.1	0	630	LL12 [Spodoptera exigua]	--	--	--	--	tr|A0A2A4K0G1|A0A2A4K0G1_HELVI	Uncharacterized protein OS=Heliothis virescens OX=7102 GN=B5V51_8049 PE=4 SV=1	1e-168	478	PF00059.19//PF00059.19	Lectin_C//Lectin_C	Lectin C-type domain//Lectin C-type domain	--	--	--	--	GO:0030246	carbohydrate binding	S	Function unknown	Lectin C-type domain
DN20433_c0_g1_i2	6	16	497.259	323	AQX37247.1	0	630	LL12 [Spodoptera exigua]	--	--	--	--	tr|A0A2A4K0G1|A0A2A4K0G1_HELVI	Uncharacterized protein OS=Heliothis virescens OX=7102 GN=B5V51_8049 PE=4 SV=1	1e-168	478	PF00059.19//PF00059.19	Lectin_C//Lectin_C	Lectin C-type domain//Lectin C-type domain	--	--	--	--	GO:0030246	carbohydrate binding	S	Function unknown	Lectin C-type domain
DN20433_c0_g1_i3	6	16	332.506	323	AQX37247.1	0	630	LL12 [Spodoptera exigua]	--	--	--	--	tr|A0A2A4K0G1|A0A2A4K0G1_HELVI	Uncharacterized protein OS=Heliothis virescens OX=7102 GN=B5V51_8049 PE=4 SV=1	1e-168	478	PF00059.19//PF00059.19	Lectin_C//Lectin_C	Lectin C-type domain//Lectin C-type domain	--	--	--	--	GO:0030246	carbohydrate binding	S	Function unknown	Lectin C-type domain
DN20440_c0_g1_i1	113	2	49.892	308	--	--	--	--	--	--	--	--	--	--	--	--	--	--	--	--	--	--	--	--	--	--	--	--
DN20440_c0_g1_i2	113	2	51.725	308	--	--	--	--	--	--	--	--	--	--	--	--	--	--	--	--	--	--	--	--	--	--	--	--
DN20443_c0_g1_i1	4	23	292.621	287	ALJ30215.1	0	583	putative chemosensory protein CSP4 [Spodoptera litura]	--	--	--	--	tr|A0A0P0ES08|A0A0P0ES08_SPOLT	Putative chemosensory protein CSP4 OS=Spodoptera litura OX=69820 PE=2 SV=1	0	583	PF03392.11	OS-D	Insect pheromone-binding family, A10/OS-D	GO:0016310//GO:0006508//GO:1900242//GO:0048488//GO:0048489//GO:0007268	phosphorylation//proteolysis//regulation of synaptic vesicle endocytosis//synaptic vesicle endocytosis//synaptic vesicle transport//chemical synaptic transmission	GO:0048788//GO:0008021//GO:0030139	cytoskeleton of presynaptic active zone//synaptic vesicle//endocytic vesicle	GO:0016301//GO:0004252//GO:0097110	kinase activity//serine-type endopeptidase activity//scaffold protein binding	S	Function unknown	Insect pheromone-binding family, A10/OS-D
DN20456_c0_g1_i1	147	2	172.307	184	ALD65884.1	2e-133	378	odorant binding protein 10 [Spodoptera litura]	--	--	--	--	tr|A0A0M3SJ01|A0A0M3SJ01_SPOLT	Odorant binding protein 10 OS=Spodoptera litura OX=69820 GN=OBP10 PE=2 SV=1	9e-134	378	--	--	--	--	--	--	--	GO:0005549	odorant binding	--	--	--
DN20456_c0_g1_i2	147	2	776.057	184	ALD65884.1	2e-133	378	odorant binding protein 10 [Spodoptera litura]	--	--	--	--	tr|A0A0M3SJ01|A0A0M3SJ01_SPOLT	Odorant binding protein 10 OS=Spodoptera litura OX=69820 GN=OBP10 PE=2 SV=1	9e-134	378	--	--	--	--	--	--	--	GO:0005549	odorant binding	--	--	--
DN20463_c0_g1_i1	2	61	52.858	335	XP_022824254.1	0	696	trypsin-like [Spodoptera litura]	--	--	--	--	tr|A0A2H1VEU2|A0A2H1VEU2_SPOFR	SFRICE_007699 OS=Spodoptera frugiperda OX=7108 GN=SFRICE_007699 PE=3 SV=1	0	580	PF00089.24	Trypsin	Trypsin	GO:0006508//GO:0032501//GO:0019953//GO:0007599//GO:0042060//GO:0072376	proteolysis//multicellular organismal process//sexual reproduction//hemostasis//wound healing//protein activation cascade	GO:0005576	extracellular region	GO:0004252	serine-type endopeptidase activity	E	Amino acid transport and metabolism	Tryp_SPc
DN20529_c1_g2_i1	2	61	23.234	357	XP_022828696.1	0	717	probable ATP-dependent RNA helicase DHX35 [Spodoptera litura]	K13117	DHX35	ATP-dependent RNA helicase DDX35 [EC:3.6.4.13]	http://www.genome.jp/dbget-bin/www_bget?ko:K13117	tr|A0A2A4IX78|A0A2A4IX78_HELVI	Uncharacterized protein (Fragment) OS=Heliothis virescens OX=7102 GN=B5V51_11605 PE=4 SV=1	0	570	PF04408.21//PF07717.14	HA2//OB_NTP_bind	Helicase associated domain (HA2)//Oligonucleotide/oligosaccharide-binding (OB)-fold	--	--	GO:0071013	catalytic step 2 spliceosome	GO:0004386//GO:0005524//GO:0008186//GO:0003676	helicase activity//ATP binding//RNA-dependent ATPase activity//nucleic acid binding	A	RNA processing and modification	ATPdependent RNA helicase
DN20569_c1_g1_i1	141	2	127.871	798	XP_022822056.1	0	1655	uncharacterized protein LOC111353315 [Spodoptera litura]	--	--	--	--	tr|A0A2H1W915|A0A2H1W915_SPOFR	SFRICE_004950 (Fragment) OS=Spodoptera frugiperda OX=7108 GN=SFRICE_004950 PE=4 SV=1	0	1628	--	--	--	GO:0010469//GO:0006955	regulation of signaling receptor activity//immune response	GO:0005615	extracellular space	GO:0005164//GO:0005125//GO:0016874//GO:0030246	tumor necrosis factor receptor binding//cytokine activity//ligase activity//carbohydrate binding	--	--	--
DN20572_c0_g1_i1	156	2	148.052	145	XP_022829181.1	9e-103	297	plasmatocyte-spreading peptide-like [Spodoptera litura]	--	--	--	--	tr|O96061|O96061_SPOLT	Growth-blocking peptide (Fragment) OS=Spodoptera litura OX=69820 GN=GBP PE=1 SV=1	7e-66	202	PF02425.13	GBP_PSP	Paralytic/GBP/PSP peptide	GO:0010469	regulation of signaling receptor activity	GO:0005615	extracellular space	GO:0005125	cytokine activity	--	--	--
DN20572_c0_g1_i2	156	2	130.532	145	XP_022829181.1	9e-103	297	plasmatocyte-spreading peptide-like [Spodoptera litura]	--	--	--	--	tr|O96061|O96061_SPOLT	Growth-blocking peptide (Fragment) OS=Spodoptera litura OX=69820 GN=GBP PE=1 SV=1	7e-66	202	PF02425.13	GBP_PSP	Paralytic/GBP/PSP peptide	GO:0010469	regulation of signaling receptor activity	GO:0005615	extracellular space	GO:0005125	cytokine activity	--	--	--
DN20597_c0_g1_i1	1	92	2743.43	278	XP_022826910.1	0	543	global transcription regulator sge1 [Spodoptera litura]	--	--	--	--	tr|A0A2H1WXH0|A0A2H1WXH0_SPOFR	SFRICE_025978 OS=Spodoptera frugiperda OX=7108 GN=SFRICE_025978 PE=4 SV=1	0	531	PF00379.21	Chitin_bind_4	Insect cuticle protein	--	--	--	--	GO:0042302	structural constituent of cuticle	S	Function unknown	Insect cuticle protein
DN20621_c3_g1_i1	5	16	407.742	103	XP_022817235.1	7e-68	206	tissue factor pathway inhibitor 2-like [Spodoptera litura]	--	--	--	--	tr|A0A2H1VCM5|A0A2H1VCM5_SPOFR	SFRICE_031018 OS=Spodoptera frugiperda OX=7108 GN=SFRICE_031018 PE=4 SV=1	8e-27	99.8	PF00014.21	Kunitz_BPTI	Kunitz/Bovine pancreatic trypsin inhibitor domain	GO:0010951//GO:0006508	negative regulation of endopeptidase activity//proteolysis	GO:0005576	extracellular region	GO:0004867//GO:0008233	serine-type endopeptidase inhibitor activity//peptidase activity	--	--	--
DN20621_c3_g1_i2	5	16	144.315	103	XP_022817235.1	3e-67	204	tissue factor pathway inhibitor 2-like [Spodoptera litura]	--	--	--	--	tr|A0A2H1VCM5|A0A2H1VCM5_SPOFR	SFRICE_031018 OS=Spodoptera frugiperda OX=7108 GN=SFRICE_031018 PE=4 SV=1	4e-25	95.5	PF00014.21	Kunitz_BPTI	Kunitz/Bovine pancreatic trypsin inhibitor domain	GO:0010951//GO:0006508	negative regulation of endopeptidase activity//proteolysis	GO:0005576	extracellular region	GO:0004867//GO:0008233	serine-type endopeptidase inhibitor activity//peptidase activity	--	--	--
DN20639_c0_g2_i1	3	28	3199.23	247	XP_022828710.1	0	511	protein takeout [Spodoptera litura]	--	--	--	--	tr|A0A2A4K9F4|A0A2A4K9F4_HELVI	Uncharacterized protein OS=Heliothis virescens OX=7102 GN=B5V51_632 PE=4 SV=1	9e-173	483	PF06585.9	JHBP	Haemolymph juvenile hormone binding protein (JHBP)	GO:0007623//GO:0032504	circadian rhythm//multicellular organism reproduction	GO:0005615	extracellular space	--	--	S	Function unknown	JHBP
DN20650_c0_g1_i1	2	61	9.729	337	PCG62829.1	0	684	hypothetical protein B5V51_13550 [Heliothis virescens]	--	--	--	--	tr|A0A2A4IT33|A0A2A4IT33_HELVI	Uncharacterized protein OS=Heliothis virescens OX=7102 GN=B5V51_13550 PE=3 SV=1	0	684	PF00089.24	Trypsin	Trypsin	GO:0006508	proteolysis	--	--	GO:0004252	serine-type endopeptidase activity	E	Amino acid transport and metabolism	Domain of unknown function (DUF1986)
DN20650_c0_g1_i2	2	61	7.691	325	XP_022825759.1	0	670	trypsin-1-like [Spodoptera litura]	--	--	--	--	tr|A0A2A4IT33|A0A2A4IT33_HELVI	Uncharacterized protein OS=Heliothis virescens OX=7102 GN=B5V51_13550 PE=3 SV=1	0	649	PF00089.24	Trypsin	Trypsin	GO:0006508	proteolysis	--	--	GO:0004252	serine-type endopeptidase activity	E	Amino acid transport and metabolism	Domain of unknown function (DUF1986)
DN20650_c0_g1_i3	2	61	16.335	337	PCG62829.1	0	684	hypothetical protein B5V51_13550 [Heliothis virescens]	--	--	--	--	tr|A0A2A4IT33|A0A2A4IT33_HELVI	Uncharacterized protein OS=Heliothis virescens OX=7102 GN=B5V51_13550 PE=3 SV=1	0	684	PF00089.24	Trypsin	Trypsin	GO:0006508	proteolysis	--	--	GO:0004252	serine-type endopeptidase activity	E	Amino acid transport and metabolism	Domain of unknown function (DUF1986)
DN20650_c0_g1_i4	2	61	18.629	325	XP_022825759.1	0	670	trypsin-1-like [Spodoptera litura]	--	--	--	--	tr|A0A2A4IT33|A0A2A4IT33_HELVI	Uncharacterized protein OS=Heliothis virescens OX=7102 GN=B5V51_13550 PE=3 SV=1	0	649	PF00089.24	Trypsin	Trypsin	GO:0006508	proteolysis	--	--	GO:0004252	serine-type endopeptidase activity	E	Amino acid transport and metabolism	Domain of unknown function (DUF1986)
DN20680_c0_g1_i2	3	28	760.556	260	XP_022828028.1	0	530	uncharacterized protein LOC111357516 [Spodoptera litura]	--	--	--	--	tr|A0A2H1WDC9|A0A2H1WDC9_SPOFR	SFRICE_016192 OS=Spodoptera frugiperda OX=7108 GN=SFRICE_016192 PE=4 SV=1	1e-170	478	PF06585.9	JHBP	Haemolymph juvenile hormone binding protein (JHBP)	--	--	--	--	--	--	S	Function unknown	Haemolymph juvenile hormone binding protein (JHBP)
DN20690_c0_g2_i2	1	92	67.192	294	XP_022815922.1	0	597	uncharacterized protein LOC111349164 [Spodoptera litura]	--	--	--	--	tr|A0A2H1V2X3|A0A2H1V2X3_SPOFR	SFRICE_025404 OS=Spodoptera frugiperda OX=7108 GN=SFRICE_025404 PE=4 SV=1	5e-155	452	PF00379.21	Chitin_bind_4	Insect cuticle protein	--	GO:0042302	--	--	--	structural constituent of cuticle	S	Function unknown	Cuticle protein
DN20690_c0_g2_i4	1	92	61.203	294	XP_022815922.1	0	597	uncharacterized protein LOC111349164 [Spodoptera litura]	--	--	--	--	tr|A0A2H1V2X3|A0A2H1V2X3_SPOFR	SFRICE_025404 OS=Spodoptera frugiperda OX=7108 GN=SFRICE_025404 PE=4 SV=1	5e-155	452	PF00379.21	Chitin_bind_4	Insect cuticle protein	--	GO:0042302	--	--	--	structural constituent of cuticle	S	Function unknown	Cuticle protein
DN20691_c0_g1_i1	103	2	139.212	296	XP_022830016.1	0	607	palmitoyl-protein thioesterase 1 [Spodoptera litura]	K01074	PPT	palmitoyl-protein thioesterase [EC:3.1.2.22]	http://www.genome.jp/dbget-bin/www_bget?ko:K01074	tr|A0A2H1VVX5|A0A2H1VVX5_SPOFR	SFRICE_024875 OS=Spodoptera frugiperda OX=7108 GN=SFRICE_024875 PE=4 SV=1	0	591	PF02089.13	Palm_thioest	Palmitoyl protein thioesterase	GO:0002084//GO:0045807//GO:1903423//GO:1900242//GO:1902667//GO:0048665//GO:0006897//GO:0008340	protein depalmitoylation//positive regulation of endocytosis//positive regulation of synaptic vesicle recycling//regulation of synaptic vesicle endocytosis//regulation of axon guidance//neuron fate specification//endocytosis//determination of adult lifespan	GO:0005764	lysosome	GO:0008474	palmitoyl-(protein) hydrolase activity	I, O	Lipid transport and metabolism, Post-translational modification, protein turnover, and chaperones	Palmitoyl protein thioesterase
DN20691_c0_g1_i2	103	2	58.752	296	XP_022830016.1	0	607	palmitoyl-protein thioesterase 1 [Spodoptera litura]	K01074	PPT	palmitoyl-protein thioesterase [EC:3.1.2.22]	http://www.genome.jp/dbget-bin/www_bget?ko:K01074	tr|A0A2H1VVX5|A0A2H1VVX5_SPOFR	SFRICE_024875 OS=Spodoptera frugiperda OX=7108 GN=SFRICE_024875 PE=4 SV=1	0	591	PF02089.13	Palm_thioest	Palmitoyl protein thioesterase	GO:0002084//GO:0045807//GO:1903423//GO:1900242//GO:1902667//GO:0048665//GO:0006897//GO:0008340	protein depalmitoylation//positive regulation of endocytosis//positive regulation of synaptic vesicle recycling//regulation of synaptic vesicle endocytosis//regulation of axon guidance//neuron fate specification//endocytosis//determination of adult lifespan	GO:0005764	lysosome	GO:0008474	palmitoyl-(protein) hydrolase activity	I, O	Lipid transport and metabolism, Post-translational modification, protein turnover, and chaperones	Palmitoyl protein thioesterase
DN20720_c0_g1_i1	20	7	107.838	446	XP_021191141.1	0	610	spidroin-2-like [Helicoverpa armigera]	--	--	--	--	tr|A0A2H1WMI3|A0A2H1WMI3_SPOFR	SFRICE_012903 OS=Spodoptera frugiperda OX=7108 GN=SFRICE_012903 PE=4 SV=1	0	649	PF01607.22	CBM_14	Chitin binding Peritrophin-A domain	GO:0006030//GO:0006413	chitin metabolic process//translational initiation	GO:0005576	extracellular region	GO:0008061//GO:0003743	chitin binding//translation initiation factor activity	S	Function unknown	Chitin binding Peritrophin-A domain
DN20720_c0_g1_i2	20	7	113.239	446	XP_021191141.1	0	610	spidroin-2-like [Helicoverpa armigera]	--	--	--	--	tr|A0A2H1WMI3|A0A2H1WMI3_SPOFR	SFRICE_012903 OS=Spodoptera frugiperda OX=7108 GN=SFRICE_012903 PE=4 SV=1	0	649	PF01607.22	CBM_14	Chitin binding Peritrophin-A domain	GO:0006030//GO:0006413	chitin metabolic process//translational initiation	GO:0005576	extracellular region	GO:0008061//GO:0003743	chitin binding//translation initiation factor activity	S	Function unknown	Chitin binding Peritrophin-A domain
DN20849_c5_g3_i1	9	14	186.281	104	PCG71574.1	2e-26	103	hypothetical protein B5V51_1719 [Heliothis virescens]	--	--	--	--	tr|A0A2H1VNH4|A0A2H1VNH4_SPOFR	SFRICE_004257 OS=Spodoptera frugiperda OX=7108 GN=SFRICE_004257 PE=4 SV=1	2e-43	142	PF01826.15	TIL	Trypsin Inhibitor like cysteine rich domain	--	--	--	--	--	--	--	--	--
DN20849_c5_g5_i1	9	14	1410.21	109	XP_022816603.1	7e-73	219	venom peptide CtAPI-like isoform X1 [Spodoptera litura]	--	--	--	--	tr|A0A2H1VNK7|A0A2H1VNK7_SPOFR	SFRICE_032252 OS=Spodoptera frugiperda OX=7108 GN=SFRICE_032252 PE=4 SV=1	1e-38	129	PF01826.15	TIL	Trypsin Inhibitor like cysteine rich domain	--	--	--	--	--	--	--	--	--
DN20917_c0_g1_i1	2	61	400.165	667	XP_022819011.1	0	1373	modular serine protease-like [Spodoptera litura]	K20674	MODSP	modular serine protease [EC:3.4.21.-]	http://www.genome.jp/dbget-bin/www_bget?ko:K20674	tr|A0A2H1VKP2|A0A2H1VKP2_SPOFR	SFRICE_020889 OS=Spodoptera frugiperda OX=7108 GN=SFRICE_020889 PE=3 SV=1	0	1251	PF00057.16//PF00057.16//PF00057.16//PF00057.16//PF00057.16//PF00084.18//PF00089.24	Ldl_recept_a//Ldl_recept_a//Ldl_recept_a//Ldl_recept_a//Ldl_recept_a//Sushi//Trypsin	Low-density lipoprotein receptor domain class A//Low-density lipoprotein receptor domain class A//Low-density lipoprotein receptor domain class A//Low-density lipoprotein receptor domain class A//Low-density lipoprotein receptor domain class A//Sushi domain (SCR repeat)//Trypsin	GO:0006508	proteolysis	--	--	GO:0004252//GO:0005509	serine-type endopeptidase activity//calcium ion binding	E	Amino acid transport and metabolism	Trypsin
DN20967_c0_g1_i1	2	61	17.917	488	XP_014364068.1	0	841	PREDICTED: serine proteinase stubble isoform X3 [Papilio machaon]	--	--	--	--	tr|A0A2H1V8V1|A0A2H1V8V1_SPOFR	SFRICE_017888 (Fragment) OS=Spodoptera frugiperda OX=7108 GN=SFRICE_017888 PE=3 SV=1	0	525	PF00089.24	Trypsin	Trypsin	GO:0006508	proteolysis	--	--	GO:0004252	serine-type endopeptidase activity	E	Amino acid transport and metabolism	Tryp_SPc
DN20967_c0_g1_i2	2	61	15.602	670	XP_022817034.1	0	1387	coagulation factor VII isoform X2 [Spodoptera litura]	--	--	--	--	tr|A0A212FC22|A0A212FC22_DANPL	Serine protease (Fragment) OS=Danaus plexippus plexippus OX=278856 GN=KGM_206238B PE=3 SV=1	0	689	PF00089.24	Trypsin	Trypsin	GO:0006508	proteolysis	--	--	GO:0004252	serine-type endopeptidase activity	E	Amino acid transport and metabolism	Tryp_SPc
DN20995_c0_g1_i1	25	6	919.36	372	XP_022825631.1	0	748	actin cytoskeleton-regulatory complex protein PAN1-like [Spodoptera litura]	--	--	--	--	tr|A0A2H1WJW2|A0A2H1WJW2_SPOFR	SFRICE_017459 OS=Spodoptera frugiperda OX=7108 GN=SFRICE_017459 PE=4 SV=1	0	586	--	--	--	GO:0010951	negative regulation of endopeptidase activity	GO:0005576	extracellular region	GO:0004867//GO:0008270//GO:0003676	serine-type endopeptidase inhibitor activity//zinc ion binding//nucleic acid binding	--	--	--
DN21015_c0_g1_i1	58	4	57.799	287	XP_022821948.1	0	589	apolipoprotein D-like [Spodoptera litura]	K03098	APOD	apolipoprotein D and lipocalin family protein	http://www.genome.jp/dbget-bin/www_bget?ko:K03098	tr|A0A2H1WZF6|A0A2H1WZF6_SPOFR	SFRICE_026325 OS=Spodoptera frugiperda OX=7108 GN=SFRICE_026325 PE=3 SV=1	0	587	PF08212.10	Lipocalin_2	Lipocalin-like domain	GO:0007568//GO:0006869	aging//lipid transport	--	--	GO:0031409//GO:0008289	pigment binding//lipid binding	M	Cell wall/membrane/envelope biogenesis	Triabin
DN21022_c0_g1_i2	38	5	399.286	618	XP_022819559.1	0	1232	mucin-5AC [Spodoptera litura]	--	--	--	--	tr|A0A2H1V8A2|A0A2H1V8A2_SPOFR	SFRICE_001502 (Fragment) OS=Spodoptera frugiperda OX=7108 GN=SFRICE_001502 PE=4 SV=1	0	1058	--	--	--	--	--	GO:0005581//GO:0016021	collagen trimer//integral component of membrane	--	--	S	Function unknown	VWC
DN21025_c0_g1_i1	16	8	223.118	112	XP_022828064.1	2e-75	225	uncharacterized protein LOC111357551 [Spodoptera litura]	--	--	--	--	tr|A0A2A4JJW6|A0A2A4JJW6_HELVI	Uncharacterized protein OS=Heliothis virescens OX=7102 GN=B5V51_1198 PE=4 SV=1	1e-65	200	--	--	--	--	--	--	--	--	--	--	--	--
DN21042_c0_g1_i1	6	16	38.749	304	XP_022819861.1	0	637	hemolymph lipopolysaccharide-binding protein-like [Spodoptera litura]	--	--	--	--	tr|A0A0H4T1R3|A0A0H4T1R3_SPOEX	LL3 OS=Spodoptera exigua OX=7107 GN=LL3 PE=2 SV=1	0	592	PF00059.19	Lectin_C	Lectin C-type domain	GO:0006468	protein phosphorylation	--	--	GO:0030246//GO:0004672//GO:0005524	carbohydrate binding//protein kinase activity//ATP binding	S	Function unknown	Lectin C-type domain
DN21043_c0_g1_i1	25	6	869.786	206	XP_022825632.1	5e-146	415	uncharacterized protein LOC111355800 [Spodoptera litura]	--	--	--	--	tr|A0A2H1WX31|A0A2H1WX31_SPOFR	SFRICE_037336 OS=Spodoptera frugiperda OX=7108 GN=SFRICE_037336 PE=4 SV=1	3e-141	402	--	--	--	--	--	--	--	--	--	--	--	--
DN21043_c0_g1_i2	25	6	459.63	206	XP_022825632.1	3e-145	413	uncharacterized protein LOC111355800 [Spodoptera litura]	--	--	--	--	tr|A0A2H1WX31|A0A2H1WX31_SPOFR	SFRICE_037336 OS=Spodoptera frugiperda OX=7108 GN=SFRICE_037336 PE=4 SV=1	4e-124	358	--	--	--	--	--	--	--	--	--	--	--	--
DN21043_c0_g1_i3	25	6	1708.43	276	XP_022825632.1	0	574	uncharacterized protein LOC111355800 [Spodoptera litura]	--	--	--	--	tr|A0A2H1WX31|A0A2H1WX31_SPOFR	SFRICE_037336 OS=Spodoptera frugiperda OX=7108 GN=SFRICE_037336 PE=4 SV=1	0	509	--	--	--	--	--	--	--	--	--	--	--	--
DN21070_c1_g1_i1	7	16	121.876	147	ALD65901.1	2e-106	307	odorant binding protein 27 [Spodoptera litura]	--	--	--	--	tr|A0A0M5KLA6|A0A0M5KLA6_SPOLT	Odorant binding protein 27 OS=Spodoptera litura OX=69820 GN=OBP27 PE=2 SV=1	8e-107	307	--	--	--	--	--	--	--	GO:0005549	odorant binding	--	--	--
DN21070_c1_g1_i2	7	16	73.46	147	ALD65901.1	2e-106	307	odorant binding protein 27 [Spodoptera litura]	--	--	--	--	tr|A0A0M5KLA6|A0A0M5KLA6_SPOLT	Odorant binding protein 27 OS=Spodoptera litura OX=69820 GN=OBP27 PE=2 SV=1	8e-107	307	--	--	--	--	--	--	--	GO:0005549	odorant binding	--	--	--
DN21070_c1_g1_i3	7	16	58.56	147	ALD65901.1	2e-106	307	odorant binding protein 27 [Spodoptera litura]	--	--	--	--	tr|A0A0M5KLA6|A0A0M5KLA6_SPOLT	Odorant binding protein 27 OS=Spodoptera litura OX=69820 GN=OBP27 PE=2 SV=1	8e-107	307	--	--	--	--	--	--	--	GO:0005549	odorant binding	--	--	--
DN21074_c1_g1_i1	85	3	638.665	249	XP_022822490.1	8e-163	458	uncharacterized protein LOC111353594 [Spodoptera litura]	--	--	--	--	tr|A0A2H1WT58|A0A2H1WT58_SPOFR	SFRICE_026485 OS=Spodoptera frugiperda OX=7108 GN=SFRICE_026485 PE=4 SV=1	1e-98	294	--	--	--	--	--	--	--	--	--	--	--	--
DN21074_c1_g1_i2	85	3	233.89	250	XP_022822490.1	1e-152	433	uncharacterized protein LOC111353594 [Spodoptera litura]	--	--	--	--	tr|A0A2H1WT58|A0A2H1WT58_SPOFR	SFRICE_026485 OS=Spodoptera frugiperda OX=7108 GN=SFRICE_026485 PE=4 SV=1	2e-96	288	--	--	--	--	--	--	--	--	--	--	--	--
DN21074_c1_g1_i3	85	3	561.049	249	XP_022822490.1	7e-177	494	uncharacterized protein LOC111353594 [Spodoptera litura]	--	--	--	--	tr|A0A2H1WT58|A0A2H1WT58_SPOFR	SFRICE_026485 OS=Spodoptera frugiperda OX=7108 GN=SFRICE_026485 PE=4 SV=1	3e-98	293	--	--	--	--	--	--	--	--	--	--	--	--
DN21075_c1_g1_i1	6	16	119.861	306	XP_022816336.1	0	609	lymphocyte antigen 75-like [Spodoptera litura]	--	--	--	--	tr|A0A2H1VQU1|A0A2H1VQU1_SPOFR	SFRICE_011933 OS=Spodoptera frugiperda OX=7108 GN=SFRICE_011933 PE=4 SV=1	3e-65	212	PF00059.19//PF00059.19	Lectin_C//Lectin_C	Lectin C-type domain//Lectin C-type domain	GO:0006281	DNA repair	--	--	GO:0030246//GO:0008413	carbohydrate binding//8-oxo-7,8-dihydroguanosine triphosphate pyrophosphatase activity	S	Function unknown	Lectin C-type domain
DN21075_c1_g1_i3	6	16	231.236	313	XP_022816384.1	0	644	lymphocyte antigen 75-like [Spodoptera litura]	--	--	--	--	tr|A0A2H1VQU1|A0A2H1VQU1_SPOFR	SFRICE_011933 OS=Spodoptera frugiperda OX=7108 GN=SFRICE_011933 PE=4 SV=1	9e-65	211	PF00059.19//PF00059.19	Lectin_C//Lectin_C	Lectin C-type domain//Lectin C-type domain	GO:0006281	DNA repair	--	--	GO:0030246//GO:0008413	carbohydrate binding//8-oxo-7,8-dihydroguanosine triphosphate pyrophosphatase activity	S	Function unknown	Lectin C-type domain
DN21079_c0_g2_i1	1	92	161.823	153	XP_022815601.1	9e-104	301	larval cuticle protein A2B-like [Spodoptera litura]	--	--	--	--	tr|A0A2A4K101|A0A2A4K101_HELVI	Uncharacterized protein OS=Heliothis virescens OX=7102 GN=B5V51_5771 PE=4 SV=1	5e-94	275	PF00379.21	Chitin_bind_4	Insect cuticle protein	--	--	--	--	GO:0042302	structural constituent of cuticle	S	Function unknown	Insect cuticle protein
DN21130_c1_g3_i1	61	4	82.396	147	XP_022827627.1	1e-89	268	uncharacterized protein LOC111357243 [Spodoptera litura]	--	--	--	--	tr|A0A2H1V2A9|A0A2H1V2A9_SPOFR	SFRICE_001843 OS=Spodoptera frugiperda OX=7108 GN=SFRICE_001843 PE=4 SV=1	2e-82	249	PF07898.11	DUF1676	Protein of unknown function (DUF1676)	--	--	GO:0016021	integral component of membrane	--	--	S	Function unknown	Protein of unknown function (DUF1676)
DN21141_c0_g1_i1	11	11	73.438	406	XP_022822452.1	0	845	lachesin-like [Spodoptera litura]	--	--	--	--	tr|A0A2A4K4N0|A0A2A4K4N0_HELVI	Uncharacterized protein OS=Heliothis virescens OX=7102 GN=B5V51_1539 PE=4 SV=1	0	827	PF07679.14//PF13927.4//PF07679.14	I-set//Ig_3//I-set	Immunoglobulin I-set domain//Immunoglobulin domain//Immunoglobulin I-set domain	GO:0050808//GO:0019991	synapse organization//septate junction assembly	GO:0032589//GO:0005918//GO:0016021	neuron projection membrane//septate junction//integral component of membrane	--	--	T	Signal transduction mechanisms	Immunoglobulin V-set domain
DN21180_c0_g1_i2	19	8	2363.45	254	XP_022827499.1	0	518	attacin-A-like [Spodoptera litura]	--	--	--	--	tr|A0A0G3DN05|A0A0G3DN05_SPOEX	Attacin 1 OS=Spodoptera exigua OX=7107 PE=2 SV=1	1e-162	457	PF03768.13//PF03768.13	Attacin_N//Attacin_N	Attacin, N-terminal region//Attacin, C-terminal region	GO:0042742//GO:0045087	defense response to bacterium//innate immune response	GO:0005576	extracellular region	--	--	S	Function unknown	Attacin, N-terminal region
DN21180_c0_g1_i4	19	8	259.199	254	XP_022827499.1	0	513	attacin-A-like [Spodoptera litura]	--	--	--	--	tr|A0A0G3DN05|A0A0G3DN05_SPOEX	Attacin 1 OS=Spodoptera exigua OX=7107 PE=2 SV=1	4e-163	458	PF03768.13//PF03768.13	Attacin_N//Attacin_N	Attacin, N-terminal region//Attacin, C-terminal region	GO:0042742//GO:0045087	defense response to bacterium//innate immune response	GO:0005576	extracellular region	--	--	S	Function unknown	Attacin, N-terminal region
DN21230_c0_g1_i1	72	3	320.128	317	XP_022826446.1	0	655	uncharacterized protein LOC111356377 isoform X1 [Spodoptera litura]	--	--	--	--	tr|A0A2H1WRN3|A0A2H1WRN3_SPOFR	SFRICE_006698 OS=Spodoptera frugiperda OX=7108 GN=SFRICE_006698 PE=4 SV=1	0	656	PF07841.11	DM4_12	DM4/DM12 family	--	--	GO:0016021	integral component of membrane	--	--	--	--	--
DN21230_c0_g1_i4	72	3	123.082	212	XP_022826446.1	3e-136	392	uncharacterized protein LOC111356377 isoform X1 [Spodoptera litura]	--	--	--	--	tr|A0A2H1WRN3|A0A2H1WRN3_SPOFR	SFRICE_006698 OS=Spodoptera frugiperda OX=7108 GN=SFRICE_006698 PE=4 SV=1	7e-136	392	--	--	--	--	--	GO:0016021	integral component of membrane	--	--	--	--	--
DN21230_c0_g1_i7	72	3	357.652	289	XP_022826447.1	0	600	uncharacterized protein LOC111356377 isoform X2 [Spodoptera litura]	--	--	--	--	tr|A0A2H1WRN3|A0A2H1WRN3_SPOFR	SFRICE_006698 OS=Spodoptera frugiperda OX=7108 GN=SFRICE_006698 PE=4 SV=1	0	587	PF07841.11	DM4_12	DM4/DM12 family	--	--	GO:0016021	integral component of membrane	--	--	--	--	--
DN21232_c0_g1_i1	8	14	1728.78	416	XP_022837409.1	0	863	serine protease inhibitor 77Ba-like [Spodoptera litura]	--	--	--	--	tr|A0A2H1W4N9|A0A2H1W4N9_SPOFR	SFRICE_006543 OS=Spodoptera frugiperda OX=7108 GN=SFRICE_006543 PE=3 SV=1	0	849	PF00079.18	Serpin	Serpin (serine protease inhibitor)	GO:0010951	negative regulation of endopeptidase activity	GO:0005615	extracellular space	GO:0004867	serine-type endopeptidase inhibitor activity	V	Defense mechanisms	SERPIN
DN21232_c0_g1_i2	8	14	734.158	288	XP_022837409.1	0	561	serine protease inhibitor 77Ba-like [Spodoptera litura]	--	--	--	--	tr|A0A2H1W4N9|A0A2H1W4N9_SPOFR	SFRICE_006543 OS=Spodoptera frugiperda OX=7108 GN=SFRICE_006543 PE=3 SV=1	0	547	PF00079.18	Serpin	Serpin (serine protease inhibitor)	GO:0010951	negative regulation of endopeptidase activity	GO:0005615	extracellular space	GO:0004867	serine-type endopeptidase inhibitor activity	V	Defense mechanisms	SERPIN
DN21244_c0_g1_i1	142	2	332.836	321	XP_022828325.1	0	659	uncharacterized protein LOC111357754 [Spodoptera litura]	--	--	--	--	tr|A0A2H1VRJ2|A0A2H1VRJ2_SPOFR	SFRICE_029126 OS=Spodoptera frugiperda OX=7108 GN=SFRICE_029126 PE=4 SV=1	0	583	--	--	--	--	--	GO:0016021	integral component of membrane	--	--	--	--	--
DN21244_c0_g1_i2	142	2	336.281	321	XP_022828325.1	0	659	uncharacterized protein LOC111357754 [Spodoptera litura]	--	--	--	--	tr|A0A2H1VRJ2|A0A2H1VRJ2_SPOFR	SFRICE_029126 OS=Spodoptera frugiperda OX=7108 GN=SFRICE_029126 PE=4 SV=1	0	583	--	--	--	--	--	GO:0016021	integral component of membrane	--	--	--	--	--
DN21274_c0_g1_i1	2	61	580.018	407	XP_022834775.1	0	847	trypsin-1-like [Spodoptera litura]	--	--	--	--	tr|A0A2H1VS51|A0A2H1VS51_SPOFR	SFRICE_011156 OS=Spodoptera frugiperda OX=7108 GN=SFRICE_011156 PE=3 SV=1	0	617	PF00089.24	Trypsin	Trypsin	GO:0006508	proteolysis	--	--	GO:0004252	serine-type endopeptidase activity	O	Post-translational modification, protein turnover, and chaperones	Tryp_SPc
DN21279_c0_g1_i1	57	4	252.785	371	XP_022820061.1	0	744	wnt inhibitory factor 1-like [Spodoptera litura]	--	--	--	--	tr|A0A2A4J0A1|A0A2A4J0A1_HELVI	Uncharacterized protein OS=Heliothis virescens OX=7102 GN=B5V51_9132 PE=4 SV=1	6e-39	147	PF02363.17//PF02363.17//PF02363.17//PF02363.17//PF02363.17	C_tripleX//C_tripleX//C_tripleX//C_tripleX//C_tripleX	Cysteine rich repeat//Cysteine rich repeat//Cysteine rich repeat//Cysteine rich repeat//Cysteine rich repeat	--	--	GO:0016021	integral component of membrane	GO:0005509	calcium ion binding	T	Signal transduction mechanisms	Cysteine rich repeat
DN21283_c0_g1_i1	1	92	200.673	224	XP_022830823.1	6e-143	406	pupal cuticle protein 20-like [Spodoptera litura]	--	--	--	--	tr|A0A2H1VDR6|A0A2H1VDR6_SPOFR	SFRICE_006952 OS=Spodoptera frugiperda OX=7108 GN=SFRICE_006952 PE=4 SV=1	1e-143	406	PF00379.21	Chitin_bind_4	Insect cuticle protein	--	--	GO:0005882	intermediate filament	GO:0042302	structural constituent of cuticle	S	Function unknown	cuticular protein
DN21286_c2_g3_i2	94	2	11.619	269	XP_022824169.1	0	538	uncharacterized protein LOC111354802 isoform X4 [Spodoptera litura]	--	--	--	--	tr|A0A2A4JR74|A0A2A4JR74_HELVI	Uncharacterized protein OS=Heliothis virescens OX=7102 GN=B5V51_13662 PE=4 SV=1	1e-20	95.1	--	--	--	--	--	--	--	--	--	--	--	--
DN21286_c2_g3_i3	94	2	10.292	269	XP_022824169.1	0	538	uncharacterized protein LOC111354802 isoform X4 [Spodoptera litura]	--	--	--	--	tr|A0A2A4JR74|A0A2A4JR74_HELVI	Uncharacterized protein OS=Heliothis virescens OX=7102 GN=B5V51_13662 PE=4 SV=1	1e-20	95.1	--	--	--	--	--	--	--	--	--	--	--	--
DN21287_c0_g2_i1	1	92	58.059	128	XP_022816259.1	7e-80	238	cuticle protein 19-like [Spodoptera litura]	--	--	--	--	tr|A0A2H1VPL7|A0A2H1VPL7_SPOFR	SFRICE_015717 OS=Spodoptera frugiperda OX=7108 GN=SFRICE_015717 PE=4 SV=1	6e-65	199	PF00379.21	Chitin_bind_4	Insect cuticle protein	--	--	--	--	GO:0042302	structural constituent of cuticle	S	Function unknown	cuticle protein
DN21287_c0_g2_i3	1	92	19.886	105	XP_022816259.1	6e-65	199	cuticle protein 19-like [Spodoptera litura]	--	--	--	--	tr|A0A2H1VPL7|A0A2H1VPL7_SPOFR	SFRICE_015717 OS=Spodoptera frugiperda OX=7108 GN=SFRICE_015717 PE=4 SV=1	6e-52	165	PF00379.21	Chitin_bind_4	Insect cuticle protein	--	--	--	--	GO:0042302	structural constituent of cuticle	S	Function unknown	cuticle protein
DN21287_c0_g2_i4	1	92	18.643	128	XP_022816263.1	2e-65	202	cuticle protein 19-like [Spodoptera litura]	--	--	--	--	tr|A0A2H1VPL7|A0A2H1VPL7_SPOFR	SFRICE_015717 OS=Spodoptera frugiperda OX=7108 GN=SFRICE_015717 PE=4 SV=1	1e-64	198	PF00379.21	Chitin_bind_4	Insect cuticle protein	--	--	--	--	GO:0042302	structural constituent of cuticle	S	Function unknown	cuticle protein
DN21287_c0_g2_i5	1	92	9.754	127	XP_022816259.1	2e-80	239	cuticle protein 19-like [Spodoptera litura]	--	--	--	--	tr|A0A2H1VPL7|A0A2H1VPL7_SPOFR	SFRICE_015717 OS=Spodoptera frugiperda OX=7108 GN=SFRICE_015717 PE=4 SV=1	4e-64	197	PF00379.21	Chitin_bind_4	Insect cuticle protein	--	--	--	--	GO:0042302	structural constituent of cuticle	S	Function unknown	cuticle protein
DN21287_c0_g2_i6	1	92	37.318	127	XP_022816263.1	4e-67	206	cuticle protein 19-like [Spodoptera litura]	--	--	--	--	tr|A0A2H1VPL7|A0A2H1VPL7_SPOFR	SFRICE_015717 OS=Spodoptera frugiperda OX=7108 GN=SFRICE_015717 PE=4 SV=1	3e-66	202	PF00379.21	Chitin_bind_4	Insect cuticle protein	--	--	--	--	GO:0042302	structural constituent of cuticle	S	Function unknown	cuticle protein
DN21287_c0_g3_i1	1	92	35.362	129	XP_022815952.1	1e-86	255	cuticle protein 19-like [Spodoptera litura]	--	--	--	--	tr|A0A2H1V4C4|A0A2H1V4C4_SPOFR	SFRICE_023065 OS=Spodoptera frugiperda OX=7108 GN=SFRICE_023065 PE=4 SV=1	5e-62	205	PF00379.21	Chitin_bind_4	Insect cuticle protein	--	--	--	--	GO:0042302	structural constituent of cuticle	S	Function unknown	cuticle protein
DN21298_c6_g1_i1	88	3	36.406	188	PCG78251.1	8e-67	210	hypothetical protein B5V51_4727 [Heliothis virescens]	--	--	--	--	tr|A0A2H1V6L4|A0A2H1V6L4_SPOFR	SFRICE_004161 OS=Spodoptera frugiperda OX=7108 GN=SFRICE_004161 PE=4 SV=1	4e-128	364	--	--	--	--	--	--	--	--	--	--	--	--
DN21298_c6_g1_i2	88	3	41.759	188	PCG78251.1	2e-66	209	hypothetical protein B5V51_4727 [Heliothis virescens]	--	--	--	--	tr|A0A2H1V6L4|A0A2H1V6L4_SPOFR	SFRICE_004161 OS=Spodoptera frugiperda OX=7108 GN=SFRICE_004161 PE=4 SV=1	3e-128	364	--	--	--	--	--	--	--	--	--	--	--	--
DN2131_c0_g1_i1	95	2	24.683	108	--	--	--	--	--	--	--	--	--	--	--	--	--	--	--	--	--	--	--	--	--	--	--	--
DN21327_c1_g1_i4	1	92	255.368	187	OWR47527.1	3e-97	287	cuticular protein CPR97Ba [Danaus plexippus plexippus]	--	--	--	--	tr|A0A212F1C1|A0A212F1C1_DANPL	Cuticular protein CPR97Ba OS=Danaus plexippus plexippus OX=278856 GN=KGM_215888 PE=4 SV=1	1e-97	287	PF00379.21	Chitin_bind_4	Insect cuticle protein	--	--	--	--	GO:0042302	structural constituent of cuticle	S	Function unknown	cuticle protein
DN21327_c1_g1_i6	1	92	240.813	178	XP_022816268.1	2e-99	303	uncharacterized protein LOC111349396 [Spodoptera litura]	--	--	--	--	tr|A0A212F1C1|A0A212F1C1_DANPL	Cuticular protein CPR97Ba OS=Danaus plexippus plexippus OX=278856 GN=KGM_215888 PE=4 SV=1	4e-93	275	PF00379.21	Chitin_bind_4	Insect cuticle protein	--	--	--	--	GO:0042302	structural constituent of cuticle	S	Function unknown	cuticle protein
DN21327_c1_g7_i1	1	92	625.035	214	XP_022816269.1	3e-132	390	uncharacterized protein LOC111349398 [Spodoptera litura]	--	--	--	--	tr|A0A2A4J4N1|A0A2A4J4N1_HELVI	Uncharacterized protein OS=Heliothis virescens OX=7102 GN=B5V51_7735 PE=4 SV=1	2e-102	301	PF00379.21	Chitin_bind_4	Insect cuticle protein	--	--	--	--	GO:0042302	structural constituent of cuticle	S	Function unknown	cuticle protein
DN21327_c1_g7_i2	1	92	977.018	163	XP_021188970.1	1e-86	258	cuticle protein 7-like [Helicoverpa armigera]	--	--	--	--	tr|A0A2H1WU56|A0A2H1WU56_SPOFR	SFRICE_037196 OS=Spodoptera frugiperda OX=7108 GN=SFRICE_037196 PE=4 SV=1	6e-80	242	PF00379.21	Chitin_bind_4	Insect cuticle protein	--	--	--	--	GO:0042302	structural constituent of cuticle	S	Function unknown	cuticle protein
DN21395_c1_g2_i1	1	92	328.707	171	XP_022814927.1	8e-120	343	endocuticle structural glycoprotein SgAbd-3-like [Spodoptera litura]	--	--	--	--	tr|A0A2H1VL00|A0A2H1VL00_SPOFR	SFRICE_012746 OS=Spodoptera frugiperda OX=7108 GN=SFRICE_012746 PE=4 SV=1	3e-107	310	PF00379.21	Chitin_bind_4	Insect cuticle protein	--	--	--	--	GO:0042302	structural constituent of cuticle	S	Function unknown	Insect cuticle protein
DN21397_c0_g1_i2	34	5	1013.4	225	AHG99253.1	1e-167	473	cysteine proteinase [Spodoptera litura]	--	--	--	--	tr|A0A023J7N9|A0A023J7N9_SPOLT	Cysteine proteinase OS=Spodoptera litura OX=69820 PE=2 SV=1	5e-168	473	PF08246.10//PF00112.21	Inhibitor_I29//Peptidase_C1	Cathepsin propeptide inhibitor domain (I29)//Papain family cysteine protease	GO:0006508	proteolysis	GO:0045169//GO:0005764	fusome//lysosome	GO:0008234	cysteine-type peptidase activity	O	Post-translational modification, protein turnover, and chaperones	Papain family cysteine protease
DN21397_c0_g1_i3	34	5	1323.65	344	AHG99253.1	0	721	cysteine proteinase [Spodoptera litura]	K01365	CTSL	cathepsin L [EC:3.4.22.15]	http://www.genome.jp/dbget-bin/www_bget?ko:K01365	tr|A0A023J7N9|A0A023J7N9_SPOLT	Cysteine proteinase OS=Spodoptera litura OX=69820 PE=2 SV=1	0	721	PF08246.10//PF00112.21	Inhibitor_I29//Peptidase_C2	Cathepsin propeptide inhibitor domain (I29)//Papain family cysteine protease	GO:0006508	proteolysis	GO:0045169//GO:0005764	fusome//lysosome	GO:0008234	cysteine-type peptidase activity	O	Post-translational modification, protein turnover, and chaperones	Papain family cysteine protease
DN21397_c0_g1_i4	34	5	1101.02	344	AHG99253.1	0	721	cysteine proteinase [Spodoptera litura]	K01365	CTSL	cathepsin L [EC:3.4.22.15]	http://www.genome.jp/dbget-bin/www_bget?ko:K01365	tr|A0A023J7N9|A0A023J7N9_SPOLT	Cysteine proteinase OS=Spodoptera litura OX=69820 PE=2 SV=1	0	721	PF08246.10//PF00112.21	Inhibitor_I29//Peptidase_C1	Cathepsin propeptide inhibitor domain (I29)//Papain family cysteine protease	GO:0006508	proteolysis	GO:0045169//GO:0005764	fusome//lysosome	GO:0008234	cysteine-type peptidase activity	O	Post-translational modification, protein turnover, and chaperones	Papain family cysteine protease
DN21397_c0_g1_i5	34	5	365.233	170	AHG99253.1	6e-113	332	cysteine proteinase [Spodoptera litura]	--	--	--	--	tr|A0A023J7N9|A0A023J7N9_SPOLT	Cysteine proteinase OS=Spodoptera litura OX=69820 PE=2 SV=1	2e-113	332	PF08246.10//PF00112.21	Inhibitor_I29//Peptidase_C1	Cathepsin propeptide inhibitor domain (I29)//Papain family cysteine protease	GO:0006508	proteolysis	GO:0045169//GO:0005764	fusome//lysosome	GO:0008234	cysteine-type peptidase activity	O	Post-translational modification, protein turnover, and chaperones	Papain family cysteine protease
DN21416_c0_g1_i2	1	92	14.624	127	XP_022815956.1	1e-80	240	histidine-rich glycoprotein-like [Spodoptera litura]	--	--	--	--	tr|A0A2H1V127|A0A2H1V127_SPOFR	SFRICE_008129 OS=Spodoptera frugiperda OX=7108 GN=SFRICE_008129 PE=4 SV=1	2e-51	180	PF00379.21	Chitin_bind_4	Insect cuticle protein	--	--	--	--	GO:0042302	structural constituent of cuticle	S	Function unknown	cuticle protein
DN21416_c0_g2_i1	1	92	59.909	121	XP_022815963.1	7e-71	218	histidine-rich glycoprotein-like [Spodoptera litura]	--	--	--	--	tr|A0A2H1V127|A0A2H1V127_SPOFR	SFRICE_008129 OS=Spodoptera frugiperda OX=7108 GN=SFRICE_008129 PE=4 SV=1	4e-61	207	PF00379.21	Chitin_bind_4	Insect cuticle protein	--	--	--	--	GO:0042302	structural constituent of cuticle	S	Function unknown	cuticle protein
DN21416_c0_g2_i2	1	92	67.451	121	XP_022815963.1	2e-71	220	histidine-rich glycoprotein-like [Spodoptera litura]	--	--	--	--	tr|A0A2H1VQS4|A0A2H1VQS4_SPOFR	SFRICE_013467 OS=Spodoptera frugiperda OX=7108 GN=SFRICE_013467 PE=4 SV=1	2e-62	207	PF00379.21	Chitin_bind_4	Insect cuticle protein	--	--	--	--	GO:0042302	structural constituent of cuticle	S	Function unknown	cuticle protein
DN21416_c0_g2_i9	1	92	109.949	121	XP_022816266.1	8e-63	194	cuticle protein 7-like [Spodoptera litura]	--	--	--	--	tr|A0A2H1V127|A0A2H1V127_SPOFR	SFRICE_008129 OS=Spodoptera frugiperda OX=7108 GN=SFRICE_008129 PE=4 SV=1	6e-69	229	PF00379.21	Chitin_bind_4	Insect cuticle protein	--	--	--	--	GO:0042302	structural constituent of cuticle	S	Function unknown	cuticle protein
DN21416_c0_g4_i2	1	92	228.437	122	XP_022816266.1	2e-62	193	cuticle protein 7-like [Spodoptera litura]	--	--	--	--	tr|A0A2H1V127|A0A2H1V127_SPOFR	SFRICE_008129 OS=Spodoptera frugiperda OX=7108 GN=SFRICE_008129 PE=4 SV=1	1e-68	228	PF00379.21	Chitin_bind_4	Insect cuticle protein	--	--	--	--	GO:0042302	structural constituent of cuticle	S	Function unknown	cuticle protein
DN21419_c0_g1_i1	1	92	308.524	489	XP_022826231.1	0	752	pro-resilin [Spodoptera litura]	--	--	--	--	tr|A0A2A4JFP4|A0A2A4JFP4_HELVI	Uncharacterized protein (Fragment) OS=Heliothis virescens OX=7102 GN=B5V51_2794 PE=4 SV=1	3e-48	177	PF16058.3//PF16058.3//PF16058.3//PF16058.3	NA//NA//NA//NA	NA//NA//NA//NA	GO:0000056	ribosomal small subunit export from nucleus	GO:0031012//GO:0045095//GO:0005581//GO:0044614	extracellular matrix//keratin filament//collagen trimer//nuclear pore cytoplasmic filaments	GO:0005198	structural molecule activity	--	--	--
DN21455_c0_g1_i1	155	2	201.4	118	--	--	--	--	--	--	--	--	--	--	--	--	--	--	--	--	--	--	--	--	--	--	--	--
DN21455_c0_g1_i1_1	155	2	201.4	162	--	--	--	--	--	--	--	--	--	--	--	--	--	--	--	--	--	--	--	--	--	--	--	--
DN21473_c0_g1_i1	146	2	29.292	276	XP_022832025.1	0	567	somatomedin-B and thrombospondin type-1 domain-containing protein-like [Spodoptera litura]	--	--	--	--	tr|A0A2A4J8P8|A0A2A4J8P8_HELVI	Uncharacterized protein OS=Heliothis virescens OX=7102 GN=B5V51_5444 PE=4 SV=1	0	554	PF01033.15//PF00090.17	Somatomedin_B//TSP_1	Somatomedin B domain//Thrombospondin type 1 domain	GO:0006955//GO:0006898	immune response//receptor-mediated endocytosis	--	--	GO:0005044//GO:0001871//GO:0030246	scavenger receptor activity//pattern binding	O	Post-translational modification, protein turnover, and chaperones	Thrombospondin type 1 domain
DN21473_c0_g1_i2	146	2	24.568	276	XP_022832025.1	0	567	somatomedin-B and thrombospondin type-1 domain-containing protein-like [Spodoptera litura]	--	--	--	--	tr|A0A2A4J8P8|A0A2A4J8P8_HELVI	Uncharacterized protein OS=Heliothis virescens OX=7102 GN=B5V51_5444 PE=4 SV=1	0	554	PF01033.15//PF00090.17	Somatomedin_B//TSP_1	Somatomedin B domain//Thrombospondin type 1 domain	GO:0006955//GO:0006898	immune response//receptor-mediated endocytosis	--	--	GO:0005044//GO:0001871//GO:0030246	scavenger receptor activity//pattern binding//carbohydrate binding	O	Post-translational modification, protein turnover, and chaperones	Thrombospondin type 1 domain
DN21476_c0_g1_i1	2	61	78.231	487	XP_022816731.1	0	1004	transmembrane protease serine 12 [Spodoptera litura]	--	--	--	--	tr|A0A2H1UZN6|A0A2H1UZN6_SPOFR	SFRICE_026162 OS=Spodoptera frugiperda OX=7108 GN=SFRICE_026162 PE=3 SV=1	0	658	PF00089.24	Trypsin	Trypsin	GO:0006508//	proteolysis//blood coagulation	--	--	GO:0004252//GO:0005509	serine-type endopeptidase activity//calcium ion binding	E	Amino acid transport and metabolism	Tryp_SPc
DN21483_c2_g3_i1	9	14	398.492	168	XP_022816594.1	3e-119	341	inducible metalloproteinase inhibitor protein-like [Spodoptera litura]	--	--	--	--	tr|A0A2H1VNG5|A0A2H1VNG5_SPOFR	SFRICE_004254 OS=Spodoptera frugiperda OX=7108 GN=SFRICE_004254 PE=4 SV=1	1e-72	228	PF01826.15//PF01826.15	TIL//TIL	Trypsin Inhibitor like cysteine rich domain//Trypsin Inhibitor like cysteine rich domain	GO:0006508	proteolysis	GO:0005576	extracellular region	GO:0008233	peptidase activity	V	Defense mechanisms	Inherit from inNOG: Serpin peptidase inhibitor
DN21494_c2_g1_i2	21	7	294.319	191	XP_022825445.1	6e-139	393	peptidoglycan recognition protein-like [Spodoptera litura]	K01446	PGRP	peptidoglycan recognition protein	http://www.genome.jp/dbget-bin/www_bget?ko:K01446	tr|W8JAI9|W8JAI9_HELAM	Peptidoglycan-recognition protein OS=Helicoverpa armigera OX=29058 GN=PGRP-A PE=2 SV=1	5e-114	329	PF01510.23	Amidase_2	N-acetylmuramoyl-L-alanine amidase	GO:0009253//GO:0045087//GO:0032494//GO:1900426//GO:0002816//GO:0050830//GO:0045752//GO:0002807//GO:0061058//GO:0098581//GO:0050829	peptidoglycan catabolic process//innate immune response//response to peptidoglycan//positive regulation of defense response to bacterium//regulation of biosynthetic process of antibacterial peptides active against Gram-positive bacteria//defense response to Gram-positive bacterium//positive regulation of Toll signaling pathway//positive regulation of antimicrobial peptide biosynthetic process//re…	GO:0005576	extracellular region	GO:0008745//GO:0042834//GO:0008270//GO:0032500	N-acetylmuramoyl-L-alanine amidase activity//peptidoglycan binding//zinc ion binding//muramyl dipeptide binding	G	Carbohydrate transport and metabolism	Ami_2
DN21494_c2_g1_i3	21	7	1321.31	191	XP_022825445.1	6e-140	395	peptidoglycan recognition protein-like [Spodoptera litura]	K01446	PGRP	peptidoglycan recognition protein	http://www.genome.jp/dbget-bin/www_bget?ko:K01446	tr|W8JAI9|W8JAI9_HELAM	Peptidoglycan-recognition protein OS=Helicoverpa armigera OX=29058 GN=PGRP-A PE=2 SV=1	1e-113	328	PF01510.23	Amidase_2	N-acetylmuramoyl-L-alanine amidase	GO:0009253//GO:0045087//GO:0032494//GO:1900426//GO:0002816//GO:0050830//GO:0045752//GO:0002807//GO:0061058//GO:0098581//GO:0050829	peptidoglycan catabolic process//innate immune response//response to peptidoglycan//positive regulation of defense response to bacterium//regulation of biosynthetic process of antibacterial peptides active against Gram-positive bacteria//defense response to Gram-positive bacterium//positive regulation of Toll signaling pathway//positive regulation of antimicrobial peptide biosynthetic process//re…	GO:0005576	extracellular region	GO:0008745//GO:0042834//GO:0008270//GO:0032500	N-acetylmuramoyl-L-alanine amidase activity//peptidoglycan binding//zinc ion binding//muramyl dipeptide binding	G	Carbohydrate transport and metabolism	Ami_2
DN21529_c0_g1_i1	154	2	119.367	438	XP_022826827.1	0	859	PAX-interacting protein 1-like [Spodoptera litura]	--	--	--	--	tr|A0A2H1VAB4|A0A2H1VAB4_SPOFR	SFRICE_021258 OS=Spodoptera frugiperda OX=7108 GN=SFRICE_021258 PE=4 SV=1	0	572	--	--	--	--	--	--	--	--	--	--	--	--
DN21529_c0_g1_i2	154	2	173.353	883	XP_022826827.1	0	1726	PAX-interacting protein 1-like [Spodoptera litura]	--	--	--	--	tr|A0A2H1VAB4|A0A2H1VAB4_SPOFR	SFRICE_021258 OS=Spodoptera frugiperda OX=7108 GN=SFRICE_021258 PE=4 SV=1	0	1273	--	--	--	GO:0033363//GO:0007030//GO:0051047//GO:0009306//GO:0006468	secretory granule organization//Golgi organization//positive regulation of secretion//protein secretion//protein phosphorylation	GO:0070971//GO:0000137	endoplasmic reticulum exit site//Golgi cis cisterna	GO:0051087//GO:0004672//GO:0005524	chaperone binding//protein kinase activity//ATP binding	--	--	--
DN21535_c0_g2_i5	2	61	204.574	483	XP_022831467.1	0	991	proclotting enzyme-like isoform X8 [Spodoptera litura]	--	--	--	--	tr|Q5MPB5|Q5MPB5_MANSE	Hemolymph proteinase 19 OS=Manduca sexta OX=7130 PE=2 SV=1	0	696	PF16030.3//PF00089.24	NA//Trypsin	NA//Trypsin	GO:0006508	proteolysis	--	--	GO:0004252	serine-type endopeptidase activity	E	Amino acid transport and metabolism	Tryp_SPc
DN21535_c0_g2_i6	2	61	265.165	483	XP_022831467.1	0	991	proclotting enzyme-like isoform X8 [Spodoptera litura]	--	--	--	--	tr|Q5MPB5|Q5MPB5_MANSE	Hemolymph proteinase 19 OS=Manduca sexta OX=7130 PE=2 SV=1	0	696	PF16030.3//PF00089.24	NA//Trypsin	NA//Trypsin	GO:0006508	proteolysis	--	--	GO:0004252	serine-type endopeptidase activity	E	Amino acid transport and metabolism	Tryp_SPc
DN21556_c0_g1_i1	2	61	48.293	705	XP_022826714.1	0	1460	uncharacterized protein LOC111356544 [Spodoptera litura]	--	--	--	--	tr|A0A2H1WQL9|A0A2H1WQL9_SPOFR	SFRICE_005828 OS=Spodoptera frugiperda OX=7108 GN=SFRICE_005828 PE=4 SV=1	0	1293	PF00089.24	Trypsin	Trypsin	GO:0006508	proteolysis	--	--	GO:0004252	serine-type endopeptidase activity	O	Post-translational modification, protein turnover, and chaperones	Inherit from KOG: protease
DN21574_c0_g2_i2	17	8	51.417	344	XP_022830817.1	0	715	inactive pancreatic lipase-related protein 1-like [Spodoptera litura]	K19404	LIPH_I	phosphatidic acid-selective phospholipase A1 [EC:3.1.1.-]	http://www.genome.jp/dbget-bin/www_bget?ko:K19404	tr|A0A2H1V5T0|A0A2H1V5T0_SPOFR	SFRICE_021766 OS=Spodoptera frugiperda OX=7108 GN=SFRICE_021766 PE=3 SV=1	0	671	PF00151.17	Lipase	Lipase	GO:0006629	lipid metabolic process	GO:0005576	extracellular region	GO:0052689//GO:0016298	carboxylic ester hydrolase activity//lipase activity	S	Function unknown	Lipase
DN21576_c1_g1_i2	19	8	1664.17	233	XP_022837663.1	2e-168	471	attacin-like [Spodoptera litura]	--	--	--	--	tr|A0A2H1WXU6|A0A2H1WXU6_SPOFR	SFRICE_035345 OS=Spodoptera frugiperda OX=7108 GN=SFRICE_035345 PE=4 SV=1	6e-157	441	PF03768.13//PF03769.13	Attacin_N//Attacin_C	Attacin, N-terminal region//Attacin, C-terminal region	GO:0042742//GO:0045087	defense response to bacterium//innate immune response	GO:0005576	extracellular region	--	--	S	Function unknown	Attacin, N-terminal region
DN21576_c1_g1_i4	19	8	303.159	100	XP_022837663.1	4e-66	205	attacin-like [Spodoptera litura]	--	--	--	--	tr|A0A2H1WXU6|A0A2H1WXU6_SPOFR	SFRICE_035345 OS=Spodoptera frugiperda OX=7108 GN=SFRICE_035345 PE=4 SV=1	4e-56	179	--	--	--	GO:0042742	defense response to bacterium	GO:0005576	extracellular region	--	--	--	--	--
DN21576_c1_g2_i1	19	8	197.242	235	XP_022837464.1	4e-170	476	attacin-like [Spodoptera litura]	--	--	--	--	tr|A0A0G3DRX6|A0A0G3DRX6_SPOEX	Attacin 3 OS=Spodoptera exigua OX=7107 PE=2 SV=1	7e-158	444	PF03768.13//PF03769.13	Attacin_N//Attacin_C	Attacin, N-terminal region//Attacin, C-terminal region	GO:0042742//GO:0045087	defense response to bacterium//innate immune response	GO:0005576	extracellular region	--	--	S	Function unknown	Attacin, N-terminal region
DN21576_c1_g2_i2	19	8	761.329	169	XP_022837464.1	7e-71	221	attacin-like [Spodoptera litura]	--	--	--	--	tr|A0A0G3DRX6|A0A0G3DRX6_SPOEX	Attacin 3 OS=Spodoptera exigua OX=7107 PE=2 SV=1	2e-69	216	PF03769.13	Attacin_C	Attacin, C-terminal region	GO:0042742	defense response to bacterium	GO:0005576	extracellular region	--	--	S	Function unknown	Attacin, N-terminal region
DN21576_c1_g2_i3	19	8	368.698	235	XP_022837464.1	4e-170	476	attacin-like [Spodoptera litura]	--	--	--	--	tr|A0A0G3DRX6|A0A0G3DRX6_SPOEX	Attacin 3 OS=Spodoptera exigua OX=7107 PE=2 SV=1	7e-158	444	PF03768.13//PF03769.13	Attacin_N//Attacin_C	Attacin, N-terminal region//Attacin, C-terminal region	GO:0042742//GO:0045087	defense response to bacterium//innate immune response	GO:0005576	extracellular region	--	--	S	Function unknown	Attacin, N-terminal region
DN21586_c0_g1_i2	152	2	45.259	298	XP_022832640.1	0	609	CUB and sushi domain-containing protein 3 isoform X1 [Spodoptera litura]	--	--	--	--	tr|A0A212EQQ5|A0A212EQQ5_DANPL	Uncharacterized protein OS=Danaus plexippus plexippus OX=278856 GN=KGM_203331 PE=4 SV=1	2e-178	520	PF00084.18	Sushi	Sushi domain (SCR repeat)	--	--	GO:0016021	integral component of membrane	--	--	T, V	Signal transduction mechanisms, Defense mechanisms	Lectin C-type domain
DN21588_c2_g2_i1	3	28	35359.5	240	ALJ30208.1	6e-170	476	putative odorant binding protein OBP21 [Spodoptera litura]	--	--	--	--	tr|A0A0P0EUL4|A0A0P0EUL4_SPOLT	Putative odorant binding protein OBP21 OS=Spodoptera litura OX=69820 PE=2 SV=1	3e-170	476	PF06585.9	JHBP	Haemolymph juvenile hormone binding protein (JHBP)	--	--	--	--	--	--	S	Function unknown	JHBP
DN21588_c2_g2_i3	3	28	12125.4	202	ALJ30208.1	2e-132	379	putative odorant binding protein OBP21 [Spodoptera litura]	--	--	--	--	tr|A0A0P0EUL4|A0A0P0EUL4_SPOLT	Putative odorant binding protein OBP21 OS=Spodoptera litura OX=69820 PE=2 SV=1	7e-133	379	PF06585.9	JHBP	Haemolymph juvenile hormone binding protein (JHBP)	--	--	--	--	--	--	S	Function unknown	JHBP
DN21617_c0_g2_i1	2	61	53.868	403	XP_022817921.1	0	830	venom protease-like [Spodoptera litura]	--	--	--	--	tr|A0A2H1W4A8|A0A2H1W4A8_SPOFR	SFRICE_032096 OS=Spodoptera frugiperda OX=7108 GN=SFRICE_032096 PE=3 SV=1	0	677	PF12032.6//PF00089.24	CLIP//Trypsin	Regulatory CLIP domain of proteinases//Trypsin	GO:0006508//GO:0035006	proteolysis//melanization defense response	GO:0004252	serine-type endopeptidase activity	--	--	E	Amino acid transport and metabolism	Tryp_SPc
DN21617_c0_g2_i10	2	61	45.519	357	XP_022817921.1	0	665	venom protease-like [Spodoptera litura]	--	--	--	--	tr|A0A2H1W4A8|A0A2H1W4A8_SPOFR	SFRICE_032096 OS=Spodoptera frugiperda OX=7108 GN=SFRICE_032096 PE=3 SV=1	0	521	PF12032.6//PF00089.24	CLIP//Trypsin	Regulatory CLIP domain of proteinases//Trypsin	GO:0006508//GO:0035006//GO:0009620//GO:0006508//GO:0035006//GO:0009620	proteolysis//melanization defense response//response to fungus//proteolysis//melanization defense response//response to fungus	--	--	GO:0004252//GO:0004252	serine-type endopeptidase activity//serine-type endopeptidase activity	E	Amino acid transport and metabolism	Tryp_SPc
DN21617_c0_g2_i2	2	61	54.876	403	XP_022817921.1	0	830	venom protease-like [Spodoptera litura]	--	--	--	--	tr|A0A2H1W4A8|A0A2H1W4A8_SPOFR	SFRICE_032096 OS=Spodoptera frugiperda OX=7108 GN=SFRICE_032096 PE=3 SV=1	0	677	PF12032.6//PF00089.24	CLIP//Trypsin	Regulatory CLIP domain of proteinases//Trypsin	GO:0006508//GO:0035006	proteolysis//melanization defense response	--	--	GO:0004252	serine-type endopeptidase activity	E	Amino acid transport and metabolism	Tryp_SPc
DN21617_c0_g2_i3	2	61	48.191	403	XP_022817921.1	0	830	venom protease-like [Spodoptera litura]	--	--	--	--	tr|A0A2H1W4A8|A0A2H1W4A8_SPOFR	SFRICE_032096 OS=Spodoptera frugiperda OX=7108 GN=SFRICE_032096 PE=3 SV=1	0	677	PF12032.6//PF00089.24	CLIP//Trypsin	Regulatory CLIP domain of proteinases//Trypsin	GO:0006508//GO:0035006	proteolysis//melanization defense response	--	--	GO:0004252	serine-type endopeptidase activity	E	Amino acid transport and metabolism	Tryp_SPc
DN21617_c0_g2_i4	2	61	38.678	357	XP_022817921.1	0	665	venom protease-like [Spodoptera litura]	--	--	--	--	tr|A0A2H1W4A8|A0A2H1W4A8_SPOFR	SFRICE_032096 OS=Spodoptera frugiperda OX=7108 GN=SFRICE_032096 PE=3 SV=1	0	521	PF12032.6//PF00089.24	CLIP//Trypsin	Regulatory CLIP domain of proteinases//Trypsin	GO:0006508//GO:0035006//GO:0009620	proteolysis//melanization defense response//response to fungus	--	--	GO:0004252	serine-type endopeptidase activity	E	Amino acid transport and metabolism	Tryp_SPc
DN21617_c0_g2_i5	2	61	37.609	357	XP_022817921.1	0	665	venom protease-like [Spodoptera litura]	--	--	--	--	tr|A0A2H1W4A8|A0A2H1W4A8_SPOFR	SFRICE_032096 OS=Spodoptera frugiperda OX=7108 GN=SFRICE_032096 PE=3 SV=1	0	521	PF12032.6//PF00089.24	CLIP//Trypsin	Regulatory CLIP domain of proteinases//Trypsin	GO:0006508//GO:0035006//GO:0009620	proteolysis//melanization defense response//response to fungus	--	--	GO:0004252	serine-type endopeptidase activity	E	Amino acid transport and metabolism	Tryp_SPc
DN21617_c0_g2_i6	2	61	43.26	357	XP_022817921.1	0	665	venom protease-like [Spodoptera litura]	--	--	--	--	tr|A0A2H1W4A8|A0A2H1W4A8_SPOFR	SFRICE_032096 OS=Spodoptera frugiperda OX=7108 GN=SFRICE_032096 PE=3 SV=1	0	521	PF12032.6//PF00089.24	CLIP//Trypsin	Regulatory CLIP domain of proteinases//Trypsin	GO:0006508//GO:0035006//GO:0009620	proteolysis//melanization defense response//response to fungus	--	--	GO:0004252	serine-type endopeptidase activity	E	Amino acid transport and metabolism	Tryp_SPc
DN21617_c0_g2_i7	2	61	55.215	403	XP_022817921.1	0	830	venom protease-like [Spodoptera litura]	--	--	--	--	tr|A0A2H1W4A8|A0A2H1W4A8_SPOFR	SFRICE_032096 OS=Spodoptera frugiperda OX=7108 GN=SFRICE_032096 PE=3 SV=1	0	677	PF12032.6//PF00089.24	CLIP//Trypsin	Regulatory CLIP domain of proteinases//Trypsin	GO:0006508//GO:0035006	proteolysis//melanization defense response	--	--	GO:0004252	serine-type endopeptidase activity	E	Amino acid transport and metabolism	Tryp_SPc
DN21617_c0_g2_i8	2	61	48.548	403	XP_022817921.1	0	830	venom protease-like [Spodoptera litura]	--	--	--	--	tr|A0A2H1W4A8|A0A2H1W4A8_SPOFR	SFRICE_032096 OS=Spodoptera frugiperda OX=7108 GN=SFRICE_032096 PE=3 SV=1	0	677	PF12032.6//PF00089.24	CLIP//Trypsin	Regulatory CLIP domain of proteinases//Trypsin	GO:0006508//GO:0035006	proteolysis//melanization defense response	--	--	GO:0004252	serine-type endopeptidase activity	E	Amino acid transport and metabolism	Tryp_SPc
DN21617_c0_g2_i9	2	61	53.313	403	XP_022817921.1	0	830	venom protease-like [Spodoptera litura]	--	--	--	--	tr|A0A2H1W4A8|A0A2H1W4A8_SPOFR	SFRICE_032096 OS=Spodoptera frugiperda OX=7108 GN=SFRICE_032096 PE=3 SV=1	0	677	PF12032.6//PF00089.24	CLIP//Trypsin	Regulatory CLIP domain of proteinases//Trypsin	GO:0006508//GO:0035006	proteolysis//melanization defense response	--	--	GO:0004252	serine-type endopeptidase activity	E	Amino acid transport and metabolism	Tryp_SPc
DN21634_c0_g1_i1	86	3	87.989	417	XP_022829305.1	0	851	uncharacterized protein LOC111358415 isoform X1 [Spodoptera litura]	--	--	--	--	tr|A0A2A4J4A1|A0A2A4J4A1_HELVI	Uncharacterized protein (Fragment) OS=Heliothis virescens OX=7102 GN=B5V51_7007 PE=4 SV=1	0	669	PF16033.3//PF16033.3	NA//NA	NA//NA	--	--	GO:0016021	integral component of membrane	--	--	--	--	--
DN21634_c0_g1_i2	86	3	93.003	413	XP_022829307.1	0	842	uncharacterized protein LOC111358415 isoform X2 [Spodoptera litura]	--	--	--	--	tr|A0A2A4J4A1|A0A2A4J4A1_HELVI	Uncharacterized protein (Fragment) OS=Heliothis virescens OX=7102 GN=B5V51_7007 PE=4 SV=1	0	674	PF16033.3//PF16033.3	NA//NA	NA//NA	--	--	GO:0016021	integral component of membrane	--	--	--	--	--
DN21634_c0_g1_i3	86	3	58.258	413	XP_022829307.1	0	842	uncharacterized protein LOC111358415 isoform X2 [Spodoptera litura]	--	--	--	--	tr|A0A2A4J4A1|A0A2A4J4A1_HELVI	Uncharacterized protein (Fragment) OS=Heliothis virescens OX=7102 GN=B5V51_7007 PE=4 SV=1	0	674	PF16033.3//PF16033.3	NA//NA	NA//NA	--	--	GO:0016021	integral component of membrane	--	--	--	--	--
DN21661_c0_g1_i1	17	8	23.483	365	XP_022818762.1	0	762	phospholipase A1-like [Spodoptera litura]	K19404	LIPH_I	phosphatidic acid-selective phospholipase A1 [EC:3.1.1.-]	http://www.genome.jp/dbget-bin/www_bget?ko:K19404	tr|A0A2H1VJ13|A0A2H1VJ13_SPOFR	SFRICE_033810 OS=Spodoptera frugiperda OX=7108 GN=SFRICE_033810 PE=3 SV=1	0	720	PF00151.17	Lipase	Lipase	GO:0006629	lipid metabolic process	GO:0005576	extracellular region	GO:0052689//GO:0016298	carboxylic ester hydrolase activity//lipase activity	S	Function unknown	Lipase
DN21661_c0_g1_i3	17	8	22.738	365	XP_022818762.1	0	762	phospholipase A1-like [Spodoptera litura]	K19404	LIPH_I	phosphatidic acid-selective phospholipase A1 [EC:3.1.1.-]	http://www.genome.jp/dbget-bin/www_bget?ko:K19404	tr|A0A2H1VJ13|A0A2H1VJ13_SPOFR	SFRICE_033810 OS=Spodoptera frugiperda OX=7108 GN=SFRICE_033810 PE=3 SV=1	0	720	PF00151.17	Lipase	Lipase	GO:0006629	lipid metabolic process	GO:0005576	extracellular region	GO:0052689//GO:0016298	carboxylic ester hydrolase activity//lipase activity	S	Function unknown	Lipase
DN21665_c2_g2_i1	74	3	61.441	106	XP_022815141.1	2e-70	213	uncharacterized protein LOC111348639 [Spodoptera litura]	--	--	--	--	tr|A0A2A4JX04|A0A2A4JX04_HELVI	Uncharacterized protein OS=Heliothis virescens OX=7102 GN=B5V51_10666 PE=4 SV=1	2e-52	166	--	--	--	--	--	GO:0016021	integral component of membrane	GO:0003677	DNA binding	--	--	--
DN21665_c2_g2_i2	74	3	82.655	106	XP_022815141.1	2e-70	213	uncharacterized protein LOC111348639 [Spodoptera litura]	--	--	--	--	tr|A0A2A4JX04|A0A2A4JX04_HELVI	Uncharacterized protein OS=Heliothis virescens OX=7102 GN=B5V51_10666 PE=4 SV=1	2e-52	166	--	--	--	--	--	GO:0016021	integral component of membrane	GO:0003677	DNA binding	--	--	--
DN21665_c2_g2_i3	74	3	57.223	106	XP_022815141.1	2e-70	213	uncharacterized protein LOC111348639 [Spodoptera litura]	--	--	--	--	tr|A0A2A4JX04|A0A2A4JX04_HELVI	Uncharacterized protein OS=Heliothis virescens OX=7102 GN=B5V51_10666 PE=4 SV=1	2e-52	166	--	--	--	--	--	GO:0016021	integral component of membrane	GO:0003677	DNA binding	--	--	--
DN21669_c0_g2_i4	3	28	247.186	235	XP_022828363.1	9e-171	488	uncharacterized protein LOC111357788 [Spodoptera litura]	--	--	--	--	tr|A0A2H1WAH0|A0A2H1WAH0_SPOFR	SFRICE_027044 (Fragment) OS=Spodoptera frugiperda OX=7108 GN=SFRICE_027044 PE=4 SV=1	6e-129	375	PF06585.9	JHBP	Haemolymph juvenile hormone binding protein (JHBP)	--	--	--	--	--	--	--	--	--
DN21697_c0_g1_i1	59	4	131.245	401	XP_022816072.1	0	791	uncharacterized protein LOC111349259 [Spodoptera litura]	--	--	--	--	tr|A0A2H1WHN6|A0A2H1WHN6_SPOFR	SFRICE_023743 OS=Spodoptera frugiperda OX=7108 GN=SFRICE_023743 PE=4 SV=1	0	792	PF00379.21//PF00379.21	Chitin_bind_4//Chitin_bind_4	Insect cuticle protein//Insect cuticle protein	--	--	--	--	GO:0042302	structural constituent of cuticle	S	Function unknown	Insect cuticle protein
DN21697_c0_g1_i2	59	4	145.781	401	XP_022816072.1	0	793	uncharacterized protein LOC111349259 [Spodoptera litura]	--	--	--	--	tr|A0A2H1WHN6|A0A2H1WHN6_SPOFR	SFRICE_023743 OS=Spodoptera frugiperda OX=7108 GN=SFRICE_023743 PE=4 SV=1	0	795	PF00379.21//PF00379.21	Chitin_bind_4//Chitin_bind_5	Insect cuticle protein//Insect cuticle protein	--	--	--	--	GO:0042302	structural constituent of cuticle	S	Function unknown	Insect cuticle protein
DN21697_c0_g1_i3	59	4	130.338	510	XP_022816072.1	0	1018	uncharacterized protein LOC111349259 [Spodoptera litura]	--	--	--	--	tr|A0A2H1WHN6|A0A2H1WHN6_SPOFR	SFRICE_023743 OS=Spodoptera frugiperda OX=7108 GN=SFRICE_023743 PE=4 SV=1	0	791	PF00379.21//PF00379.21	Chitin_bind_4//Chitin_bind_6	Insect cuticle protein//Insect cuticle protein	--	--	--	--	GO:0042302	structural constituent of cuticle	S	Function unknown	Insect cuticle protein
DN21704_c5_g4_i1	2	61	457.701	302	XP_022826383.1	0	627	transmembrane protease serine 9-like [Spodoptera litura]	K09640	TMPRSS9	transmembrane protease serine 9 [EC:3.4.21.-]	http://www.genome.jp/dbget-bin/www_bget?ko:K09640	tr|A0A2H1V3K7|A0A2H1V3K7_SPOFR	SFRICE_000680 OS=Spodoptera frugiperda OX=7108 GN=SFRICE_000680 PE=3 SV=1	0	556	PF00089.24	Trypsin	Trypsin	GO:0006508	proteolysis	GO:0005576	extracellular region	GO:0004252	serine-type endopeptidase activity	O	Post-translational modification, protein turnover, and chaperones	Protease, serine
DN21720_c0_g1_i1	1	92	412.89	183	XP_022831811.1	3e-131	373	cuticle protein 16.8-like [Spodoptera litura]	--	--	--	--	tr|A0A2H1VIH9|A0A2H1VIH9_SPOFR	SFRICE_016590 OS=Spodoptera frugiperda OX=7108 GN=SFRICE_016590 PE=4 SV=1	6e-104	303	PF00379.21	Chitin_bind_4	Insect cuticle protein	--	--	--	--	GO:0042302	structural constituent of cuticle	S	Function unknown	Insect cuticle protein
DN21720_c0_g1_i2	1	92	1268.87	183	XP_022831811.1	3e-131	373	cuticle protein 16.8-like [Spodoptera litura]	--	--	--	--	tr|A0A2H1VIH9|A0A2H1VIH9_SPOFR	SFRICE_016590 OS=Spodoptera frugiperda OX=7108 GN=SFRICE_016590 PE=4 SV=1	6e-104	303	PF00379.21	Chitin_bind_4	Insect cuticle protein	--	--	--	--	GO:0042302	structural constituent of cuticle	S	Function unknown	Insect cuticle protein
DN21796_c0_g1_i2	41	5	304.196	335	XP_022820200.1	0	701	fringe glycosyltransferase [Spodoptera litura]	K05948	FNG	fringe [EC:2.4.1.222]	http://www.genome.jp/dbget-bin/www_bget?ko:K05948	tr|A0A2H1WI07|A0A2H1WI07_SPOFR	SFRICE_028845 OS=Spodoptera frugiperda OX=7108 GN=SFRICE_028845 PE=4 SV=1	0	695	PF02434.14	Fringe	Fringe-like	GO:0007389//GO:0036099//GO:0008587//GO:0007480//GO:0007293//GO:0042335//GO:0001745//GO:0008593//GO:0007219//GO:0006493//GO:0006004	pattern specification process//female germ-line stem cell population maintenance//imaginal disc-derived wing margin morphogenesis//imaginal disc-derived leg morphogenesis//germarium-derived egg chamber formation//cuticle development//compound eye morphogenesis//regulation of Notch signaling pathway//Notch signaling pathway//protein O-linked glycosylation//fucose metabolic process	GO:0030173//GO:0005797	integral component of Golgi membrane//Golgi medial cisterna	GO:0016757	transferase activity, transferring glycosyl groups	G	Carbohydrate transport and metabolism	Fringe-like
DN21802_c1_g2_i1	87	3	9567.35	141	XP_022814852.1	1e-102	296	lysozyme-like [Spodoptera litura]	K13915	LYZ	lysozyme C [EC:3.2.1.17]	http://www.genome.jp/dbget-bin/www_bget?ko:K13915	tr|B6DZS0|B6DZS0_SPOLT	Lysozyme OS=Spodoptera litura OX=69820 PE=2 SV=1	3e-102	295	PF00062.18	Lys	C-type lysozyme/alpha-lactalbumin family	GO:0042742//GO:0019835	defense response to bacterium//cytolysis	--	--	GO:0003796	lysozyme activity	G	Carbohydrate transport and metabolism	LYZ1
DN21802_c1_g3_i1	87	3	2306.91	141	ACI16106.1	9e-102	295	lysozyme [Spodoptera litura]	K13915	LYZ	lysozyme C [EC:3.2.1.17]	http://www.genome.jp/dbget-bin/www_bget?ko:K13915	tr|B6DZS0|B6DZS0_SPOLT	Lysozyme OS=Spodoptera litura OX=69820 PE=2 SV=1	3e-102	295	PF00062.18	Lys	C-type lysozyme/alpha-lactalbumin family	GO:0042742//GO:0019835	defense response to bacterium//cytolysis	--	--	GO:0003796	lysozyme activity	G	Carbohydrate transport and metabolism	LYZ1
DN21806_c0_g1_i2	7	16	27.726	335	AGH25564.1	0	609	neuropeptide-like precursor [Helicoverpa armigera]	--	--	--	--	tr|M4QEM1|M4QEM1_HELAM	Neuropeptide-like OS=Helicoverpa armigera OX=29058 PE=2 SV=1	0	609	--	--	--	GO:0007218	neuropeptide signaling pathway	GO:0016021	integral component of membrane	--	--	--	--	--
DN21829_c0_g1_i1	14	10	27.137	152	XP_022826926.1	2e-100	315	protein artichoke-like [Spodoptera litura]	--	--	--	--	tr|A0A2H1WNK9|A0A2H1WNK9_SPOFR	SFRICE_040026 (Fragment) OS=Spodoptera frugiperda OX=7108 GN=SFRICE_040026 PE=4 SV=1	8e-73	239	PF13855.4	LRR_8	Leucine rich repeat	--	--	--	--	--	--	A	RNA processing and modification	Insulin-like growth factor binding protein, acid labile subunit
DN21841_c0_g1_i1	2	61	56.449	268	XP_022825993.1	0	543	transmembrane protease serine 9-like [Spodoptera litura]	--	--	--	--	tr|A0A2H1WSK4|A0A2H1WSK4_SPOFR	SFRICE_008926 OS=Spodoptera frugiperda OX=7108 GN=SFRICE_008926 PE=3 SV=1	0	539	PF00089.24	Trypsin	Trypsin	GO:0006508//GO:0050878	proteolysis//regulation of body fluid levels	GO:0005576	extracellular region	GO:0004252	serine-type endopeptidase activity	E	Amino acid transport and metabolism	Tryp_SPc
DN21841_c0_g1_i4	2	61	13.409	173	XP_022825993.1	6e-119	344	transmembrane protease serine 9-like [Spodoptera litura]	--	--	--	--	tr|A0A2H1WSK4|A0A2H1WSK4_SPOFR	SFRICE_008926 OS=Spodoptera frugiperda OX=7108 GN=SFRICE_008926 PE=3 SV=1	8e-118	340	PF00089.24	Trypsin	Trypsin	GO:0006508//GO:0007596//GO:0051897	proteolysis//blood coagulation//positive regulation of protein kinase B signaling	GO:0005576	extracellular region	GO:0004252//GO:0005509	serine-type endopeptidase activity//calcium ion binding	E	Amino acid transport and metabolism	Tryp_SPc
DN21866_c1_g1_i12	127	2	7.267	265	XP_022828908.1	2e-171	506	uncharacterized protein LOC111358193 isoform X2 [Spodoptera litura]	--	--	--	--	tr|A0A2H1WV24|A0A2H1WV24_SPOFR	SFRICE_015267 OS=Spodoptera frugiperda OX=7108 GN=SFRICE_015267 PE=4 SV=1	2e-151	453	PF10650.7	zf-C3H1	Putative zinc-finger domain	--	--	--	--	GO:0046872	metal ion binding	--	--	--
DN21866_c1_g1_i14	127	2	5.053	265	XP_022828908.1	2e-171	506	uncharacterized protein LOC111358193 isoform X2 [Spodoptera litura]	--	--	--	--	tr|A0A2H1WV24|A0A2H1WV24_SPOFR	SFRICE_015267 OS=Spodoptera frugiperda OX=7108 GN=SFRICE_015267 PE=4 SV=1	2e-151	453	PF10650.7	zf-C3H1	Putative zinc-finger domain	--	--	--	--	GO:0046872	metal ion binding	--	--	--
DN21873_c0_g1_i1	36	5	22.904	364	XP_022823644.1	0	760	carbonic anhydrase-related protein 10 isoform X1 [Spodoptera litura]	--	--	--	--	tr|S4P9P5|S4P9P5_9NEOP	Carbonic anhydrase (Fragment) OS=Pararge aegeria OX=116150 PE=4 SV=1	0	605	PF00194.19	Carb_anhydrase	Eukaryotic-type carbonic anhydrase	--	--	--	--	GO:0004089//GO:0008270	carbonate dehydratase activity//zinc ion binding	P	Inorganic ion transport and metabolism	Inherit from inNOG: Carb_anhydrase
DN21873_c0_g1_i2	36	5	9.291	179	XP_022823644.1	4e-124	361	carbonic anhydrase-related protein 10 isoform X1 [Spodoptera litura]	--	--	--	--	tr|S4P9P5|S4P9P5_9NEOP	Carbonic anhydrase (Fragment) OS=Pararge aegeria OX=116150 PE=4 SV=1	1e-116	339	PF00194.19	Carb_anhydrase	Eukaryotic-type carbonic anhydrase	--	--	--	--	GO:0004089//GO:0008270	carbonate dehydratase activity//zinc ion binding	P	Inorganic ion transport and metabolism	Inherit from inNOG: Carb_anhydrase
DN21873_c0_g1_i3	36	5	15.892	333	XP_022823647.1	0	700	carbonic anhydrase-related protein 10 isoform X3 [Spodoptera litura]	--	--	--	--	tr|A0A194PZN9|A0A194PZN9_PAPXU	Carbonic anhydrase-related protein 10 OS=Papilio xuthus OX=66420 GN=RR46_09425 PE=4 SV=1	0	620	PF00194.19	Carb_anhydrase	Eukaryotic-type carbonic anhydrase	--	--	--	--	GO:0004089//GO:0008270	carbonate dehydratase activity//zinc ion binding	P	Inorganic ion transport and metabolism	Inherit from inNOG: Carb_anhydrase
DN21902_c2_g1_i1	8	14	187.862	398	XP_022837600.1	0	829	serine protease inhibitor-like [Spodoptera litura]	--	--	--	--	tr|A0A2H1W568|A0A2H1W568_SPOFR	SFRICE_028090 OS=Spodoptera frugiperda OX=7108 GN=SFRICE_028090 PE=3 SV=1	0	816	PF00079.18	Serpin	Serpin (serine protease inhibitor)	GO:0010951//GO:0006508	negative regulation of endopeptidase activity//proteolysis	GO:0005615	extracellular space	GO:0004867//GO:0008233	serine-type endopeptidase inhibitor activity//peptidase activity	V	Defense mechanisms	SERPIN
DN21902_c2_g1_i2	8	14	144.381	398	XP_022837600.1	0	829	serine protease inhibitor-like [Spodoptera litura]	--	--	--	--	tr|A0A2H1W568|A0A2H1W568_SPOFR	SFRICE_028090 OS=Spodoptera frugiperda OX=7108 GN=SFRICE_028090 PE=3 SV=1	0	816	PF00079.18	Serpin	Serpin (serine protease inhibitor)	GO:0010951//GO:0006508	negative regulation of endopeptidase activity//proteolysis	GO:0005615	extracellular space	GO:0004867//GO:0008233	serine-type endopeptidase inhibitor activity//peptidase activity	V	Defense mechanisms	SERPIN
DN21924_c0_g1_i1	114	2	233.971	341	XP_022823633.1	0	710	torso-like protein isoform X1 [Spodoptera litura]	K12377	TSL	torso-like protein	http://www.genome.jp/dbget-bin/www_bget?ko:K12377	tr|A0A2H1VYN4|A0A2H1VYN4_SPOFR	SFRICE_024626 OS=Spodoptera frugiperda OX=7108 GN=SFRICE_024626 PE=4 SV=1	0	688	--	--	--	GO:0007278//GO:0003384//GO:0007370//GO:0007362//GO:0008293//GO:1902875//GO:0008358//GO:0040018	pole cell fate determination//apical constriction involved in gastrulation//ventral furrow formation//terminal region determination//torso signaling pathway//regulation of embryonic pattern specification//maternal determination of anterior/posterior axis, embryo//positive regulation of multicellular organism growth	GO:0005576	extracellular region	--	--	S	Function unknown	Inherit from inNOG: torso-like protein
DN21924_c0_g1_i3	114	2	156.027	222	XP_022823634.1	4e-156	444	torso-like protein isoform X2 [Spodoptera litura]	--	--	--	--	tr|A0A2H1VYN4|A0A2H1VYN4_SPOFR	SFRICE_024626 OS=Spodoptera frugiperda OX=7108 GN=SFRICE_024626 PE=4 SV=1	2e-155	443	--	--	--	GO:0007278//GO:0003384//GO:0007370//GO:0007362//GO:0008293//GO:1902875//GO:0008358//GO:0040018	pole cell fate determination//apical constriction involved in gastrulation//ventral furrow formation//terminal region determination//torso signaling pathway//regulation of embryonic pattern specification//maternal determination of anterior/posterior axis, embryo//positive regulation of multicellular organism growth	GO:0005576	extracellular region	--	--	S	Function unknown	Inherit from inNOG: torso-like protein
DN21954_c0_g1_i1	96	2	31.452	211	XP_022815616.1	6e-153	430	uncharacterized protein LOC111348911 isoform X2 [Spodoptera litura]	--	--	--	--	tr|A0A2H1W9S2|A0A2H1W9S2_SPOFR	SFRICE_003073 OS=Spodoptera frugiperda OX=7108 GN=SFRICE_003073 PE=4 SV=1	4e-146	412	--	--	--	--	--	--	--	--	--	--	--	--
DN21954_c0_g1_i2	96	2	46.812	211	XP_022815616.1	2e-153	431	uncharacterized protein LOC111348911 isoform X2 [Spodoptera litura]	--	--	--	--	tr|A0A2H1W9S2|A0A2H1W9S2_SPOFR	SFRICE_003073 OS=Spodoptera frugiperda OX=7108 GN=SFRICE_003073 PE=4 SV=1	2e-146	412	--	--	--	--	--	--	--	--	--	--	--	--
DN21987_c0_g1_i1	129	2	465.962	407	XP_022819914.1	0	853	endoplasmic reticulum resident protein 44 [Spodoptera litura]	K17264	ERP44, TXNDC4	endoplasmic reticulum resident protein 44	http://www.genome.jp/dbget-bin/www_bget?ko:K17264	tr|A0A2H1VKI1|A0A2H1VKI1_SPOFR	SFRICE_010556 OS=Spodoptera frugiperda OX=7108 GN=SFRICE_010556 PE=4 SV=1	0	837	PF00085.18//PF13848.4	Thioredoxin//Thioredoxin_6	Thioredoxin//Thioredoxin-like domain	GO:0045454	cell redox homeostasis	GO:0005623	cell	GO:0016853	isomerase activity	O	Post-translational modification, protein turnover, and chaperones	Calsequestrin
DN21991_c0_g2_i2	112	2	111.425	142	XP_013139488.1	1e-38	139	PREDICTED: serine-arginine protein 55 isoform X3 [Papilio polytes]	K12893	SFRS4_5_6	splicing factor, arginine/serine-rich 4/5/6	http://www.genome.jp/dbget-bin/www_bget?ko:K12893	tr|A0A2H1VMF6|A0A2H1VMF6_SPOFR	SFRICE_005039 OS=Spodoptera frugiperda OX=7108 GN=SFRICE_005039 PE=4 SV=1	1e-72	224	PF00076.20	RRM_1	RNA recognition motif. (a.k.a. RRM, RBD, or RNP domain)	--	--	--	--	GO:0003723	RNA binding	A	RNA processing and modification	Splicing factor arginine serine-rich 6
DN21991_c0_g2_i7	112	2	148.307	273	XP_022815240.1	8e-151	434	serine-arginine protein 55 isoform X1 [Spodoptera litura]	K12893	SFRS4_5_6	splicing factor, arginine/serine-rich 4/5/6	http://www.genome.jp/dbget-bin/www_bget?ko:K12893	tr|A0A2H1VMF6|A0A2H1VMF6_SPOFR	SFRICE_005039 OS=Spodoptera frugiperda OX=7108 GN=SFRICE_005039 PE=4 SV=1	4e-151	429	PF00076.20	RRM_1	RNA recognition motif. (a.k.a. RRM, RBD, or RNP domain)	--	--	--	--	GO:0003723	RNA binding	A	RNA processing and modification	Splicing factor arginine serine-rich 6
DN21996_c0_g1_i1	3	28	223.797	596	XP_022820277.1	0	1236	laccase-2-like [Spodoptera litura]	--	--	--	--	tr|A0A2H1VVE9|A0A2H1VVE9_SPOFR	SFRICE_005227 OS=Spodoptera frugiperda OX=7108 GN=SFRICE_005227 PE=4 SV=1	0	1218	PF07732.13//PF00394.20//PF07731.12	Cu-oxidase_3//Cu-oxidase//Cu-oxidase_2	Multicopper oxidase//Multicopper oxidase//Multicopper oxidase	GO:0055114	oxidation-reduction process	--	--	GO:0005507//GO:0016491	copper ion binding//oxidoreductase activity	Q	Secondary metabolites biosynthesis, transport, and catabolism	Multicopper oxidase
DN21997_c0_g1_i4	111	2	7.172	294	XP_022824611.1	0	612	uncharacterized protein LOC111355114 [Spodoptera litura]	--	--	--	--	tr|A0A194RI04|A0A194RI04_PAPMA	Uncharacterized protein OS=Papilio machaon OX=76193 GN=RR48_13816 PE=4 SV=1	2e-122	388	PF00665.24	rve	Integrase core domain	GO:0015074	DNA integration	--	--	GO:0003676	nucleic acid binding	--	--	--
DN21997_c0_g1_i6	111	2	7.588	294	XP_022824611.1	0	612	uncharacterized protein LOC111355114 [Spodoptera litura]	--	--	--	--	tr|A0A194RI04|A0A194RI04_PAPMA	Uncharacterized protein OS=Papilio machaon OX=76193 GN=RR48_13816 PE=4 SV=1	2e-122	388	PF00665.24	rve	Integrase core domain	GO:0015074	DNA integration	--	--	GO:0003676	nucleic acid binding	--	--	--
DN22002_c0_g1_i3	77	3	409.3	150	XP_022818158.1	3e-102	296	uncharacterized protein LOC111350726 isoform X1 [Spodoptera litura]	--	--	--	--	tr|A0A2H1V404|A0A2H1V404_SPOFR	SFRICE_006723 OS=Spodoptera frugiperda OX=7108 GN=SFRICE_006723 PE=4 SV=1	5e-70	213	--	--	--	GO:0007229//GO:0048246//GO:0048245//GO:0090280//GO:0002548//GO:0071677//GO:0070232//GO:0045806//GO:1902041//GO:0030593//GO:0050918//GO:2001237//GO:0042129//GO:0030855	integrin-mediated signaling pathway//macrophage chemotaxis//eosinophil chemotaxis//positive regulation of calcium ion import//monocyte chemotaxis//positive regulation of mononuclear cell migration//regulation of T cell apoptotic process//negative regulation of endocytosis//regulation of extrinsic apoptotic signaling pathway via death domain receptors//neutrophil chemotaxis//positive chemotaxis//n…	GO:0001772//GO:0031225//GO:0016021	immunological synapse//anchored component of membrane//integral component of membrane	GO:0030246//GO:0019863//GO:0042056//GO:0043236	carbohydrate binding//IgE binding//chemoattractant activity//laminin binding	--	--	--
DN22002_c0_g1_i4	77	3	218.768	155	XP_022818158.1	2e-108	312	uncharacterized protein LOC111350726 isoform X1 [Spodoptera litura]	--	--	--	--	tr|A0A2H1V404|A0A2H1V404_SPOFR	SFRICE_006723 OS=Spodoptera frugiperda OX=7108 GN=SFRICE_006723 PE=4 SV=1	3e-69	211	--	--	--	GO:0007229//GO:0090503//GO:0006397	integrin-mediated signaling pathway//RNA phosphodiester bond hydrolysis, exonucleolytic//mRNA processing	GO:0019867//GO:0031225	outer membrane//anchored component of membrane	GO:0004534	5'-3' exoribonuclease activity	--	--	--
DN22002_c0_g1_i6	77	3	204.078	155	XP_022818158.1	2e-108	312	uncharacterized protein LOC111350726 isoform X1 [Spodoptera litura]	--	--	--	--	tr|A0A2H1V404|A0A2H1V404_SPOFR	SFRICE_006723 OS=Spodoptera frugiperda OX=7108 GN=SFRICE_006723 PE=4 SV=1	3e-69	211	--	--	--	GO:0007229//GO:0090503//GO:0006397	integrin-mediated signaling pathway//RNA phosphodiester bond hydrolysis, exonucleolytic//mRNA processing	GO:0019867//GO:0031225	outer membrane//anchored component of membrane	GO:0004534	5'-3' exoribonuclease activity	--	--	--
DN22016_c0_g1_i1	1	92	467.522	493	XP_022816631.1	0	940	signaling mucin HKR1-like [Spodoptera litura]	--	--	--	--	tr|A0A2H1VD53|A0A2H1VD53_SPOFR	SFRICE_001573 OS=Spodoptera frugiperda OX=7108 GN=SFRICE_001573 PE=4 SV=1	0	726	PF00379.21	Chitin_bind_4	Insect cuticle protein	--	--	--	--	GO:0042302	structural constituent of cuticle	S	Function unknown	Insect cuticle protein
DN22023_c0_g1_i1	41	5	30.533	479	XP_022819843.1	0	999	beta-1,3-glucosyltransferase isoform X2 [Spodoptera litura]	K13675	B3GALTL	UDP-glucose:O-linked fucose beta-1,3-glucosyltransferase [EC:2.4.1.-]	http://www.genome.jp/dbget-bin/www_bget?ko:K13675	tr|A0A2H1WKW8|A0A2H1WKW8_SPOFR	SFRICE_018937 (Fragment) OS=Spodoptera frugiperda OX=7108 GN=SFRICE_018937 PE=4 SV=1	0	911	PF02434.14	Fringe	Fringe-like	--	--	GO:0016020	membrane	GO:0016757//GO:0140103	transferase activity, transferring glycosyl groups//catalytic activity, acting on a glycoprotein	G	Carbohydrate transport and metabolism	Fringe-like
DN22034_c2_g1_i3	4	23	50437.3	126	XP_022834066.1	3e-89	261	ejaculatory bulb-specific protein 3-like [Spodoptera litura]	--	--	--	--	tr|Q4ZIK7|Q4ZIK7_SPOLT	Chemosensory protein CSP OS=Spodoptera litura OX=69820 PE=2 SV=1	8e-89	259	PF03392.11	OS-D	Insect pheromone-binding family, A10/OS-D	GO:0016310//GO:0006464	phosphorylation//cellular protein modification process	--	--	GO:0016301//GO:0016773//GO:0140096	kinase activity//phosphotransferase activity, alcohol group as acceptor//catalytic activity, acting on a protein	S	Function unknown	Insect pheromone-binding family, A10/OS-D
DN22080_c1_g1_i1	128	2	710.818	126	PCG63596.1	1e-13	67.8	hypothetical protein B5V51_12020 [Heliothis virescens]	--	--	--	--	tr|A0A2H1VAD3|A0A2H1VAD3_SPOFR	SFRICE_018233 OS=Spodoptera frugiperda OX=7108 GN=SFRICE_018233 PE=4 SV=1	7e-51	166	--	--	--	--	--	--	--	--	--	--	--	--
DN22098_c0_g3_i1	9	14	333.267	167	XP_022816598.1	5e-73	223	von Willebrand factor-like [Spodoptera litura]	--	--	--	--	tr|A0A2H1VAX4|A0A2H1VAX4_SPOFR	SFRICE_033832 OS=Spodoptera frugiperda OX=7108 GN=SFRICE_033832 PE=4 SV=1	1e-49	167	PF01826.15//PF01826.15	TIL//TIL	Trypsin Inhibitor like cysteine rich domain//Trypsin Inhibitor like cysteine rich domain	--	--	GO:0016021	integral component of membrane	GO:0005509	calcium ion binding	S	Function unknown	Trypsin Inhibitor like cysteine rich domain
DN22103_c0_g1_i1	2	61	50.779	319	XP_022819177.1	6e-174	494	serine protease snake-like [Spodoptera litura]	--	--	--	--	tr|A0A2H1VS51|A0A2H1VS51_SPOFR	SFRICE_011156 OS=Spodoptera frugiperda OX=7108 GN=SFRICE_011156 PE=3 SV=1	8e-155	459	PF00089.24	Trypsin	Trypsin	GO:0007596//GO:0006508//GO:0051604	blood coagulation//proteolysis//protein maturation	GO:0005576	extracellular region	GO:0004252//GO:0005509	serine-type endopeptidase activity//calcium ion binding	O	Post-translational modification, protein turnover, and chaperones	Tryp_SPc
DN22103_c0_g1_i3	2	61	62.195	396	XP_022819177.1	0	693	serine protease snake-like [Spodoptera litura]	--	--	--	--	tr|A0A2H1VS51|A0A2H1VS51_SPOFR	SFRICE_011156 OS=Spodoptera frugiperda OX=7108 GN=SFRICE_011156 PE=3 SV=1	0	642	PF00089.24	Trypsin	Trypsin	GO:0006508//GO:0007596	proteolysis//blood coagulation	GO:0005576	extracellular region	GO:0004252//GO:0005509	serine-type endopeptidase activity//calcium ion binding	O	Post-translational modification, protein turnover, and chaperones	Tryp_SPc
DN22103_c0_g1_i4	2	61	292.957	395	XP_022819177.1	0	755	serine protease snake-like [Spodoptera litura]	--	--	--	--	tr|A0A2H1VS51|A0A2H1VS51_SPOFR	SFRICE_011156 OS=Spodoptera frugiperda OX=7108 GN=SFRICE_011156 PE=3 SV=1	0	674	PF00089.24	Trypsin	Trypsin	GO:0006508//GO:0007596	proteolysis//blood coagulation	--	--	GO:0004252	serine-type endopeptidase activity	O	Post-translational modification, protein turnover, and chaperones	Tryp_SPc
DN22113_c0_g1_i1	29	6	520.374	667	XP_022831656.1	0	1391	glucose dehydrogenase [FAD, quinone]-like [Spodoptera litura]	--	--	--	--	tr|H9JTZ7|H9JTZ7_BOMMO	Uncharacterized protein OS=Bombyx mori OX=7091 PE=3 SV=1	0	1039	PF00732.17//PF05199.11	GMC_oxred_N//GMC_oxred_C	GMC oxidoreductase//GMC oxidoreductase	GO:0055114	oxidation-reduction process	--	--	GO:0050660//GO:0016614	flavin adenine dinucleotide binding//oxidoreductase activity, acting on CH-OH group of donors	E	Amino acid transport and metabolism	GMC oxidoreductase
DN22156_c0_g3_i2	1	92	16928.6	192	XP_022820631.1	1e-119	352	cuticle protein-like [Spodoptera litura]	--	--	--	--	tr|A0A2H1W6Y6|A0A2H1W6Y6_SPOFR	SFRICE_028171 OS=Spodoptera frugiperda OX=7108 GN=SFRICE_028171 PE=4 SV=1	1e-88	264	PF00379.21	Chitin_bind_4	Insect cuticle protein	--	--	--	--	GO:0042302	structural constituent of cuticle	S	Function unknown	Cuticular protein RR-2 motif 63
DN22169_c0_g1_i3	38	5	542.367	448	XP_022834433.1	0	937	major royal jelly protein 1-like isoform X1 [Spodoptera litura]	--	--	--	--	tr|A0A2H1WMW1|A0A2H1WMW1_SPOFR	SFRICE_018924 OS=Spodoptera frugiperda OX=7108 GN=SFRICE_018924 PE=4 SV=1	0	884	PF03022.14	MRJP	Major royal jelly protein	GO:0006486//GO:0048067//GO:0042438	protein glycosylation//cuticle pigmentation//melanin biosynthetic process	--	--	GO:0016853	isomerase activity	S	Function unknown	Major royal jelly protein
DN22187_c0_g1_i1	1	92	5465.86	325	XP_022814731.1	0	585	pupal cuticle protein 36-like [Spodoptera litura]	--	--	--	--	tr|A0A212FLY8|A0A212FLY8_DANPL	Cuticular protein RR-1 motif 15 OS=Danaus plexippus plexippus OX=278856 GN=KGM_209418 PE=4 SV=1	2e-91	278	PF00379.21	Chitin_bind_4	Insect cuticle protein	--	--	--	--	GO:0042302	structural constituent of cuticle	S	Function unknown	Insect cuticle protein
DN22190_c0_g1_i2	101	2	276.743	204	XP_022830872.1	1e-147	416	cytoglobin-1 isoform X1 [Spodoptera litura]	K21894	CYGB	cytoglobin	http://www.genome.jp/dbget-bin/www_bget?ko:K21894	tr|A0A2A4JGZ8|A0A2A4JGZ8_HELVI	Uncharacterized protein OS=Heliothis virescens OX=7102 GN=B5V51_2061 PE=3 SV=1	3e-114	330	PF00042.20	Globin	Globin	GO:0015671	oxygen transport	GO:0005833	hemoglobin complex	GO:0005344//GO:0019825//GO:0020037//GO:0046872	oxygen carrier activity//oxygen binding//heme binding//metal ion binding	C	Energy production and conversion	Globin
DN22190_c0_g1_i4	101	2	177.539	204	XP_022830872.1	1e-147	416	cytoglobin-1 isoform X1 [Spodoptera litura]	K21894	CYGB	cytoglobin	http://www.genome.jp/dbget-bin/www_bget?ko:K21894	tr|A0A2A4JGZ8|A0A2A4JGZ8_HELVI	Uncharacterized protein OS=Heliothis virescens OX=7102 GN=B5V51_2061 PE=3 SV=1	3e-114	330	PF00042.20	Globin	Globin	GO:0015671	oxygen transport	GO:0005833	hemoglobin complex	GO:0005344//GO:0019825//GO:0020037//GO:0046872	oxygen carrier activity//oxygen binding//heme binding//metal ion binding	C	Energy production and conversion	Globin
DN22195_c0_g1_i1	98	2	158.794	290	XP_022830787.1	0	587	uncharacterized protein LOC111359456 [Spodoptera litura]	--	--	--	--	tr|A0A2H1VFE6|A0A2H1VFE6_SPOFR	SFRICE_013231 OS=Spodoptera frugiperda OX=7108 GN=SFRICE_013231 PE=4 SV=1	0	566	PF16027.3	NA	NA	GO:0006269//GO:0071805	DNA replication, synthesis of RNA primer//potassium ion transmembrane transport	--	--	GO:0003896//GO:0005249	DNA primase activity//voltage-gated potassium channel activity	--	--	--
DN22229_c0_g1_i2	134	2	82.339	255	XP_022830893.1	0	530	uncharacterized protein LOC111359538 isoform X1 [Spodoptera litura]	--	--	--	--	tr|A0A2A4JIK3|A0A2A4JIK3_HELVI	Uncharacterized protein OS=Heliothis virescens OX=7102 GN=B5V51_2083 PE=4 SV=1	1e-157	446	--	--	--	--	--	GO:0016021	integral component of membrane	--	--	--	--	--
DN22294_c0_g1_i1	115	2	114.605	130	--	--	--	--	--	--	--	--	--	--	--	--	--	--	--	--	--	--	--	--	--	--	--	--
DN22294_c0_g1_i2	115	2	137.494	130	--	--	--	--	--	--	--	--	--	--	--	--	--	--	--	--	--	--	--	--	--	--	--	--
DN22296_c3_g2_i4	7	16	20.11	154	ALD65899.1	7e-107	308	odorant binding protein 25 [Spodoptera litura]	--	--	--	--	tr|A0A0M4JIQ5|A0A0M4JIQ5_SPOLT	Odorant binding protein 25 OS=Spodoptera litura OX=69820 GN=OBP25 PE=2 SV=1	3e-107	308	PF01395.20	PBP_GOBP	PBP/GOBP family	--	--	--	--	GO:0005549	odorant binding	S	Function unknown	PhBP
DN22309_c0_g1_i3	6	16	11.387	181	XP_022827127.1	1e-134	381	C-type lectin lectoxin-Lio2-like [Spodoptera litura]	--	--	--	--	tr|A0A2H1VD46|A0A2H1VD46_SPOFR	SFRICE_015588 OS=Spodoptera frugiperda OX=7108 GN=SFRICE_015588 PE=4 SV=1	1e-124	355	PF00059.19	Lectin_C	Lectin C-type domain	--	--	GO:0016021	integral component of membrane	--	--	S	Function unknown	Lectin C-type domain
DN22309_c0_g1_i4	6	16	19.467	181	XP_022827127.1	1e-134	381	C-type lectin lectoxin-Lio2-like [Spodoptera litura]	--	--	--	--	tr|A0A2H1VD46|A0A2H1VD46_SPOFR	SFRICE_015588 OS=Spodoptera frugiperda OX=7108 GN=SFRICE_015588 PE=4 SV=1	1e-124	355	PF00059.19	Lectin_C	Lectin C-type domain	--	--	GO:0016021	integral component of membrane	--	--	S	Function unknown	Lectin C-type domain
DN22309_c0_g1_i6	6	16	21.296	181	XP_022827127.1	1e-134	381	C-type lectin lectoxin-Lio2-like [Spodoptera litura]	--	--	--	--	tr|A0A2H1VD46|A0A2H1VD46_SPOFR	SFRICE_015588 OS=Spodoptera frugiperda OX=7108 GN=SFRICE_015588 PE=4 SV=1	1e-124	355	PF00059.19	Lectin_C	Lectin C-type domain	--	--	GO:0016021	integral component of membrane	--	--	S	Function unknown	Lectin C-type domain
DN22309_c0_g1_i9	6	16	13.914	181	XP_022827127.1	1e-134	381	C-type lectin lectoxin-Lio2-like [Spodoptera litura]	--	--	--	--	tr|A0A2H1VD46|A0A2H1VD46_SPOFR	SFRICE_015588 OS=Spodoptera frugiperda OX=7108 GN=SFRICE_015588 PE=4 SV=1	1e-124	355	PF00059.19	Lectin_C	Lectin C-type domain	--	--	GO:0016021	integral component of membrane	--	--	S	Function unknown	Lectin C-type domain
DN22397_c0_g1_i1	54	4	143.9	406	XP_022829606.1	0	813	uncharacterized protein LOC111358622 [Spodoptera litura]	--	--	--	--	tr|A0A2H1VQC7|A0A2H1VQC7_SPOFR	SFRICE_003419 OS=Spodoptera frugiperda OX=7108 GN=SFRICE_003419 PE=4 SV=1	0	652	PF16009.3	NA	NA	GO:0006413//GO:0007218//GO:0032774	translational initiation//neuropeptide signaling pathway//RNA biosynthetic process	--	--	GO:0003743//GO:0003899	translation initiation factor activity//DNA-directed 5'-3' RNA polymerase activity	--	--	--
DN22397_c0_g1_i2	54	4	126.034	406	XP_022829606.1	0	813	uncharacterized protein LOC111358622 [Spodoptera litura]	--	--	--	--	tr|A0A2H1VQC7|A0A2H1VQC7_SPOFR	SFRICE_003419 OS=Spodoptera frugiperda OX=7108 GN=SFRICE_003419 PE=4 SV=1	0	652	PF16009.3	NA	NA	GO:0006413//GO:0007218//GO:0032774	translational initiation//neuropeptide signaling pathway//RNA biosynthetic process	--	--	GO:0003743//GO:0003899	translation initiation factor activity//DNA-directed 5'-3' RNA polymerase activity	--	--	--
DN22405_c0_g1_i2	30	5	191.597	119	XP_022819928.1	7e-78	241	uncharacterized protein LOC111351933 isoform X1 [Spodoptera litura]	--	--	--	--	tr|A0A2A4JIW2|A0A2A4JIW2_HELVI	Uncharacterized protein OS=Heliothis virescens OX=7102 GN=B5V51_1956 PE=4 SV=1	8e-77	236	PF03067.13	Chitin_bind_3	Chitin binding domain	GO:0006030	chitin metabolic process	GO:0016021//GO:0005576	integral component of membrane//extracellular region	GO:0008061//GO:0004553	chitin binding//hydrolase activity, hydrolyzing O-glycosyl compounds	S	Function unknown	Chitin binding domain
DN22405_c0_g1_i4	30	5	245.636	155	XP_022819928.1	2e-107	318	uncharacterized protein LOC111351933 isoform X1 [Spodoptera litura]	--	--	--	--	tr|A0A2A4JIW2|A0A2A4JIW2_HELVI	Uncharacterized protein OS=Heliothis virescens OX=7102 GN=B5V51_1956 PE=4 SV=1	2e-106	313	PF03067.13	Chitin_bind_3	Chitin binding domain	--	--	GO:0016021	integral component of membrane	--	--	S	Function unknown	Chitin binding domain
DN22405_c0_g1_i9	30	5	231.656	155	XP_022819928.1	2e-107	318	uncharacterized protein LOC111351933 isoform X1 [Spodoptera litura]	--	--	--	--	tr|A0A2A4JIW2|A0A2A4JIW2_HELVI	Uncharacterized protein OS=Heliothis virescens OX=7102 GN=B5V51_1956 PE=4 SV=1	2e-106	313	PF03067.13	Chitin_bind_3	Chitin binding domain	--	--	GO:0016021	integral component of membrane	--	--	S	Function unknown	Chitin binding domain
DN22433_c3_g1_i1	14	10	14.47	522	PCG74896.1	0	989	hypothetical protein B5V51_12593 [Heliothis virescens]	K18134	EOGT	protein O-GlcNAc transferase [EC:2.4.1.255]	http://www.genome.jp/dbget-bin/www_bget?ko:K18134	tr|A0A2A4JSY7|A0A2A4JSY7_HELVI	Uncharacterized protein OS=Heliothis virescens OX=7102 GN=B5V51_12593 PE=4 SV=1	0	989	PF04577.12	DUF563	Protein of unknown function (DUF563)	GO:0006493//GO:0008363//GO:0018210	protein O-linked glycosylation//larval chitin-based cuticle development//peptidyl-threonine modification	GO:0005788	endoplasmic reticulum lumen	GO:0016757//GO:0140096	transferase activity, transferring glycosyl groups//catalytic activity, acting on a protein	O	Post-translational modification, protein turnover, and chaperones	Protein of unknown function (DUF563)
DN22433_c3_g10_i1	14	10	11.471	522	PCG74896.1	0	989	hypothetical protein B5V51_12593 [Heliothis virescens]	K18134	EOGT	protein O-GlcNAc transferase [EC:2.4.1.255]	http://www.genome.jp/dbget-bin/www_bget?ko:K18134	tr|A0A2A4JSY7|A0A2A4JSY7_HELVI	Uncharacterized protein OS=Heliothis virescens OX=7102 GN=B5V51_12593 PE=4 SV=1	0	989	PF04577.12	DUF563	Protein of unknown function (DUF563)	GO:0006493//GO:0008363//GO:0018210	protein O-linked glycosylation//larval chitin-based cuticle development//peptidyl-threonine modification	GO:0005788	endoplasmic reticulum lumen	GO:0016757//GO:0140096	transferase activity, transferring glycosyl groups//catalytic activity, acting on a protein	O	Post-translational modification, protein turnover, and chaperones	Protein of unknown function (DUF563)
DN22433_c3_g11_i1	14	10	11.623	522	PCG74896.1	0	989	hypothetical protein B5V51_12593 [Heliothis virescens]	K18134	EOGT	protein O-GlcNAc transferase [EC:2.4.1.255]	http://www.genome.jp/dbget-bin/www_bget?ko:K18134	tr|A0A2A4JSY7|A0A2A4JSY7_HELVI	Uncharacterized protein OS=Heliothis virescens OX=7102 GN=B5V51_12593 PE=4 SV=1	0	989	PF04577.12	DUF563	Protein of unknown function (DUF563)	GO:0006493//GO:0008363//GO:0018210	protein O-linked glycosylation//larval chitin-based cuticle development//peptidyl-threonine modification	GO:0005788	endoplasmic reticulum lumen	GO:0016757//GO:0140096	transferase activity, transferring glycosyl groups//catalytic activity, acting on a protein	O	Post-translational modification, protein turnover, and chaperones	Protein of unknown function (DUF563)
DN22433_c3_g18_i1	14	10	12.127	522	PCG74896.1	0	989	hypothetical protein B5V51_12593 [Heliothis virescens]	K18134	EOGT	protein O-GlcNAc transferase [EC:2.4.1.255]	http://www.genome.jp/dbget-bin/www_bget?ko:K18134	tr|A0A2A4JSY7|A0A2A4JSY7_HELVI	Uncharacterized protein OS=Heliothis virescens OX=7102 GN=B5V51_12593 PE=4 SV=1	0	989	PF04577.12	DUF563	Protein of unknown function (DUF563)	GO:0006493//GO:0008363//GO:0018210	protein O-linked glycosylation//larval chitin-based cuticle development//peptidyl-threonine modification	GO:0005788	endoplasmic reticulum lumen	GO:0016757//GO:0140096	transferase activity, transferring glycosyl groups//catalytic activity, acting on a protein	O	Post-translational modification, protein turnover, and chaperones	Protein of unknown function (DUF563)
DN22433_c3_g5_i1	14	10	13.005	522	PCG74896.1	0	989	hypothetical protein B5V51_12593 [Heliothis virescens]	K18134	EOGT	protein O-GlcNAc transferase [EC:2.4.1.255]	http://www.genome.jp/dbget-bin/www_bget?ko:K18134	tr|A0A2A4JSY7|A0A2A4JSY7_HELVI	Uncharacterized protein OS=Heliothis virescens OX=7102 GN=B5V51_12593 PE=4 SV=1	0	989	PF04577.12	DUF563	Protein of unknown function (DUF563)	GO:0006493//GO:0008363//GO:0018210	protein O-linked glycosylation//larval chitin-based cuticle development//peptidyl-threonine modification	GO:0005788	endoplasmic reticulum lumen	GO:0016757//GO:0140096	transferase activity, transferring glycosyl groups//catalytic activity, acting on a protein	O	Post-translational modification, protein turnover, and chaperones	Protein of unknown function (DUF563)
DN22433_c3_g7_i1	14	10	11.557	522	PCG74896.1	0	989	hypothetical protein B5V51_12593 [Heliothis virescens]	K18134	EOGT	protein O-GlcNAc transferase [EC:2.4.1.255]	http://www.genome.jp/dbget-bin/www_bget?ko:K18134	tr|A0A2A4JSY7|A0A2A4JSY7_HELVI	Uncharacterized protein OS=Heliothis virescens OX=7102 GN=B5V51_12593 PE=4 SV=1	0	989	PF04577.12	DUF563	Protein of unknown function (DUF563)	GO:0006493//GO:0008363//GO:0018210	protein O-linked glycosylation//larval chitin-based cuticle development//peptidyl-threonine modification	GO:0005788	endoplasmic reticulum lumen	GO:0016757//GO:0140096	transferase activity, transferring glycosyl groups//catalytic activity, acting on a protein	O	Post-translational modification, protein turnover, and chaperones	Protein of unknown function (DUF563)
DN22483_c2_g1_i1	27	6	963.587	209	XP_022819132.1	1e-154	435	GILT-like protein 1 isoform X1 [Spodoptera litura]	K08059	IFI30, GILT	interferon, gamma-inducible protein 30	http://www.genome.jp/dbget-bin/www_bget?ko:K08059	tr|A0A1E1W1Y0|A0A1E1W1Y0_PECGO	Uncharacterized protein OS=Pectinophora gossypiella OX=13191 GN=g.19783 PE=4 SV=1	1e-124	357	PF03227.14	GILT	Gamma interferon inducible lysosomal thiol reductase (GILT)	GO:1900426	positive regulation of defense response to bacterium	GO:0005886//GO:0005764//GO:0016021	plasma membrane//lysosome//integral component of membrane	GO:0016667	oxidoreductase activity, acting on a sulfur group of donors	O	Post-translational modification, protein turnover, and chaperones	Gamma interferon inducible lysosomal thiol reductase (GILT)
DN22483_c2_g1_i2	27	6	905.296	209	XP_022819132.1	1e-154	435	GILT-like protein 1 isoform X1 [Spodoptera litura]	K08059	IFI30, GILT	interferon, gamma-inducible protein 30	http://www.genome.jp/dbget-bin/www_bget?ko:K08059	tr|A0A1E1W1Y0|A0A1E1W1Y0_PECGO	Uncharacterized protein OS=Pectinophora gossypiella OX=13191 GN=g.19783 PE=4 SV=1	1e-124	357	PF03227.14	GILT	Gamma interferon inducible lysosomal thiol reductase (GILT)	GO:1900426	positive regulation of defense response to bacterium	GO:0005886//GO:0005764//GO:0016021	plasma membrane//lysosome//integral component of membrane	GO:0016667	oxidoreductase activity, acting on a sulfur group of donors	O	Post-translational modification, protein turnover, and chaperones	Gamma interferon inducible lysosomal thiol reductase (GILT)
DN22518_c0_g3_i1	56	4	753.137	385	XP_022815888.1	0	807	uncharacterized protein LOC111349142 [Spodoptera litura]	--	--	--	--	tr|A0A2H1WC67|A0A2H1WC67_SPOFR	SFRICE_010933 OS=Spodoptera frugiperda OX=7108 GN=SFRICE_010933 PE=4 SV=1	0	642	PF00059.19	Lectin_C	Lectin C-type domain	GO:0002710//GO:0042130	negative regulation of T cell mediated immunity//negative regulation of T cell proliferation	GO:0016021	integral component of membrane	GO:0030246//GO:0001871	carbohydrate binding//pattern binding	--	--	--
DN22542_c0_g1_i1	2	61	83.949	388	XP_022819248.1	0	801	venom protease-like [Spodoptera litura]	--	--	--	--	tr|A0A2A4K714|A0A2A4K714_HELVI	Uncharacterized protein OS=Heliothis virescens OX=7102 GN=B5V51_11627 PE=3 SV=1	2e-176	502	PF00089.24	Trypsin	Trypsin	GO:0006508	proteolysis	--	--	GO:0004252	serine-type endopeptidase activity	O	Post-translational modification, protein turnover, and chaperones	serine protease
DN22606_c0_g1_i1	6	16	152.622	310	XP_022830647.1	0	641	C-type mannose receptor 2-like [Spodoptera litura]	--	--	--	--	tr|A0A2H1VQU1|A0A2H1VQU1_SPOFR	SFRICE_011933 OS=Spodoptera frugiperda OX=7108 GN=SFRICE_011933 PE=4 SV=1	0	508	PF00059.19//PF00059.19	Lectin_C//Lectin_C	Lectin C-type domain//Lectin C-type domain	GO:0006281	DNA repair	--	--	GO:0030246//GO:0008413	carbohydrate binding//8-oxo-7,8-dihydroguanosine triphosphate pyrophosphatase activity	S	Function unknown	Lectin C-type domain
DN22606_c0_g1_i3	6	16	196.732	310	XP_022830647.1	0	649	C-type mannose receptor 2-like [Spodoptera litura]	--	--	--	--	tr|A0A2H1VQU1|A0A2H1VQU1_SPOFR	SFRICE_011933 OS=Spodoptera frugiperda OX=7108 GN=SFRICE_011933 PE=4 SV=1	1e-180	506	PF00059.19//PF00059.19	Lectin_C//Lectin_C	Lectin C-type domain//Lectin C-type domain	GO:0006281	DNA repair	--	--	GO:0030246//GO:0008413	carbohydrate binding//8-oxo-7,8-dihydroguanosine triphosphate pyrophosphatase activity	S	Function unknown	Lectin C-type domain
DN22606_c0_g2_i1	6	16	4258.18	310	XP_022830648.1	0	648	C-type mannose receptor 2-like [Spodoptera litura]	--	--	--	--	tr|A0A2H1VQU1|A0A2H1VQU1_SPOFR	SFRICE_011933 OS=Spodoptera frugiperda OX=7108 GN=SFRICE_011933 PE=4 SV=1	4e-148	424	PF00059.19//PF00059.19	Lectin_C//Lectin_C	Lectin C-type domain//Lectin C-type domain	GO:0007155	cell adhesion	--	--	GO:0030246//GO:0005540//GO:0008413	carbohydrate binding//hyaluronic acid binding//8-oxo-7,8-dihydroguanosine triphosphate pyrophosphatase activity	S	Function unknown	Lectin C-type domain
DN22632_c1_g3_i3	97	2	41.127	199	XP_022825552.1	7e-137	401	uncharacterized protein LOC111355733 [Spodoptera litura]	--	--	--	--	tr|A0A2H1VMG4|A0A2H1VMG4_SPOFR	SFRICE_031385 (Fragment) OS=Spodoptera frugiperda OX=7108 GN=SFRICE_031385 PE=4 SV=1	6e-131	374	--	--	--	GO:0006357//GO:0007186	regulation of transcription by RNA polymerase II//G-protein coupled receptor signaling pathway	GO:0032777	Piccolo NuA4 histone acetyltransferase complex	GO:0004930	G-protein coupled receptor activity	--	--	--
DN22632_c1_g3_i6	97	2	77.875	266	XP_022825552.1	5e-173	496	uncharacterized protein LOC111355733 [Spodoptera litura]	--	--	--	--	tr|A0A2H1VMG4|A0A2H1VMG4_SPOFR	SFRICE_031385 (Fragment) OS=Spodoptera frugiperda OX=7108 GN=SFRICE_031385 PE=4 SV=1	5e-168	471	--	--	--	GO:0006357//GO:0007186	regulation of transcription by RNA polymerase II//G-protein coupled receptor signaling pathway	GO:0032777	Piccolo NuA4 histone acetyltransferase complex	GO:0004930	G-protein coupled receptor activity	--	--	--
DN22652_c1_g1_i1	16	8	1335.08	183	XP_022823076.1	1e-127	379	serine protease inhibitor dipetalogastin-like [Spodoptera litura]	--	--	--	--	tr|A0A2H1WCW0|A0A2H1WCW0_SPOFR	SFRICE_002529 OS=Spodoptera frugiperda OX=7108 GN=SFRICE_002529 PE=4 SV=1	1e-109	317	PF00050.19//PF00050.19//PF00050.19	Kazal_1//Kazal_1//Kazal_1	Kazal-type serine protease inhibitor domain//Kazal-type serine protease inhibitor domain//Kazal-type serine protease inhibitor domain	GO:0043113//GO:0006508//GO:0007213//GO:0010466//GO:0052548	receptor clustering//proteolysis//G-protein coupled acetylcholine receptor signaling pathway//negative regulation of peptidase activity//regulation of endopeptidase activity	GO:0005886	plasma membrane	GO:0043236//GO:0008233//GO:0005509//GO:0030414//GO:0061135	laminin binding//peptidase activity//calcium ion binding//peptidase inhibitor activity//endopeptidase regulator activity	S	Function unknown	Kazal-type serine protease inhibitor domain
DN22660_c1_g1_i1	15	9	78.693	696	XP_022818257.1	0	1462	A disintegrin and metalloproteinase with thrombospondin motifs 1 isoform X1 [Spodoptera litura]	--	--	--	--	tr|A0A2A4KB78|A0A2A4KB78_HELVI	Uncharacterized protein OS=Heliothis virescens OX=7102 GN=B5V51_6788 PE=4 SV=1	0	1269	PF13582.4	Reprolysin_3	Metallo-peptidase family M12B Reprolysin-like	GO:0007229//GO:0006508	integrin-mediated signaling pathway//proteolysis	--	--	GO:0004222//GO:0046872	metalloendopeptidase activity//metal ion binding	O	Post-translational modification, protein turnover, and chaperones	A disintegrin and metalloproteinase with thrombospondin motifs like
DN22660_c1_g1_i4	15	9	42.968	878	XP_022818257.1	0	1837	A disintegrin and metalloproteinase with thrombospondin motifs 1 isoform X1 [Spodoptera litura]	--	--	--	--	tr|A0A2A4KB78|A0A2A4KB78_HELVI	Uncharacterized protein OS=Heliothis virescens OX=7102 GN=B5V51_6788 PE=4 SV=1	0	1523	PF13582.4	Reprolysin_3	Metallo-peptidase family M12B Reprolysin-like	GO:0007229//GO:0006508	integrin-mediated signaling pathway//proteolysis	--	--	GO:0004222//GO:0046872	metalloendopeptidase activity//metal ion binding	O	Post-translational modification, protein turnover, and chaperones	A disintegrin and metalloproteinase with thrombospondin motifs like
DN22660_c1_g1_i5	15	9	73.62	878	XP_022818257.1	0	1837	A disintegrin and metalloproteinase with thrombospondin motifs 1 isoform X1 [Spodoptera litura]	--	--	--	--	tr|A0A2A4KB78|A0A2A4KB78_HELVI	Uncharacterized protein OS=Heliothis virescens OX=7102 GN=B5V51_6788 PE=4 SV=1	0	1523	PF13582.4	Reprolysin_3	Metallo-peptidase family M12B Reprolysin-like	GO:0007229//GO:0006508	integrin-mediated signaling pathway//proteolysis	--	--	GO:0004222//GO:0046872	metalloendopeptidase activity//metal ion binding	O	Post-translational modification, protein turnover, and chaperones	A disintegrin and metalloproteinase with thrombospondin motifs like
DN22660_c1_g1_i7	15	9	52.679	703	XP_022818257.1	0	1461	A disintegrin and metalloproteinase with thrombospondin motifs 1 isoform X1 [Spodoptera litura]	--	--	--	--	tr|A0A2A4KB78|A0A2A4KB78_HELVI	Uncharacterized protein OS=Heliothis virescens OX=7102 GN=B5V51_6788 PE=4 SV=1	0	1268	PF13582.4	Reprolysin_3	Metallo-peptidase family M12B Reprolysin-like	GO:0007229//GO:0006508	integrin-mediated signaling pathway//proteolysis	--	--	GO:0004222//GO:0046872	metalloendopeptidase activity//metal ion binding	O	Post-translational modification, protein turnover, and chaperones	A disintegrin and metalloproteinase with thrombospondin motifs like
DN22660_c1_g1_i8	15	9	43.251	878	XP_022818257.1	0	1837	A disintegrin and metalloproteinase with thrombospondin motifs 1 isoform X1 [Spodoptera litura]	--	--	--	--	tr|A0A2A4KB78|A0A2A4KB78_HELVI	Uncharacterized protein OS=Heliothis virescens OX=7102 GN=B5V51_6788 PE=4 SV=1	0	1523	PF13582.4	Reprolysin_3	Metallo-peptidase family M12B Reprolysin-like	GO:0007229//GO:0006508	integrin-mediated signaling pathway//proteolysis	--	--	GO:0004222//GO:0046872	metalloendopeptidase activity//metal ion binding	O	Post-translational modification, protein turnover, and chaperones	A disintegrin and metalloproteinase with thrombospondin motifs like
DN22660_c1_g1_i9	15	9	33.522	703	XP_022818257.1	0	1461	A disintegrin and metalloproteinase with thrombospondin motifs 1 isoform X1 [Spodoptera litura]	--	--	--	--	tr|A0A2A4KB78|A0A2A4KB78_HELVI	Uncharacterized protein OS=Heliothis virescens OX=7102 GN=B5V51_6788 PE=4 SV=1	0	1268	PF13582.4	Reprolysin_3	Metallo-peptidase family M12B Reprolysin-like	GO:0007229//GO:0006508	integrin-mediated signaling pathway//proteolysis	--	--	GO:0004222//GO:0046872	metalloendopeptidase activity//metal ion binding	O	Post-translational modification, protein turnover, and chaperones	A disintegrin and metalloproteinase with thrombospondin motifs like
DN22677_c0_g2_i1	52	4	18.125	354	XP_022822908.1	0	718	glyoxylate reductase/hydroxypyruvate reductase-like isoform X1 [Spodoptera litura]	K00049	GRHPR	glyoxylate/hydroxypyruvate reductase [EC:1.1.1.79 1.1.1.81]	http://www.genome.jp/dbget-bin/www_bget?ko:K00049	tr|A0A2H1WT70|A0A2H1WT70_SPOFR	SFRICE_006837 OS=Spodoptera frugiperda OX=7108 GN=SFRICE_006837 PE=3 SV=1	0	671	PF00389.28//PF02826.17	2-Hacid_dh//2-Hacid_dh_C	D-isomer specific 2-hydroxyacid dehydrogenase, catalytic domain//D-isomer specific 2-hydroxyacid dehydrogenase, NAD binding domain	GO:0055114	oxidation-reduction process	--	--	GO:0051287//GO:0016616	NAD binding//oxidoreductase activity, acting on the CH-OH group of donors, NAD or NADP as acceptor	C	Energy production and conversion	D-isomer specific 2-hydroxyacid dehydrogenase, catalytic domain
DN22677_c0_g2_i3	52	4	17.537	354	XP_022822908.1	0	718	glyoxylate reductase/hydroxypyruvate reductase-like isoform X1 [Spodoptera litura]	K00049	GRHPR	glyoxylate/hydroxypyruvate reductase [EC:1.1.1.79 1.1.1.81]	http://www.genome.jp/dbget-bin/www_bget?ko:K00049	tr|A0A2H1WT70|A0A2H1WT70_SPOFR	SFRICE_006837 OS=Spodoptera frugiperda OX=7108 GN=SFRICE_006837 PE=3 SV=1	0	671	PF00389.28//PF02826.17	2-Hacid_dh//2-Hacid_dh_C	D-isomer specific 2-hydroxyacid dehydrogenase, catalytic domain//D-isomer specific 2-hydroxyacid dehydrogenase, NAD binding domain	GO:0055114	oxidation-reduction process	--	--	GO:0051287//GO:0016616	NAD binding//oxidoreductase activity, acting on the CH-OH group of donors, NAD or NADP as acceptor	C	Energy production and conversion	D-isomer specific 2-hydroxyacid dehydrogenase, catalytic domain
DN22677_c0_g2_i4	52	4	18.459	354	XP_022822908.1	0	718	glyoxylate reductase/hydroxypyruvate reductase-like isoform X1 [Spodoptera litura]	K00049	GRHPR	glyoxylate/hydroxypyruvate reductase [EC:1.1.1.79 1.1.1.81]	http://www.genome.jp/dbget-bin/www_bget?ko:K00049	tr|A0A2H1WT70|A0A2H1WT70_SPOFR	SFRICE_006837 OS=Spodoptera frugiperda OX=7108 GN=SFRICE_006837 PE=3 SV=1	0	671	PF00389.28//PF02826.17	2-Hacid_dh//2-Hacid_dh_C	D-isomer specific 2-hydroxyacid dehydrogenase, catalytic domain//D-isomer specific 2-hydroxyacid dehydrogenase, NAD binding domain	GO:0055114	oxidation-reduction process	--	--	GO:0051287//GO:0016616	NAD binding//oxidoreductase activity, acting on the CH-OH group of donors, NAD or NADP as acceptor	C	Energy production and conversion	D-isomer specific 2-hydroxyacid dehydrogenase, catalytic domain
DN22677_c0_g2_i6	52	4	27.734	354	XP_022822908.1	0	718	glyoxylate reductase/hydroxypyruvate reductase-like isoform X1 [Spodoptera litura]	K00049	GRHPR	glyoxylate/hydroxypyruvate reductase [EC:1.1.1.79 1.1.1.81]	http://www.genome.jp/dbget-bin/www_bget?ko:K00049	tr|A0A2H1WT70|A0A2H1WT70_SPOFR	SFRICE_006837 OS=Spodoptera frugiperda OX=7108 GN=SFRICE_006837 PE=3 SV=1	0	671	PF00389.28//PF02826.17	2-Hacid_dh//2-Hacid_dh_C	D-isomer specific 2-hydroxyacid dehydrogenase, catalytic domain//D-isomer specific 2-hydroxyacid dehydrogenase, NAD binding domain	GO:0055114	oxidation-reduction process	--	--	GO:0051287//GO:0016616	NAD binding//oxidoreductase activity, acting on the CH-OH group of donors, NAD or NADP as acceptor	C	Energy production and conversion	D-isomer specific 2-hydroxyacid dehydrogenase, catalytic domain
DN22715_c1_g1_i2	122	2	315.859	191	XP_022821941.1	2e-136	387	uncharacterized protein LOC111353229 isoform X2 [Spodoptera litura]	--	--	--	--	tr|A0A2H1WZ29|A0A2H1WZ29_SPOFR	SFRICE_027139 (Fragment) OS=Spodoptera frugiperda OX=7108 GN=SFRICE_027139 PE=4 SV=1	3e-84	253	--	--	--	--	--	--	--	--	--	--	--	--
DN22715_c1_g1_i4	122	2	667.545	229	XP_022821940.1	4e-165	462	uncharacterized protein LOC111353229 isoform X1 [Spodoptera litura]	--	--	--	--	tr|A0A2H1WZ29|A0A2H1WZ29_SPOFR	SFRICE_027139 (Fragment) OS=Spodoptera frugiperda OX=7108 GN=SFRICE_027139 PE=4 SV=1	1e-120	348	--	--	--	--	--	--	--	--	--	--	--	--
DN22733_c1_g1_i1	22	7	1363.7	310	XP_022823133.1	0	560	uncharacterized protein LOC111354086 [Spodoptera litura]	--	--	--	--	tr|A0A2H1VLA6|A0A2H1VLA6_SPOFR	SFRICE_018595 OS=Spodoptera frugiperda OX=7108 GN=SFRICE_018595 PE=4 SV=1	3e-142	409	--	--	--	--	--	--	--	--	--	--	--	--
DN22740_c0_g2_i1	3	28	237.63	736	XP_022822539.1	0	1538	MOXD1 homolog 1-like [Spodoptera litura]	--	--	--	--	tr|A0A2A4J6Q1|A0A2A4J6Q1_HELVI	Uncharacterized protein (Fragment) OS=Heliothis virescens OX=7102 GN=B5V51_6512 PE=4 SV=1	0	1116	PF03351.15//PF01082.18//PF03712.13	DOMON//Cu2_monooxygen//Cu2_monoox_C	DOMON domain//Copper type II ascorbate-dependent monooxygenase, N-terminal domain//Copper type II ascorbate-dependent monooxygenase, C-terminal domain	GO:0055114//GO:0042420//GO:0042421//GO:0006589	oxidation-reduction process//dopamine catabolic process//norepinephrine biosynthetic process//octopamine biosynthetic process	GO:0030667	secretory granule membrane	GO:0016715//GO:0005507	oxidoreductase activity, acting on paired donors, with incorporation or reduction of molecular oxygen, reduced ascorbate as one donor, and incorporation of one atom of oxygen//copper ion binding	E	Amino acid transport and metabolism	Copper type II ascorbate-dependent monooxygenase, C-terminal domain
DN22748_c0_g4_i2	22	7	7776.37	223	XP_022832049.1	1e-145	412	pupal cuticle protein-like [Spodoptera litura]	--	--	--	--	tr|A0A2A4K165|A0A2A4K165_HELVI	Uncharacterized protein OS=Heliothis virescens OX=7102 GN=B5V51_5602 PE=4 SV=1	2e-97	289	--	--	--	--	--	GO:0015935	small ribosomal subunit	GO:0042302	structural constituent of cuticle	--	--	--
DN22838_c0_g1_i1	16	8	113.829	719	XP_022828176.1	0	1414	mucin-2-like [Spodoptera litura]	--	--	--	--	tr|A0A2H1V414|A0A2H1V414_SPOFR	SFRICE_018206 (Fragment) OS=Spodoptera frugiperda OX=7108 GN=SFRICE_018206 PE=4 SV=1	0	590	PF00050.19//PF00050.19//PF07648.13	Kazal_1//Kazal_1//Kazal_2	Kazal-type serine protease inhibitor domain//Kazal-type serine protease inhibitor domain//Kazal-type serine protease inhibitor domain	GO:0044718//GO:1904290//GO:0010667	siderophore transmembrane transport//negative regulation of mitotic DNA damage checkpoint//negative regulation of cardiac muscle cell apoptotic process	--	--	GO:0031992//GO:0015343//GO:0008061	energy transducer activity//siderophore transmembrane transporter activity//chitin binding	--	--	--
DN22846_c0_g4_i1	78	3	253.508	257	XP_022828625.1	0	537	neural/ectodermal development factor IMP-L2-like isoform X1 [Spodoptera litura]	--	--	--	--	tr|A0A2A4K9A1|A0A2A4K9A1_HELVI	Uncharacterized protein OS=Heliothis virescens OX=7102 GN=B5V51_4722 PE=4 SV=1	1e-150	427	PF13927.4//PF07679.14	Ig_3//I-set	Immunoglobulin domain//Immunoglobulin I-set domain	GO:0007169//GO:0006468//GO:0051092//GO:0043123//GO:0048839//GO:0007605//GO:0016055	transmembrane receptor protein tyrosine kinase signaling pathway//protein phosphorylation//positive regulation of NF-kappaB transcription factor activity//positive regulation of I-kappaB kinase/NF-kappaB signaling//inner ear development//sensory perception of sound//Wnt signaling pathway	GO:0043679//GO:0043235//GO:0016021	axon terminus//receptor complex//integral component of membrane	GO:0004672//GO:0005524//GO:0017147//GO:0042813	protein kinase activity//ATP binding//Wnt-protein binding//Wnt-activated receptor activity	T	Signal transduction mechanisms	IGc2
DN22858_c0_g2_i1	47	4	26.118	314	--	--	--	--	--	--	--	--	--	--	--	--	--	--	--	--	--	--	--	--	--	--	--	--
DN22858_c0_g2_i2	47	4	30.932	314	--	--	--	--	--	--	--	--	--	--	--	--	--	--	--	--	--	--	--	--	--	--	--	--
DN22858_c0_g2_i3	47	4	32.286	314	--	--	--	--	--	--	--	--	--	--	--	--	--	--	--	--	--	--	--	--	--	--	--	--
DN22858_c0_g2_i4	47	4	31.978	314	--	--	--	--	--	--	--	--	--	--	--	--	--	--	--	--	--	--	--	--	--	--	--	--
DN22865_c0_g2_i1	7	16	13482	165	XP_022826767.1	5e-98	286	uncharacterized protein LOC111356592 [Spodoptera litura]	--	--	--	--	tr|A0A0M4JRD0|A0A0M4JRD0_SPOLT	Odorant binding protein 23 OS=Spodoptera litura OX=69820 GN=OBP23 PE=2 SV=1	5e-97	283	PF01395.20	PBP_GOBP	PBP/GOBP family	--	--	--	--	GO:0005549	odorant binding	S	Function unknown	PhBP
DN22865_c0_g2_i3	7	16	68311.7	145	XP_022826767.1	3e-100	291	uncharacterized protein LOC111356592 [Spodoptera litura]	--	--	--	--	tr|A0A0M4JRD0|A0A0M4JRD0_SPOLT	Odorant binding protein 23 OS=Spodoptera litura OX=69820 GN=OBP23 PE=2 SV=1	3e-99	287	PF01395.20	PBP_GOBP	PBP/GOBP family	--	--	--	--	GO:0005549	odorant binding	S	Function unknown	PhBP
DN22896_c0_g1_i1	50	4	70.277	129	--	--	--	--	--	--	--	--	--	--	--	--	--	--	--	--	--	--	--	--	--	--	--	--
DN22896_c0_g1_i1_1	69	3	70.277	514	XP_022833121.1	0	1025	epidermal growth factor receptor isoform X2 [Spodoptera litura]	K04361	EGFR, ERBB1	epidermal growth factor receptor [EC:2.7.10.1]	http://www.genome.jp/dbget-bin/www_bget?ko:K04361	tr|A0A2H1VN03|A0A2H1VN03_SPOFR	SFRICE_000242 OS=Spodoptera frugiperda OX=7108 GN=SFRICE_000242 PE=4 SV=1	0	979	PF01030.22//PF00757.18//PF01030.22	Recep_L_domain//Furin-like//Recep_L_domain	Receptor L domain//Furin-like cysteine rich region//Receptor L domain	GO:0007169//GO:0018108//GO:0007169//GO:0018108	transmembrane receptor protein tyrosine kinase signaling pathway//peptidyl-tyrosine phosphorylation//transmembrane receptor protein tyrosine kinase signaling pathway//peptidyl-tyrosine phosphorylation	GO:0016020//GO:0016020	membrane//membrane	GO:0004714//GO:0005524//GO:0004714//GO:0005524	transmembrane receptor protein tyrosine kinase activity//ATP binding//transmembrane receptor protein tyrosine kinase activity//ATP binding	T	Signal transduction mechanisms	Furin-like cysteine rich region
DN22896_c0_g1_i2	50	4	76.518	129	--	--	--	--	--	--	--	--	--	--	--	--	--	--	--	--	--	--	--	--	--	--	--	--
DN22896_c0_g1_i3	50	4	73.934	129	--	--	--	--	--	--	--	--	--	--	--	--	--	--	--	--	--	--	--	--	--	--	--	--
DN22896_c0_g1_i4	50	4	69.252	129	--	--	--	--	--	--	--	--	--	--	--	--	--	--	--	--	--	--	--	--	--	--	--	--
DN22913_c0_g2_i1	3	28	154.288	259	XP_022829404.1	0	535	protein takeout-like [Spodoptera litura]	--	--	--	--	tr|A0A2H1VVU2|A0A2H1VVU2_SPOFR	SFRICE_007388 OS=Spodoptera frugiperda OX=7108 GN=SFRICE_007388 PE=4 SV=1	0	526	PF06585.9	JHBP	Haemolymph juvenile hormone binding protein (JHBP)	GO:0007623//GO:0032504//GO:0055085	circadian rhythm//multicellular organism reproduction//transmembrane transport	GO:0005615	extracellular space	--	--	S	Function unknown	Haemolymph juvenile hormone binding protein (JHBP)
DN22913_c0_g2_i3	3	28	164.271	259	XP_022829404.1	0	535	protein takeout-like [Spodoptera litura]	--	--	--	--	tr|A0A2H1VVU2|A0A2H1VVU2_SPOFR	SFRICE_007388 OS=Spodoptera frugiperda OX=7108 GN=SFRICE_007388 PE=4 SV=1	0	526	PF06585.9	JHBP	Haemolymph juvenile hormone binding protein (JHBP)	GO:0007623//GO:0032504//GO:0055085	circadian rhythm//multicellular organism reproduction//transmembrane transport	GO:0005615	extracellular space	--	--	S	Function unknown	Haemolymph juvenile hormone binding protein (JHBP)
DN22916_c0_g1_i1	99	2	13.878	362	XP_022816080.1	0	752	peptidyl-alpha-hydroxyglycine alpha-amidating lyase 2-like [Spodoptera litura]	K18200	PAL	peptidylamidoglycolate lyase [EC:4.3.2.5]	http://www.genome.jp/dbget-bin/www_bget?ko:K18200	tr|A0A2H1WAV2|A0A2H1WAV2_SPOFR	SFRICE_003438 OS=Spodoptera frugiperda OX=7108 GN=SFRICE_003438 PE=4 SV=1	0	749	PF01436.19//PF01436.19	NHL//NHL	NHL repeat//NHL repeat	GO:0006518//GO:0055114//GO:0044719	peptide metabolic process//oxidation-reduction process//regulation of imaginal disc-derived wing size	GO:0016020//GO:0043025	membrane//neuronal cell body	GO:0016715//GO:0004598//GO:0005507	oxidoreductase activity, acting on paired donors, with incorporation or reduction of molecular oxygen, reduced ascorbate as one donor, and incorporation of one atom of oxygen//peptidylamidoglycolate lyase activity//copper ion binding	O	Post-translational modification, protein turnover, and chaperones	NHL repeat
DN22916_c0_g1_i3	99	2	17.012	362	XP_022816080.1	0	752	peptidyl-alpha-hydroxyglycine alpha-amidating lyase 2-like [Spodoptera litura]	K18200	PAL	peptidylamidoglycolate lyase [EC:4.3.2.5]	http://www.genome.jp/dbget-bin/www_bget?ko:K18200	tr|A0A2H1WAV2|A0A2H1WAV2_SPOFR	SFRICE_003438 OS=Spodoptera frugiperda OX=7108 GN=SFRICE_003438 PE=4 SV=1	0	749	PF01436.19//PF01436.19	NHL//NHL	NHL repeat//NHL repeat	GO:0006518//GO:0055114//GO:0044719	peptide metabolic process//oxidation-reduction process//regulation of imaginal disc-derived wing size	GO:0016020//GO:0043025	membrane//neuronal cell body	GO:0016715//GO:0004598//GO:0005507	oxidoreductase activity, acting on paired donors, with incorporation or reduction of molecular oxygen, reduced ascorbate as one donor, and incorporation of one atom of oxygen//peptidylamidoglycolate lyase activity//copper ion binding	O	Post-translational modification, protein turnover, and chaperones	NHL repeat
DN22951_c3_g4_i10	17	8	31.157	477	XP_022828959.1	0	991	pancreatic triacylglycerol lipase-like isoform X1 [Spodoptera litura]	--	--	--	--	tr|A0A2H1VUS7|A0A2H1VUS7_SPOFR	SFRICE_009386 OS=Spodoptera frugiperda OX=7108 GN=SFRICE_009386 PE=3 SV=1	0	931	PF00151.17	Lipase	Lipase	GO:0006629//GO:0090305	lipid metabolic process//nucleic acid phosphodiester bond hydrolysis	GO:0005576//GO:0000176	extracellular region//nuclear exosome (RNase complex)	GO:0052689//GO:0016298//GO:0008408	carboxylic ester hydrolase activity//lipase activity//3'-5' exonuclease activity	S	Function unknown	Lipase
DN22960_c0_g1_i2	143	2	80.618	536	XP_022825369.1	0	1095	arylsulfatase J-like [Spodoptera litura]	--	--	--	--	tr|A0A2H1W2J1|A0A2H1W2J1_SPOFR	SFRICE_013314 OS=Spodoptera frugiperda OX=7108 GN=SFRICE_013314 PE=4 SV=1	0	968	PF00884.21	Sulfatase	Sulfatase	--	--	--	--	GO:0008484	sulfuric ester hydrolase activity	P, T	Inorganic ion transport and metabolism, Signal transduction mechanisms	Arylsulfatase
DN22976_c1_g1_i1	51	4	82.567	266	XP_022814789.1	0	552	ribonuclease Oy-like [Spodoptera litura]	K01166	E3.1.27.1	ribonuclease T2 [EC:3.1.27.1]	http://www.genome.jp/dbget-bin/www_bget?ko:K01166	tr|A0A2H1VND0|A0A2H1VND0_SPOFR	SFRICE_000455 OS=Spodoptera frugiperda OX=7108 GN=SFRICE_000455 PE=3 SV=1	0	532	PF00445.16	Ribonuclease_T2	Ribonuclease T2 family	GO:0090502//GO:0046475	RNA phosphodiester bond hydrolysis, endonucleolytic//glycerophospholipid catabolic process	--	--	GO:0033897//GO:0003723//GO:0047389	ribonuclease T2 activity//RNA binding//glycerophosphocholine phosphodiesterase activity	A	RNA processing and modification	Ribonuclease T2 family
DN22976_c1_g1_i2	51	4	88.887	266	XP_022814789.1	0	552	ribonuclease Oy-like [Spodoptera litura]	K01166	E3.1.27.1	ribonuclease T2 [EC:3.1.27.1]	http://www.genome.jp/dbget-bin/www_bget?ko:K01166	tr|A0A2H1VND0|A0A2H1VND0_SPOFR	SFRICE_000455 OS=Spodoptera frugiperda OX=7108 GN=SFRICE_000455 PE=3 SV=1	0	532	PF00445.16	Ribonuclease_T2	Ribonuclease T2 family	GO:0090502//GO:0046475	RNA phosphodiester bond hydrolysis, endonucleolytic//glycerophospholipid catabolic process	--	--	GO:0033897//GO:0003723//GO:0047389	ribonuclease T2 activity//RNA binding//glycerophosphocholine phosphodiesterase activity	A	RNA processing and modification	Ribonuclease T2 family
DN22976_c1_g1_i3	51	4	110.355	266	XP_022814789.1	0	552	ribonuclease Oy-like [Spodoptera litura]	K01166	E3.1.27.1	ribonuclease T2 [EC:3.1.27.1]	http://www.genome.jp/dbget-bin/www_bget?ko:K01166	tr|A0A2H1VND0|A0A2H1VND0_SPOFR	SFRICE_000455 OS=Spodoptera frugiperda OX=7108 GN=SFRICE_000455 PE=3 SV=1	0	532	PF00445.16	Ribonuclease_T2	Ribonuclease T2 family	GO:0090502//GO:0046475	RNA phosphodiester bond hydrolysis, endonucleolytic//glycerophospholipid catabolic process	--	--	GO:0033897//GO:0003723//GO:0047389	ribonuclease T2 activity//RNA binding//glycerophosphocholine phosphodiesterase activity	A	RNA processing and modification	Ribonuclease T2 family
DN22976_c1_g1_i4	51	4	95.493	266	XP_022814789.1	0	552	ribonuclease Oy-like [Spodoptera litura]	K01166	E3.1.27.1	ribonuclease T2 [EC:3.1.27.1]	http://www.genome.jp/dbget-bin/www_bget?ko:K01166	tr|A0A2H1VND0|A0A2H1VND0_SPOFR	SFRICE_000455 OS=Spodoptera frugiperda OX=7108 GN=SFRICE_000455 PE=3 SV=1	0	532	PF00445.16	Ribonuclease_T2	Ribonuclease T2 family	GO:0090502//GO:0046475	RNA phosphodiester bond hydrolysis, endonucleolytic//glycerophospholipid catabolic process	--	--	GO:0033897//GO:0003723//GO:0047389	ribonuclease T2 activity//RNA binding//glycerophosphocholine phosphodiesterase activity	A	RNA processing and modification	Ribonuclease T2 family
DN23011_c0_g1_i7	75	3	948.717	253	XP_022816620.1	4e-152	449	uncharacterized protein LOC111349654 [Spodoptera litura]	--	--	--	--	tr|A0A2A4JK38|A0A2A4JK38_HELVI	Uncharacterized protein OS=Heliothis virescens OX=7102 GN=B5V51_903 PE=4 SV=1	7e-147	417	PF15999.3	NA	NA	--	--	--	--	--	--	--	--	--
DN23036_c0_g1_i2	29	6	552.241	699	XP_022815022.1	0	1443	glucose dehydrogenase [FAD, quinone]-like [Spodoptera litura]	K21270	ChuaMOX	(R)-mandelonitrile oxidase [EC:1.1.3.49]	http://www.genome.jp/dbget-bin/www_bget?ko:K21270	tr|A0A2H1V5E5|A0A2H1V5E5_SPOFR	SFRICE_014278 OS=Spodoptera frugiperda OX=7108 GN=SFRICE_014278 PE=3 SV=1	0	1199	PF00732.17//PF05199.11	GMC_oxred_N//GMC_oxred_C	GMC oxidoreductase//GMC oxidoreductase	GO:0055114	oxidation-reduction process	--	--	GO:0050660//GO:0016614	flavin adenine dinucleotide binding//oxidoreductase activity, acting on CH-OH group of donors	E	Amino acid transport and metabolism	GMC oxidoreductase
DN23042_c0_g2_i1	62	4	430.769	324	XP_022819238.1	0	660	tenascin-like [Spodoptera litura]	--	--	--	--	tr|A0A2A4JD57|A0A2A4JD57_HELVI	Uncharacterized protein OS=Heliothis virescens OX=7102 GN=B5V51_3898 PE=4 SV=1	0	620	PF01683.16//PF01683.16//PF01683.16//PF01683.16	EB//EB//EB//EB	EB module//EB module//EB module//EB module	--	--	--	--	--	--	S	Function unknown	EB module
DN23042_c0_g2_i2	62	4	298.584	324	XP_022819238.1	0	660	tenascin-like [Spodoptera litura]	--	--	--	--	tr|A0A2A4JD57|A0A2A4JD57_HELVI	Uncharacterized protein OS=Heliothis virescens OX=7102 GN=B5V51_3898 PE=4 SV=1	0	620	PF01683.16//PF01683.16//PF01683.16//PF01683.16	EB//EB//EB//EB	EB module//EB module//EB module//EB module	--	--	--	--	--	--	S	Function unknown	EB module
DN23053_c1_g1_i1	129	2	249.607	644	XP_022832782.1	0	1334	protein disulfide-isomerase A5 isoform X2 [Spodoptera litura]	K09583	PDIA5	protein disulfide isomerase family A, member 5 [EC:5.3.4.1]	http://www.genome.jp/dbget-bin/www_bget?ko:K09583	tr|A0A2H1VBI6|A0A2H1VBI6_SPOFR	SFRICE_011799 (Fragment) OS=Spodoptera frugiperda OX=7108 GN=SFRICE_011799 PE=4 SV=1	0	1093	PF00085.18//PF00085.18//PF00085.18//PF00085.18	Thioredoxin//Thioredoxin//Thioredoxin//Thioredoxin	Thioredoxin//Thioredoxin//Thioredoxin//Thioredoxin	GO:0045454//GO:0030097	cell redox homeostasis//hemopoiesis	GO:0005623	cell	GO:0016853	isomerase activity	O	Post-translational modification, protein turnover, and chaperones	Thioredoxin
DN23085_c0_g2_i1	84	3	51.352	285	XP_022816365.1	0	551	transcriptional activator MN1-like [Spodoptera litura]	--	--	--	--	tr|A0A2A4JJR6|A0A2A4JJR6_HELVI	Uncharacterized protein OS=Heliothis virescens OX=7102 GN=B5V51_906 PE=4 SV=1	3e-141	405	--	--	--	--	--	--	--	--	--	--	--	--
DN23085_c0_g2_i2	84	3	160.828	285	XP_022816365.1	0	551	transcriptional activator MN1-like [Spodoptera litura]	--	--	--	--	tr|A0A2A4JJR6|A0A2A4JJR6_HELVI	Uncharacterized protein OS=Heliothis virescens OX=7102 GN=B5V51_906 PE=4 SV=1	3e-141	405	--	--	--	--	--	--	--	--	--	--	--	--
DN23086_c1_g1_i1	5	16	231.491	169	XP_022825175.1	9e-121	345	putative defense protein 3 [Spodoptera litura]	--	--	--	--	tr|H9JSE3|H9JSE3_BOMMO	Uncharacterized protein OS=Bombyx mori OX=7091 GN=105841316 PE=4 SV=1	8e-100	291	PF02014.14	Reeler	Reeler domain	GO:0006508//GO:0007166//GO:0007186	proteolysis//cell surface receptor signaling pathway//G-protein coupled receptor signaling pathway	--	--	GO:0008233//GO:0004930	peptidase activity//G-protein coupled receptor activity	S	Function unknown	Reeler domain
DN23090_c0_g2_i1	16	8	557.548	504	XP_022834209.1	0	1033	serine protease inhibitor dipetalogastin isoform X1 [Spodoptera litura]	--	--	--	--	tr|A0A2A4J6V9|A0A2A4J6V9_HELVI	Uncharacterized protein (Fragment) OS=Heliothis virescens OX=7102 GN=B5V51_6372 PE=4 SV=1	0	993	PF07648.13//PF07648.13//PF07648.13//PF07648.13//PF07648.13//PF07648.13//PF07648.13//PF07648.13//PF00050.19	Kazal_2//Kazal_2//Kazal_2//Kazal_2//Kazal_2//Kazal_2//Kazal_2//Kazal_2//Kazal_1	Kazal-type serine protease inhibitor domain//Kazal-type serine protease inhibitor domain//Kazal-type serine protease inhibitor domain//Kazal-type serine protease inhibitor domain//Kazal-type serine protease inhibitor domain//Kazal-type serine protease inhibitor domain//Kazal-type serine protease inhibitor domain//Kazal-type serine protease inhibitor domain//Kazal-type serine protease inhibitor do…	GO:0006508	proteolysis	--	--	GO:0008233	peptidase activity	S	Function unknown	Kazal-type serine protease inhibitor domain
DN23090_c0_g2_i2	16	8	194.949	504	XP_022834209.1	0	1033	serine protease inhibitor dipetalogastin isoform X1 [Spodoptera litura]	--	--	--	--	tr|A0A2A4J6V9|A0A2A4J6V9_HELVI	Uncharacterized protein (Fragment) OS=Heliothis virescens OX=7102 GN=B5V51_6372 PE=4 SV=1	0	993	PF07648.13//PF07648.13//PF07648.13//PF07648.13//PF07648.13//PF07648.13//PF07648.13//PF07648.13//PF00050.19	Kazal_2//Kazal_2//Kazal_2//Kazal_2//Kazal_2//Kazal_2//Kazal_2//Kazal_2//Kazal_1	Kazal-type serine protease inhibitor domain//Kazal-type serine protease inhibitor domain//Kazal-type serine protease inhibitor domain//Kazal-type serine protease inhibitor domain//Kazal-type serine protease inhibitor domain//Kazal-type serine protease inhibitor domain//Kazal-type serine protease inhibitor domain//Kazal-type serine protease inhibitor domain//Kazal-type serine protease inhibitor do…	GO:0006508	proteolysis	--	--	GO:0008233	peptidase activity	S	Function unknown	Kazal-type serine protease inhibitor domain
DN23099_c0_g1_i7	105	2	14.338	171	XP_022815575.1	6e-122	348	uncharacterized protein LOC111348880 isoform X2 [Spodoptera litura]	--	--	--	--	tr|A0A2H1VY01|A0A2H1VY01_SPOFR	SFRICE_017738 OS=Spodoptera frugiperda OX=7108 GN=SFRICE_017738 PE=4 SV=1	6e-98	286	--	--	--	--	--	GO:0016021	integral component of membrane	--	--	--	--	--
DN23099_c0_g1_i8	105	2	8.272	171	XP_022815575.1	6e-122	348	uncharacterized protein LOC111348880 isoform X2 [Spodoptera litura]	--	--	--	--	tr|A0A2H1VY01|A0A2H1VY01_SPOFR	SFRICE_017738 OS=Spodoptera frugiperda OX=7108 GN=SFRICE_017738 PE=4 SV=1	6e-98	286	--	--	--	--	--	GO:0016021	integral component of membrane	--	--	--	--	--
DN23182_c2_g6_i1	73	3	404.005	328	XP_022817103.1	0	674	aldo-keto reductase AKR2E4-like isoform X2 [Spodoptera litura]	K00011	AKR1B	aldehyde reductase [EC:1.1.1.21]	http://www.genome.jp/dbget-bin/www_bget?ko:K00011	tr|A0A2H1WKV4|A0A2H1WKV4_SPOFR	SFRICE_008453 OS=Spodoptera frugiperda OX=7108 GN=SFRICE_008453 PE=4 SV=1	0	570	PF00248.19	Aldo_ket_red	Aldo/keto reductase family	GO:0055114	oxidation-reduction process	--	--	GO:0016491	oxidoreductase activity	S	Function unknown	Aldo/keto reductase family
DN23182_c2_g6_i2	73	3	400.242	332	XP_022817103.1	0	668	aldo-keto reductase AKR2E4-like isoform X2 [Spodoptera litura]	K00011	AKR1B	aldehyde reductase [EC:1.1.1.21]	http://www.genome.jp/dbget-bin/www_bget?ko:K00011	tr|A0A2H1WKV4|A0A2H1WKV4_SPOFR	SFRICE_008453 OS=Spodoptera frugiperda OX=7108 GN=SFRICE_008453 PE=4 SV=1	0	583	PF00248.19	Aldo_ket_red	Aldo/keto reductase family	GO:0055114	oxidation-reduction process	--	--	GO:0016491	oxidoreductase activity	S	Function unknown	Aldo/keto reductase family
DN23191_c2_g12_i1	29	6	28.092	192	XP_022831657.1	7e-135	399	glucose dehydrogenase [FAD, quinone]-like [Spodoptera litura]	--	--	--	--	tr|A0A2H1W5U5|A0A2H1W5U5_SPOFR	SFRICE_037237 (Fragment) OS=Spodoptera frugiperda OX=7108 GN=SFRICE_037237 PE=3 SV=1	5e-126	359	PF00732.17	GMC_oxred_N	GMC oxidoreductase	GO:0019285//GO:0055114	glycine betaine biosynthetic process from choline//oxidation-reduction process	--	--	GO:0008812//GO:0050660//GO:0008802	choline dehydrogenase activity//flavin adenine dinucleotide binding//betaine-aldehyde dehydrogenase activity	E	Amino acid transport and metabolism	GMC oxidoreductase
DN23273_c0_g1_i2	65	4	664.283	322	XP_022829206.1	0	659	calumenin-B isoform X2 [Spodoptera litura]	--	--	--	--	tr|A0A2H1WQL7|A0A2H1WQL7_SPOFR	SFRICE_005361 OS=Spodoptera frugiperda OX=7108 GN=SFRICE_005361 PE=4 SV=1	0	651	--	--	--	--	--	GO:0005783	endoplasmic reticulum	GO:0005509	calcium ion binding	T, U	Signal transduction mechanisms, Intracellular trafficking, secretion, and vesicular transport	EFh
DN23279_c1_g1_i19	11	11	11.542	253	XP_022815097.1	2e-155	482	Down syndrome cell adhesion molecule-like protein Dscam2 isoform X15 [Spodoptera litura]	--	--	--	--	tr|A0A2A4JGY3|A0A2A4JGY3_HELVI	Uncharacterized protein OS=Heliothis virescens OX=7102 GN=B5V51_2374 PE=4 SV=1	2e-151	469	--	--	--	GO:0070593//GO:0050976//GO:0021551//GO:0007419//GO:1902284//GO:0016319//GO:0032490//GO:0007413//GO:0048675//GO:0048814//GO:0007422//GO:0006909//GO:0050770//GO:0007411	dendrite self-avoidance//detection of mechanical stimulus involved in sensory perception of touch//central nervous system morphogenesis//ventral cord development//neuron projection extension involved in neuron projection guidance//mushroom body development//detection of molecule of bacterial origin//axonal fasciculation//axon extension//regulation of dendrite morphogenesis//peripheral nervous sys…	GO:0043025//GO:0030425//GO:0030424//GO:0005887	neuronal cell body//dendrite//axon//integral component of plasma membrane	GO:0008046//GO:0003823//GO:0042803	axon guidance receptor activity//antigen binding//protein homodimerization activity	T	Signal transduction mechanisms	Down syndrome cell adhesion
DN23279_c1_g1_i25	11	11	12.116	253	XP_022815097.1	2e-155	482	Down syndrome cell adhesion molecule-like protein Dscam2 isoform X15 [Spodoptera litura]	--	--	--	--	tr|A0A2A4JGY3|A0A2A4JGY3_HELVI	Uncharacterized protein OS=Heliothis virescens OX=7102 GN=B5V51_2374 PE=4 SV=1	2e-151	469	--	--	--	GO:0070593//GO:0050976//GO:0021551//GO:0007419//GO:1902284//GO:0016319//GO:0032490//GO:0007413//GO:0048675//GO:0048814//GO:0007422//GO:0006909//GO:0050770//GO:0007411	dendrite self-avoidance//detection of mechanical stimulus involved in sensory perception of touch//central nervous system morphogenesis//ventral cord development//neuron projection extension involved in neuron projection guidance//mushroom body development//detection of molecule of bacterial origin//axonal fasciculation//axon extension//regulation of dendrite morphogenesis//peripheral nervous sys…	GO:0043025//GO:0030425//GO:0030424//GO:0005887	neuronal cell body//dendrite//axon//integral component of plasma membrane	GO:0008046//GO:0003823//GO:0042803	axon guidance receptor activity//antigen binding//protein homodimerization activity	T	Signal transduction mechanisms	Down syndrome cell adhesion
DN23279_c1_g1_i3	11	11	9.205	181	XP_022815133.1	1e-118	375	Down syndrome cell adhesion molecule-like protein Dscam2 isoform X49 [Spodoptera litura]	--	--	--	--	tr|A0A194R0B2|A0A194R0B2_PAPMA	Down syndrome cell adhesion molecule-like protein CG42256 OS=Papilio machaon OX=76193 GN=RR48_14776 PE=4 SV=1	2e-104	325	--	--	--	GO:0070593//GO:0050976//GO:0021551//GO:0007419//GO:1902284//GO:0016319//GO:0032490//GO:0007413//GO:0048675//GO:0048814//GO:0007422//GO:0006909//GO:0050770//GO:0007411	dendrite self-avoidance//detection of mechanical stimulus involved in sensory perception of touch//central nervous system morphogenesis//ventral cord development//neuron projection extension involved in neuron projection guidance//mushroom body development//detection of molecule of bacterial origin//axonal fasciculation//axon extension//regulation of dendrite morphogenesis//peripheral nervous sys…	GO:0043025//GO:0030425//GO:0030424//GO:0005887	neuronal cell body//dendrite//axon//integral component of plasma membrane	GO:0008046//GO:0003823//GO:0042803	axon guidance receptor activity//antigen binding//protein homodimerization activity	T	Signal transduction mechanisms	Inherit from KOG: Cell adhesion molecule
DN23279_c1_g1_i7	11	11	5.91	282	XP_022815101.1	2e-160	497	Down syndrome cell adhesion molecule-like protein Dscam2 isoform X19 [Spodoptera litura]	--	--	--	--	tr|A0A2A4JGS1|A0A2A4JGS1_HELVI	Uncharacterized protein OS=Heliothis virescens OX=7102 GN=B5V51_2374 PE=4 SV=1	1e-158	491	--	--	--	GO:0070593//GO:0050976//GO:0021551//GO:0007419//GO:1902284//GO:0016319//GO:0032490//GO:0007413//GO:0048675//GO:0048814//GO:0007422//GO:0006909//GO:0050770//GO:0007411	dendrite self-avoidance//detection of mechanical stimulus involved in sensory perception of touch//central nervous system morphogenesis//ventral cord development//neuron projection extension involved in neuron projection guidance//mushroom body development//detection of molecule of bacterial origin//axonal fasciculation//axon extension//regulation of dendrite morphogenesis//peripheral nervous sys…	GO:0043025//GO:0030425//GO:0030424//GO:0005887	neuronal cell body//dendrite//axon//integral component of plasma membrane	GO:0008046//GO:0003823//GO:0042803	axon guidance receptor activity//antigen binding//protein homodimerization activity	T	Signal transduction mechanisms	Down syndrome cell adhesion
DN23279_c1_g1_i9	11	11	6.691	253	XP_022815097.1	2e-155	482	Down syndrome cell adhesion molecule-like protein Dscam2 isoform X15 [Spodoptera litura]	--	--	--	--	tr|A0A2A4JGY3|A0A2A4JGY3_HELVI	Uncharacterized protein OS=Heliothis virescens OX=7102 GN=B5V51_2374 PE=4 SV=1	2e-151	469	--	--	--	GO:0070593//GO:0050976//GO:0021551//GO:0007419//GO:1902284//GO:0016319//GO:0032490//GO:0007413//GO:0048675//GO:0048814//GO:0007422//GO:0006909//GO:0050770//GO:0007411	dendrite self-avoidance//detection of mechanical stimulus involved in sensory perception of touch//central nervous system morphogenesis//ventral cord development//neuron projection extension involved in neuron projection guidance//mushroom body development//detection of molecule of bacterial origin//axonal fasciculation//axon extension//regulation of dendrite morphogenesis//peripheral nervous sys…	GO:0043025//GO:0030425//GO:0030424//GO:0005887	neuronal cell body//dendrite//axon//integral component of plasma membrane	GO:0008046//GO:0003823//GO:0042803	axon guidance receptor activity//antigen binding//protein homodimerization activity	T	Signal transduction mechanisms	Down syndrome cell adhesion
DN23282_c0_g1_i2	56	4	14.375	518	XP_022815706.1	0	998	protein FAM160B1-like [Spodoptera litura]	--	--	--	--	tr|A0A2A4K5H0|A0A2A4K5H0_HELVI	Uncharacterized protein OS=Heliothis virescens OX=7102 GN=B5V51_1832 PE=4 SV=1	0	875	PF10257.7	RAI16-like	Retinoic acid induced 16-like protein	GO:0001678//GO:0046835//GO:0006096	cellular glucose homeostasis//carbohydrate phosphorylation//glycolytic process	GO:0005623	cell	GO:0005536//GO:0004396//GO:0005524	glucose binding//hexokinase activity//ATP binding	S	Function unknown	Retinoic acid induced 16-like protein
DN23323_c0_g1_i2	148	2	3878.51	423	XP_022821903.1	0	800	fibroin heavy chain-like [Spodoptera litura]	--	--	--	--	tr|A0A2H1WTU7|A0A2H1WTU7_SPOFR	SFRICE_041140 (Fragment) OS=Spodoptera frugiperda OX=7108 GN=SFRICE_041140 PE=4 SV=1	0	642	--	--	--	--	--	--	--	--	--	--	--	--
DN23323_c0_g1_i3	148	2	4671.75	423	XP_022821903.1	0	800	fibroin heavy chain-like [Spodoptera litura]	--	--	--	--	tr|A0A2H1WTU7|A0A2H1WTU7_SPOFR	SFRICE_041140 (Fragment) OS=Spodoptera frugiperda OX=7108 GN=SFRICE_041140 PE=4 SV=1	0	642	--	--	--	--	--	--	--	--	--	--	--	--
DN23361_c0_g1_i1	8	14	27.733	161	XP_022831878.1	7e-82	265	uncharacterized protein LOC111360233 [Spodoptera litura]	--	--	--	--	tr|A0A2A4JH70|A0A2A4JH70_HELVI	Uncharacterized protein (Fragment) OS=Heliothis virescens OX=7102 GN=B5V51_2212 PE=4 SV=1	9e-30	115	--	--	--	GO:0009102//GO:0005975	biotin biosynthetic process//carbohydrate metabolic process	--	--	GO:0004076//GO:0004553//GO:0051536	biotin synthase activity//hydrolase activity, hydrolyzing O-glycosyl compounds//iron-sulfur cluster binding	--	--	--
DN23388_c1_g3_i11	110	2	401.743	498	XP_022834607.1	0	953	perilipin-4-like isoform X2 [Spodoptera litura]	K20254	PLIN4	perilipin-4	http://www.genome.jp/dbget-bin/www_bget?ko:K20254	tr|A0A2H1VSN4|A0A2H1VSN4_SPOFR	SFRICE_000701 OS=Spodoptera frugiperda OX=7108 GN=SFRICE_000701 PE=4 SV=1	0	750	--	--	--	GO:0006412//GO:0019915//GO:0043213//GO:0015909	translation//lipid storage//bacteriocin transport//long-chain fatty acid transport	GO:0005840//GO:0005811//GO:0005829	ribosome//lipid droplet//cytosol	GO:0003735//GO:0003743	structural constituent of ribosome//translation initiation factor activity	S	Function unknown	Inherit from NOG: perilipin 4
DN23388_c1_g3_i15	110	2	408.715	475	XP_022834609.1	0	912	perilipin-4-like isoform X4 [Spodoptera litura]	K20254	PLIN4	perilipin-4	http://www.genome.jp/dbget-bin/www_bget?ko:K20254	tr|A0A2H1VSN4|A0A2H1VSN4_SPOFR	SFRICE_000701 OS=Spodoptera frugiperda OX=7108 GN=SFRICE_000701 PE=4 SV=1	0	698	--	--	--	GO:0006412//GO:0019915//GO:0043213//GO:0015909	translation//lipid storage//bacteriocin transport//long-chain fatty acid transport	GO:0005840//GO:0005811//GO:0005829	ribosome//lipid droplet//cytosol	GO:0003735//GO:0003743	structural constituent of ribosome//translation initiation factor activity	S	Function unknown	Inherit from NOG: perilipin 4
DN23429_c0_g1_i2	28	6	13.98	257	XP_022814686.1	0	529	uncharacterized protein LOC111348338 isoform X1 [Spodoptera litura]	--	--	--	--	tr|A0A2H1VY20|A0A2H1VY20_SPOFR	SFRICE_027184 (Fragment) OS=Spodoptera frugiperda OX=7108 GN=SFRICE_027184 PE=4 SV=1	3e-177	495	--	--	--	GO:0016201//GO:0008045//GO:0007157	synaptic target inhibition//motor neuron axon guidance//heterophilic cell-cell adhesion via plasma membrane cell adhesion molecules	GO:0016021	integral component of membrane	--	--	S	Function unknown	CD80-like C2-set immunoglobulin domain
DN23429_c0_g1_i8	28	6	13.459	257	XP_022814686.1	0	533	uncharacterized protein LOC111348338 isoform X1 [Spodoptera litura]	--	--	--	--	tr|A0A2H1VY20|A0A2H1VY20_SPOFR	SFRICE_027184 (Fragment) OS=Spodoptera frugiperda OX=7108 GN=SFRICE_027184 PE=4 SV=1	1e-176	493	--	--	--	GO:0016201//GO:0008045//GO:0007157	synaptic target inhibition//motor neuron axon guidance//heterophilic cell-cell adhesion via plasma membrane cell adhesion molecules	GO:0016021	integral component of membrane	--	--	S	Function unknown	CD80-like C2-set immunoglobulin domain
DN23519_c0_g1_i2	9	14	193.595	154	XP_022816602.1	9e-109	313	inducible metalloproteinase inhibitor protein-like [Spodoptera litura]	--	--	--	--	tr|A0A2H1WGA9|A0A2H1WGA9_SPOFR	SFRICE_029401 (Fragment) OS=Spodoptera frugiperda OX=7108 GN=SFRICE_029401 PE=4 SV=1	1e-33	126	PF01826.15//PF01826.15	TIL//TIL	Trypsin Inhibitor like cysteine rich domain//Trypsin Inhibitor like cysteine rich domain	--	--	GO:0016021	integral component of membrane	GO:0005509	calcium ion binding	S	Function unknown	Trypsin Inhibitor like cysteine rich domain
DN23519_c0_g1_i5	9	14	170.806	154	XP_022816602.1	9e-109	313	inducible metalloproteinase inhibitor protein-like [Spodoptera litura]	--	--	--	--	tr|A0A2H1WGA9|A0A2H1WGA9_SPOFR	SFRICE_029401 (Fragment) OS=Spodoptera frugiperda OX=7108 GN=SFRICE_029401 PE=4 SV=1	1e-33	126	PF01826.15//PF01826.15	TIL//TIL	Trypsin Inhibitor like cysteine rich domain//Trypsin Inhibitor like cysteine rich domain	--	GO:0016021	GO:0016021	integral component of membrane	GO:0005509	calcium ion binding	S	Function unknown	Trypsin Inhibitor like cysteine rich domain
DN23522_c1_g2_i1	1	92	437.562	631	XP_022828231.1	0	1275	GATA zinc finger domain-containing protein 14-like [Spodoptera litura]	--	--	--	--	tr|A0A2H1VYR7|A0A2H1VYR7_SPOFR	SFRICE_022589 OS=Spodoptera frugiperda OX=7108 GN=SFRICE_022589 PE=4 SV=1	0	1117	--	--	--	--	--	--	--	--	--	--	--	--
DN23550_c0_g1_i1	55	4	69.206	716	XP_022829310.1	0	1496	semaphorin-2A-like isoform X2 [Spodoptera litura]	--	--	--	--	tr|A0A2A4JA10|A0A2A4JA10_HELVI	Uncharacterized protein OS=Heliothis virescens OX=7102 GN=B5V51_5449 PE=3 SV=1	0	1321	PF01403.17	Sema	Sema domain	GO:0071678//GO:0070983//GO:0008039//GO:0070593//GO:0050918//GO:0001952//GO:0042756//GO:0097374//GO:0007629//GO:0050919//GO:0007632	olfactory bulb axon guidance//dendrite guidance//synaptic target recognition//dendrite self-avoidance//positive chemotaxis//regulation of cell-matrix adhesion//drinking behavior//sensory neuron axon guidance//flight behavior//negative chemotaxis//visual behavior	GO:0005887	integral component of plasma membrane	--	--	T	Signal transduction mechanisms	Sema
DN23550_c0_g1_i2	55	4	24.973	716	XP_022829310.1	0	1496	semaphorin-2A-like isoform X2 [Spodoptera litura]	--	--	--	--	tr|A0A2A4JA10|A0A2A4JA10_HELVI	Uncharacterized protein OS=Heliothis virescens OX=7102 GN=B5V51_5449 PE=3 SV=1	0	1321	PF01403.17	Sema	Sema domain	GO:0071678//GO:0070983//GO:0008039//GO:0070593//GO:0050918//GO:0001952//GO:0042756//GO:0097374//GO:0007629//GO:0050919//GO:0007632	olfactory bulb axon guidance//dendrite guidance//synaptic target recognition//dendrite self-avoidance//positive chemotaxis//regulation of cell-matrix adhesion//drinking behavior//sensory neuron axon guidance//flight behavior//negative chemotaxis//visual behavior	GO:0005887	integral component of plasma membrane	--	--	T	Signal transduction mechanisms	Sema
DN23550_c0_g1_i4	55	4	28.038	723	XP_022829309.1	0	1512	semaphorin-2A-like isoform X1 [Spodoptera litura]	--	--	--	--	tr|A0A2A4JA10|A0A2A4JA10_HELVI	Uncharacterized protein OS=Heliothis virescens OX=7102 GN=B5V51_5449 PE=3 SV=1	0	1321	PF01403.17	Sema	Sema domain	GO:0071678//GO:0070983//GO:0008039//GO:0070593//GO:0050918//GO:0001952//GO:0042756//GO:0097374//GO:0007629//GO:0050919//GO:0007632	olfactory bulb axon guidance//dendrite guidance//synaptic target recognition//dendrite self-avoidance//positive chemotaxis//regulation of cell-matrix adhesion//drinking behavior//sensory neuron axon guidance//flight behavior//negative chemotaxis//visual behavior	GO:0005887	integral component of plasma membrane	--	--	T	Signal transduction mechanisms	Sema
DN23550_c0_g1_i6	55	4	73.473	723	XP_022829309.1	0	1512	semaphorin-2A-like isoform X1 [Spodoptera litura]	--	--	--	--	tr|A0A2A4JA10|A0A2A4JA10_HELVI	Uncharacterized protein OS=Heliothis virescens OX=7102 GN=B5V51_5449 PE=3 SV=1	0	1321	PF01403.17	Sema	Sema domain	GO:0071678//GO:0070983//GO:0008039//GO:0070593//GO:0050918//GO:0001952//GO:0042756//GO:0097374//GO:0007629//GO:0050919//GO:0007632	olfactory bulb axon guidance//dendrite guidance//synaptic target recognition//dendrite self-avoidance//positive chemotaxis//regulation of cell-matrix adhesion//drinking behavior//sensory neuron axon guidance//flight behavior//negative chemotaxis//visual behavior	GO:0005887	integral component of plasma membrane	--	--	T	Signal transduction mechanisms	Sema
DN23662_c0_g1_i1	136	2	64.851	764	XP_022826974.1	0	1540	uncharacterized protein LOC111356733 [Spodoptera litura]	--	--	--	--	tr|A0A2H1WS31|A0A2H1WS31_SPOFR	SFRICE_017112 OS=Spodoptera frugiperda OX=7108 GN=SFRICE_017112 PE=4 SV=1	0	1399	--	--	--	--	--	--	--	--	--	--	--	--
DN23662_c0_g1_i2	136	2	64.441	764	XP_022826974.1	0	1540	uncharacterized protein LOC111356733 [Spodoptera litura]	--	--	--	--	tr|A0A2H1WS31|A0A2H1WS31_SPOFR	SFRICE_017112 OS=Spodoptera frugiperda OX=7108 GN=SFRICE_017112 PE=4 SV=1	0	1399	--	--	--	--	--	--	--	--	--	--	--	--
DN23664_c0_g1_i1	1	92	149.411	266	XP_022826265.1	0	536	uncharacterized protein LOC111356214 [Spodoptera litura]	--	--	--	--	tr|A0A2H1WTC2|A0A2H1WTC2_SPOFR	SFRICE_038451 OS=Spodoptera frugiperda OX=7108 GN=SFRICE_038451 PE=4 SV=1	4e-118	343	PF00379.21	Chitin_bind_4	Insect cuticle protein	--	--	--	--	GO:0042302	structural constituent of cuticle	--	--	--
DN23664_c0_g1_i3	1	92	73.931	266	XP_022826265.1	0	539	uncharacterized protein LOC111356214 [Spodoptera litura]	--	--	--	--	tr|A0A2H1WTC2|A0A2H1WTC2_SPOFR	SFRICE_038451 OS=Spodoptera frugiperda OX=7108 GN=SFRICE_038451 PE=4 SV=1	6e-118	343	PF00379.21	Chitin_bind_4	Insect cuticle protein	--	--	--	--	GO:0042302	structural constituent of cuticle	--	--	--
DN23664_c0_g1_i4	1	92	57.106	266	XP_022826265.1	0	536	uncharacterized protein LOC111356214 [Spodoptera litura]	--	--	--	--	tr|A0A2H1WTC2|A0A2H1WTC2_SPOFR	SFRICE_038451 OS=Spodoptera frugiperda OX=7108 GN=SFRICE_038451 PE=4 SV=1	4e-118	343	PF00379.21	Chitin_bind_4	Insect cuticle protein	--	--	--	--	GO:0042302	structural constituent of cuticle	--	--	--
DN23664_c0_g1_i5	1	92	101.822	266	XP_022826265.1	0	536	uncharacterized protein LOC111356214 [Spodoptera litura]	--	--	--	--	tr|A0A2H1WTC2|A0A2H1WTC2_SPOFR	SFRICE_038451 OS=Spodoptera frugiperda OX=7108 GN=SFRICE_038451 PE=4 SV=1	4e-118	343	PF00379.21	Chitin_bind_4	Insect cuticle protein	--	--	--	--	GO:0042302	structural constituent of cuticle	--	--	--
DN23683_c0_g1_i1	6	16	895.636	325	XP_022827351.1	0	666	C-type mannose receptor 2-like [Spodoptera litura]	--	--	--	--	tr|A0A2H1WK53|A0A2H1WK53_SPOFR	SFRICE_024131 OS=Spodoptera frugiperda OX=7108 GN=SFRICE_024131 PE=4 SV=1	2e-165	470	PF00059.19//PF00059.19	Lectin_C//Lectin_C	Lectin C-type domain//Lectin C-type domain	GO:0051607	defense response to virus	--	--	GO:0030246//GO:0008413	carbohydrate binding//8-oxo-7,8-dihydroguanosine triphosphate pyrophosphatase activity	T, V	Signal transduction mechanisms, Defense mechanisms	mannose receptor, C type 1
DN23683_c0_g1_i2	6	16	791.236	325	XP_022827350.1	0	660	C-type mannose receptor 2-like [Spodoptera litura]	--	--	--	--	tr|A0A2H1WK53|A0A2H1WK53_SPOFR	SFRICE_024131 OS=Spodoptera frugiperda OX=7108 GN=SFRICE_024131 PE=4 SV=1	4e-164	466	PF00059.19//PF00059.19	Lectin_C//Lectin_C	Lectin C-type domain//Lectin C-type domain	GO:0051607	defense response to virus	--	--	GO:0030246//GO:0008413	carbohydrate binding//8-oxo-7,8-dihydroguanosine triphosphate pyrophosphatase activity	T, V	Signal transduction mechanisms, Defense mechanisms	mannose receptor, C type 1
DN23706_c2_g10_i1	1	92	1229.51	235	XP_022815961.1	7e-154	434	cuticle protein 8-like [Spodoptera litura]	--	--	--	--	tr|C0H6U5|C0H6U5_BOMMO	Putative cuticle protein OS=Bombyx mori OX=7091 GN=BmorCPR103 PE=2 SV=1	1e-84	257	PF00379.21	Chitin_bind_4	Insect cuticle protein	--	--	--	--	GO:0042302	structural constituent of cuticle	S	Function unknown	cuticle protein
DN23706_c2_g10_i2	1	92	826.496	235	XP_022815961.1	1e-154	436	cuticle protein 8-like [Spodoptera litura]	--	--	--	--	tr|C0H6U5|C0H6U5_BOMMO	Putative cuticle protein OS=Bombyx mori OX=7091 GN=BmorCPR103 PE=2 SV=1	2e-85	259	PF00379.21	Chitin_bind_4	Insect cuticle protein	--	--	--	--	GO:0042302	structural constituent of cuticle	S	Function unknown	cuticle protein
DN23706_c2_g4_i4	1	92	3670.83	179	XP_022815599.1	2e-116	335	larval cuticle protein A2B-like [Spodoptera litura]	--	--	--	--	tr|A0A2H1W045|A0A2H1W045_SPOFR	SFRICE_000601 OS=Spodoptera frugiperda OX=7108 GN=SFRICE_000601 PE=4 SV=1	6e-100	316	PF00379.21	Chitin_bind_4	Insect cuticle protein	--	--	--	--	GO:0042302	structural constituent of cuticle	S	Function unknown	Insect cuticle protein
DN23733_c0_g1_i1	38	5	127.5	932	XP_022837871.1	0	1903	dorsal-ventral patterning protein Sog isoform X1 [Spodoptera litura]	K04657	CHRD	chordin	http://www.genome.jp/dbget-bin/www_bget?ko:K04657	tr|A0A2H1VFL6|A0A2H1VFL6_SPOFR	SFRICE_002625 OS=Spodoptera frugiperda OX=7108 GN=SFRICE_002625 PE=4 SV=1	0	1659	PF00093.16//PF00093.16//PF00093.16	VWC//VWC//VWC	von Willebrand factor type C domain//von Willebrand factor type C domain//von Willebrand factor type C domain	GO:0007275//GO:0008293//GO:0007308//GO:0002009	multicellular organism development//torso signaling pathway//oocyte construction//morphogenesis of an epithelium	--	--	GO:0005518	collagen binding	T	Signal transduction mechanisms	CHRD domain
DN23770_c0_g1_i1	18	8	274.953	266	ARD71209.1	4e-148	423	acetyltransferase [Spodoptera exigua]	--	--	--	--	tr|A0A1V0M899|A0A1V0M899_SPOEX	Acetyltransferase OS=Spodoptera exigua OX=7107 GN=ACT11 PE=2 SV=1	2e-148	423	--	--	--	GO:0044255	cellular lipid metabolic process	--	--	GO:0008374//GO:0016705//GO:0005506//GO:0020037	O-acyltransferase activity//oxidoreductase activity, acting on paired donors, with incorporation or reduction of molecular oxygen//iron ion binding//heme binding	--	--	--
DN23770_c0_g1_i10	18	8	354.883	373	ALJ30260.1	0	714	putative acetyltransferase ACT13 [Spodoptera litura]	--	--	--	--	tr|A0A0P0ES36|A0A0P0ES36_SPOLT	Putative acetyltransferase ACT13 OS=Spodoptera litura OX=69820 PE=2 SV=1	0	714	--	--	--	--	GO:0044255//GO:0044255	cellular lipid metabolic process//cellular lipid metabolic process	--	GO:0008374//GO:0008374	O-acyltransferase activity//O-acyltransferase activity	--	--	--
DN23770_c0_g1_i2	18	8	263.035	266	ARD71209.1	4e-148	423	acetyltransferase [Spodoptera exigua]	--	--	--	--	tr|A0A1V0M899|A0A1V0M899_SPOEX	Acetyltransferase OS=Spodoptera exigua OX=7107 GN=ACT11 PE=2 SV=1	2e-148	423	--	--	--	GO:0044255	cellular lipid metabolic process	--	--	GO:0008374//GO:0016705//GO:0005506//GO:0020037	O-acyltransferase activity//oxidoreductase activity, acting on paired donors, with incorporation or reduction of molecular oxygen//iron ion binding//heme binding	--	--	--
DN23770_c0_g1_i3	18	8	293.206	373	ALJ30260.1	0	714	putative acetyltransferase ACT13 [Spodoptera litura]	--	--	--	--	tr|A0A0P0ES36|A0A0P0ES36_SPOLT	Putative acetyltransferase ACT13 OS=Spodoptera litura OX=69820 PE=2 SV=1	0	714	--	--	--	GO:0044255	cellular lipid metabolic process	--	--	GO:0008374	O-acyltransferase activity	--	--	--
DN23770_c0_g1_i4	18	8	280.166	373	ALJ30260.1	0	714	putative acetyltransferase ACT13 [Spodoptera litura]	--	--	--	--	tr|A0A0P0ES36|A0A0P0ES36_SPOLT	Putative acetyltransferase ACT13 OS=Spodoptera litura OX=69820 PE=2 SV=1	0	714	--	--	--	GO:0044255	cellular lipid metabolic process	--	--	GO:0008374	O-acyltransferase activity	--	--	--
DN23770_c0_g1_i6	18	8	356.767	161	XP_022828335.1	5e-79	248	uncharacterized protein LOC111357762 isoform X1 [Spodoptera litura]	--	--	--	--	tr|A0A0P0ES36|A0A0P0ES36_SPOLT	Putative acetyltransferase ACT13 OS=Spodoptera litura OX=69820 PE=2 SV=1	3e-79	245	--	--	--	GO:0044255	cellular lipid metabolic process	--	--	GO:0008374//GO:0016705//GO:0005506//GO:0020037	O-acyltransferase activity//oxidoreductase activity, acting on paired donors, with incorporation or reduction of molecular oxygen//iron ion binding//heme binding	--	--	--
DN23770_c0_g1_i7	18	8	408.763	373	ALJ30260.1	0	714	putative acetyltransferase ACT13 [Spodoptera litura]	--	--	--	--	tr|A0A0P0ES36|A0A0P0ES36_SPOLT	Putative acetyltransferase ACT13 OS=Spodoptera litura OX=69820 PE=2 SV=1	0	714	--	--	--	GO:0044255	cellular lipid metabolic process	--	--	GO:0008374	O-acyltransferase activity	--	--	--
DN23770_c0_g1_i8	18	8	283.889	161	XP_022828335.1	5e-79	248	uncharacterized protein LOC111357762 isoform X1 [Spodoptera litura]	--	--	--	--	tr|A0A0P0ES36|A0A0P0ES36_SPOLT	Putative acetyltransferase ACT13 OS=Spodoptera litura OX=69820 PE=2 SV=1	3e-79	245	--	--	--	GO:0044255	cellular lipid metabolic process	--	--	GO:0008374//GO:0016705//GO:0005506//GO:0020037	O-acyltransferase activity//oxidoreductase activity, acting on paired donors, with incorporation or reduction of molecular oxygen//iron ion binding//heme binding	--	--	--
DN23787_c2_g2_i1	107	2	130.882	426	XP_022837634.1	0	865	serine/arginine repetitive matrix protein 1 [Spodoptera litura]	--	--	--	--	tr|A0A2H1VGK8|A0A2H1VGK8_SPOFR	SFRICE_008206 (Fragment) OS=Spodoptera frugiperda OX=7108 GN=SFRICE_008206 PE=4 SV=1	0	629	--	--	--	GO:0008063	Toll signaling pathway	GO:0005576	extracellular region	GO:0005121//GO:0005524	Toll binding//ATP binding	--	--	--
DN23787_c2_g2_i2	107	2	61.367	426	XP_022837634.1	0	798	serine/arginine repetitive matrix protein 1 [Spodoptera litura]	--	--	--	--	tr|A0A2H1VGK8|A0A2H1VGK8_SPOFR	SFRICE_008206 (Fragment) OS=Spodoptera frugiperda OX=7108 GN=SFRICE_008206 PE=4 SV=1	0	564	--	--	--	GO:0008063	Toll signaling pathway	GO:0005576	extracellular region	GO:0005121	Toll binding	--	--	--
DN23809_c2_g1_i1	48	4	52.552	317	XP_022820826.1	0	655	carbohydrate sulfotransferase 11 [Spodoptera litura]	K01017	CHST11	chondroitin 4-sulfotransferase 11 [EC:2.8.2.5]	http://www.genome.jp/dbget-bin/www_bget?ko:K01017	tr|A0A194PPD5|A0A194PPD5_PAPXU	Carbohydrate sulfotransferase OS=Papilio xuthus OX=66420 GN=RR46_05846 PE=3 SV=1	0	519	PF03567.12	Sulfotransfer_2	Sulfotransferase family	GO:0016051//GO:0030206//GO:0036342//GO:0002063//GO:0007585//GO:0048703//GO:0042733//GO:0030512//GO:0048589//GO:0009791//GO:0043066//GO:0033037//GO:0042127	carbohydrate biosynthetic process//chondroitin sulfate biosynthetic process//post-anal tail morphogenesis//chondrocyte development//respiratory gaseous exchange//embryonic viscerocranium morphogenesis//embryonic digit morphogenesis//negative regulation of transforming growth factor beta receptor signaling pathway//developmental growth//post-embryonic development//negative regulation of apoptotic …	GO:0000139//GO:0016021	Golgi membrane//integral component of membrane	GO:0008146	sulfotransferase activity	M, W	Cell wall/membrane/envelope biogenesis, Extracellular structures	Sulfotransferase family
DN23809_c2_g1_i2	48	4	50.581	317	XP_022820826.1	0	655	carbohydrate sulfotransferase 11 [Spodoptera litura]	K01017	CHST11	chondroitin 4-sulfotransferase 11 [EC:2.8.2.5]	http://www.genome.jp/dbget-bin/www_bget?ko:K01017	tr|A0A194PPD5|A0A194PPD5_PAPXU	Carbohydrate sulfotransferase OS=Papilio xuthus OX=66420 GN=RR46_05846 PE=3 SV=1	0	519	PF03567.12	Sulfotransfer_2	Sulfotransferase family	GO:0016051//GO:0030206//GO:0036342//GO:0002063//GO:0007585//GO:0048703//GO:0042733//GO:0030512//GO:0048589//GO:0009791//GO:0043066//GO:0033037//GO:0042127	carbohydrate biosynthetic process//chondroitin sulfate biosynthetic process//post-anal tail morphogenesis//chondrocyte development//respiratory gaseous exchange//embryonic viscerocranium morphogenesis//embryonic digit morphogenesis//negative regulation of transforming growth factor beta receptor signaling pathway//developmental growth//post-embryonic development//negative regulation of apoptotic …	GO:0000139//GO:0016021	Golgi membrane//integral component of membrane	GO:0008146	sulfotransferase activity	M, W	Cell wall/membrane/envelope biogenesis, Extracellular structures	Sulfotransferase family
DN23809_c2_g1_i3	48	4	55.12	317	XP_022820826.1	0	655	carbohydrate sulfotransferase 11 [Spodoptera litura]	K01017	CHST11	chondroitin 4-sulfotransferase 11 [EC:2.8.2.5]	http://www.genome.jp/dbget-bin/www_bget?ko:K01017	tr|A0A194PPD5|A0A194PPD5_PAPXU	Carbohydrate sulfotransferase OS=Papilio xuthus OX=66420 GN=RR46_05846 PE=3 SV=1	0	519	PF03567.12	Sulfotransfer_2	Sulfotransferase family	GO:0016051//GO:0030206//GO:0036342//GO:0002063//GO:0007585//GO:0048703//GO:0042733//GO:0030512//GO:0048589//GO:0009791//GO:0043066//GO:0033037//GO:0042127	carbohydrate biosynthetic process//chondroitin sulfate biosynthetic process//post-anal tail morphogenesis//chondrocyte development//respiratory gaseous exchange//embryonic viscerocranium morphogenesis//embryonic digit morphogenesis//negative regulation of transforming growth factor beta receptor signaling pathway//developmental growth//post-embryonic development//negative regulation of apoptotic …	GO:0000139//GO:0016021	Golgi membrane//integral component of membrane	GO:0008146	sulfotransferase activity	M, W	Cell wall/membrane/envelope biogenesis, Extracellular structures	Sulfotransferase family
DN23809_c2_g1_i4	48	4	56.322	317	XP_022820826.1	0	655	carbohydrate sulfotransferase 11 [Spodoptera litura]	K01017	CHST11	chondroitin 4-sulfotransferase 11 [EC:2.8.2.5]	http://www.genome.jp/dbget-bin/www_bget?ko:K01017	tr|A0A194PPD5|A0A194PPD5_PAPXU	Carbohydrate sulfotransferase OS=Papilio xuthus OX=66420 GN=RR46_05846 PE=3 SV=1	0	519	PF03567.12	Sulfotransfer_2	Sulfotransferase family	GO:0016051//GO:0030206//GO:0036342//GO:0002063//GO:0007585//GO:0048703//GO:0042733//GO:0030512//GO:0048589//GO:0009791//GO:0043066//GO:0033037//GO:0042127	carbohydrate biosynthetic process//chondroitin sulfate biosynthetic process//post-anal tail morphogenesis//chondrocyte development//respiratory gaseous exchange//embryonic viscerocranium morphogenesis//embryonic digit morphogenesis//negative regulation of transforming growth factor beta receptor signaling pathway//developmental growth//post-embryonic development//negative regulation of apoptotic …	GO:0000139//GO:0016021	Golgi membrane//integral component of membrane	GO:0008146	sulfotransferase activity	M, W	Cell wall/membrane/envelope biogenesis, Extracellular structures	Sulfotransferase family
DN23824_c1_g1_i2	109	2	66.921	241	XP_022829276.1	3e-142	438	vascular endothelial growth factor receptor 1 [Spodoptera litura]	K05096	FLT1, VEGFR1	FMS-like tyrosine kinase 1 [EC:2.7.10.1]	http://www.genome.jp/dbget-bin/www_bget?ko:K05096	tr|A0A2H1W6I6|A0A2H1W6I6_SPOFR	SFRICE_014974 (Fragment) OS=Spodoptera frugiperda OX=7108 GN=SFRICE_014974 PE=4 SV=1	2e-134	416	--	--	--	GO:0007169//GO:0018108//GO:0035924	transmembrane receptor protein tyrosine kinase signaling pathway//peptidyl-tyrosine phosphorylation//cellular response to vascular endothelial growth factor stimulus	GO:0016021	integral component of membrane	GO:0004714//GO:0005524//GO:0019838	transmembrane receptor protein tyrosine kinase activity//ATP binding//growth factor binding	T	Signal transduction mechanisms	TyrKc
DN23824_c1_g1_i5	109	2	14.113	241	XP_022829276.1	3e-142	438	vascular endothelial growth factor receptor 1 [Spodoptera litura]	K05096	FLT1, VEGFR1	FMS-like tyrosine kinase 1 [EC:2.7.10.1]	http://www.genome.jp/dbget-bin/www_bget?ko:K05096	tr|A0A2H1W6I6|A0A2H1W6I6_SPOFR	SFRICE_014974 (Fragment) OS=Spodoptera frugiperda OX=7108 GN=SFRICE_014974 PE=4 SV=1	2e-134	416	--	--	--	GO:0007169//GO:0018108//GO:0035924	transmembrane receptor protein tyrosine kinase signaling pathway//peptidyl-tyrosine phosphorylation//cellular response to vascular endothelial growth factor stimulus	GO:0016021	integral component of membrane	GO:0004714//GO:0005524//GO:0019838	transmembrane receptor protein tyrosine kinase activity//ATP binding//growth factor binding	T	Signal transduction mechanisms	TyrKc
DN23840_c0_g1_i2	2	61	26.03	579	XP_022828056.1	0	1205	serine proteinase stubble isoform X1 [Spodoptera litura]	--	--	--	--	tr|A0A2H1V7Q7|A0A2H1V7Q7_SPOFR	SFRICE_011720 OS=Spodoptera frugiperda OX=7108 GN=SFRICE_011720 PE=3 SV=1	0	1108	PF00089.24	Trypsin	Trypsin	GO:0006508	proteolysis	--	--	GO:0004252	serine-type endopeptidase activity	E	Amino acid transport and metabolism	Tryp_SPc
DN23848_c1_g8_i1	31	5	547.634	114	XP_022821687.1	2e-53	172	myb-like protein I isoform X10 [Spodoptera litura]	--	--	--	--	tr|A0A2H1WNP2|A0A2H1WNP2_SPOFR	SFRICE_005726 OS=Spodoptera frugiperda OX=7108 GN=SFRICE_005726 PE=4 SV=1	6e-08	51.6	--	--	--	--	--	--	--	--	--	--	--	--
DN23848_c1_g8_i12	31	5	201.561	114	XP_022821687.1	2e-53	172	myb-like protein I isoform X10 [Spodoptera litura]	--	--	--	--	tr|A0A2H1WNP2|A0A2H1WNP2_SPOFR	SFRICE_005726 OS=Spodoptera frugiperda OX=7108 GN=SFRICE_005726 PE=4 SV=1	6e-08	51.6	--	--	--	--	--	--	--	--	--	--	--	--
DN23848_c1_g8_i15	31	5	4062.63	175	XP_022821354.1	2e-104	305	GATA zinc finger domain-containing protein 15-like isoform X6 [Spodoptera litura]	--	--	--	--	tr|A0A2H1WNP2|A0A2H1WNP2_SPOFR	SFRICE_005726 OS=Spodoptera frugiperda OX=7108 GN=SFRICE_005726 PE=4 SV=1	1e-20	89.4	--	--	--	--	--	--	--	--	--	--	--	--
DN23848_c1_g8_i6	31	5	3827.27	188	XP_022821854.1	4e-120	345	myb-like protein I isoform X12 [Spodoptera litura]	--	--	--	--	tr|A0A2H1WNP2|A0A2H1WNP2_SPOFR	SFRICE_005726 OS=Spodoptera frugiperda OX=7108 GN=SFRICE_005726 PE=4 SV=1	2e-20	89	--	--	--	--	--	--	--	--	--	--	--	--
DN23848_c1_g8_i9	31	5	187.924	114	XP_022821687.1	2e-53	172	myb-like protein I isoform X10 [Spodoptera litura]	--	--	--	--	tr|A0A2H1WNP2|A0A2H1WNP2_SPOFR	SFRICE_005726 OS=Spodoptera frugiperda OX=7108 GN=SFRICE_005726 PE=4 SV=1	6e-08	51.6	--	--	--	--	--	--	--	--	--	--	--	--
DN23862_c0_g1_i2	125	2	196.352	182	XP_022822185.1	6e-127	365	uncharacterized protein LOC111353406 [Spodoptera litura]	--	--	--	--	tr|A0A2H1WHJ8|A0A2H1WHJ8_SPOFR	SFRICE_017319 OS=Spodoptera frugiperda OX=7108 GN=SFRICE_017319 PE=4 SV=1	6e-102	311	--	--	--	--	--	--	--	--	--	--	--	--
DN23862_c0_g1_i6	125	2	802.856	247	XP_022822185.1	8e-178	497	uncharacterized protein LOC111353406 [Spodoptera litura]	--	--	--	--	tr|A0A2H1WHJ8|A0A2H1WHJ8_SPOFR	SFRICE_017319 OS=Spodoptera frugiperda OX=7108 GN=SFRICE_017319 PE=4 SV=1	1e-100	311	--	--	--	--	--	--	--	--	--	--	--	--
DN23907_c0_g1_i1	53	4	101.68	258	XP_022822404.1	3e-175	490	keratin, type I cytoskeletal 9-like [Spodoptera litura]	--	--	--	--	tr|A0A2H1V1H2|A0A2H1V1H2_SPOFR	SFRICE_025375 OS=Spodoptera frugiperda OX=7108 GN=SFRICE_025375 PE=4 SV=1	8e-164	461	--	--	--	GO:0045109//GO:0043588//GO:0009913//GO:0012501	intermediate filament organization//skin development//epidermal cell differentiation//programmed cell death	GO:0005882//GO:0070062	intermediate filament//extracellular exosome	GO:0005198	structural molecule activity	--	--	--
DN23907_c0_g1_i2	53	4	37.666	258	XP_022822404.1	3e-175	490	keratin, type I cytoskeletal 9-like [Spodoptera litura]	--	--	--	--	tr|A0A2H1V1H2|A0A2H1V1H2_SPOFR	SFRICE_025375 OS=Spodoptera frugiperda OX=7108 GN=SFRICE_025375 PE=4 SV=1	8e-164	461	--	--	--	GO:0045109//GO:0043588//GO:0009913//GO:0012501	intermediate filament organization//skin development//epidermal cell differentiation//programmed cell death	GO:0005882//GO:0070062	intermediate filament//extracellular exosome	GO:0005198	structural molecule activity	--	--	--
DN23907_c0_g1_i3	53	4	101.029	258	XP_022822404.1	3e-175	490	keratin, type I cytoskeletal 9-like [Spodoptera litura]	--	--	--	--	tr|A0A2H1V1H2|A0A2H1V1H2_SPOFR	SFRICE_025375 OS=Spodoptera frugiperda OX=7108 GN=SFRICE_025375 PE=4 SV=1	8e-164	461	--	--	--	GO:0045109//GO:0043588//GO:0009913//GO:0012501	intermediate filament organization//skin development//epidermal cell differentiation//programmed cell death	GO:0005882//GO:0070062	intermediate filament//extracellular exosome	GO:0005198	structural molecule activity	--	--	--
DN23907_c0_g1_i4	53	4	169.013	258	XP_022822404.1	3e-175	490	keratin, type I cytoskeletal 9-like [Spodoptera litura]	--	--	--	--	tr|A0A2H1V1H2|A0A2H1V1H2_SPOFR	SFRICE_025375 OS=Spodoptera frugiperda OX=7108 GN=SFRICE_025375 PE=4 SV=1	8e-164	461	--	--	--	GO:0045109//GO:0043588//GO:0009913//GO:0012501	intermediate filament organization//skin development//epidermal cell differentiation//programmed cell death	GO:0005882//GO:0070062	intermediate filament//extracellular exosome	GO:0005198	structural molecule activity	--	--	--
DN23964_c0_g2_i1	63	4	8.195	331	XP_022818774.1	0	607	adhesive plaque matrix protein-like [Spodoptera litura]	--	--	--	--	tr|A0A2H1V6K2|A0A2H1V6K2_SPOFR	SFRICE_015372 OS=Spodoptera frugiperda OX=7108 GN=SFRICE_015372 PE=4 SV=1	1e-97	295	--	--	--	GO:0006413	translational initiation	--	--	GO:0008270//GO:0003676	zinc ion binding//nucleic acid binding	--	--	--
DN23964_c0_g2_i3	63	4	8.407	331	XP_022818774.1	0	608	adhesive plaque matrix protein-like [Spodoptera litura]	--	--	--	--	tr|A0A2H1V6K2|A0A2H1V6K2_SPOFR	SFRICE_015372 OS=Spodoptera frugiperda OX=7108 GN=SFRICE_015372 PE=4 SV=1	7e-97	293	--	--	--	GO:0006413	translational initiation	--	--	GO:0008270//GO:0003676	zinc ion binding//nucleic acid binding	--	--	--
DN23964_c0_g2_i5	63	4	7.761	331	XP_022818774.1	0	600	adhesive plaque matrix protein-like [Spodoptera litura]	--	--	--	--	tr|A0A2H1V6K2|A0A2H1V6K2_SPOFR	SFRICE_015372 OS=Spodoptera frugiperda OX=7108 GN=SFRICE_015372 PE=4 SV=1	3e-96	291	--	--	--	GO:0006413//GO:0006357	translational initiation//regulation of transcription by RNA polymerase II	GO:0016592	mediator complex	GO:0008270//GO:0003676//GO:0001104	zinc ion binding//nucleic acid binding//transcription coregulator activity	--	--	--
DN23964_c0_g2_i6	63	4	6.459	331	XP_022818774.1	0	603	adhesive plaque matrix protein-like [Spodoptera litura]	--	--	--	--	tr|A0A2H1V6K2|A0A2H1V6K2_SPOFR	SFRICE_015372 OS=Spodoptera frugiperda OX=7108 GN=SFRICE_015372 PE=4 SV=1	2e-96	291	--	--	--	GO:0006413//GO:0006357	translational initiation//regulation of transcription by RNA polymerase II	GO:0016592	mediator complex	GO:0008270//GO:0003676//GO:0001104	zinc ion binding//nucleic acid binding//transcription coregulator activity	--	--	--
DN23992_c0_g1_i1	5	16	157.091	429	XP_022827985.1	0	882	spondin-2 [Spodoptera litura]	--	--	--	--	tr|A0A2A4JLK1|A0A2A4JLK1_HELVI	Uncharacterized protein OS=Heliothis virescens OX=7102 GN=B5V51_952 PE=4 SV=1	0	696	PF06468.11	Spond_N	Spondin_N	GO:1901739//GO:0036065//GO:0010951	regulation of myoblast fusion//fucosylation//negative regulation of endopeptidase activity	--	--	GO:0004064//GO:0008107//GO:0004867	arylesterase activity//galactoside 2-alpha-L-fucosyltransferase activity//serine-type endopeptidase inhibitor activity	W	Extracellular structures	Spondin_N
DN23992_c0_g1_i2	5	16	48.495	429	XP_022827985.1	0	882	spondin-2 [Spodoptera litura]	--	--	--	--	tr|A0A2A4JLK1|A0A2A4JLK1_HELVI	Uncharacterized protein OS=Heliothis virescens OX=7102 GN=B5V51_952 PE=4 SV=1	0	696	PF06468.11	Spond_N	Spondin_N	GO:1901739//GO:0036065//GO:0010951	regulation of myoblast fusion//fucosylation//negative regulation of endopeptidase activity	--	--	GO:0004064//GO:0008107//GO:0004867	arylesterase activity//galactoside 2-alpha-L-fucosyltransferase activity//serine-type endopeptidase inhibitor activity	W	Extracellular structures	Spondin_N
DN23992_c0_g1_i3	5	16	39.732	429	XP_022827985.1	0	882	spondin-2 [Spodoptera litura]	--	--	--	--	tr|A0A2A4JLK1|A0A2A4JLK1_HELVI	Uncharacterized protein OS=Heliothis virescens OX=7102 GN=B5V51_952 PE=4 SV=1	0	696	PF06468.11	Spond_N	Spondin_N	GO:1901739//GO:0036065//GO:0010951	regulation of myoblast fusion//fucosylation//negative regulation of endopeptidase activity	--	--	GO:0004064//GO:0008107//GO:0004867	arylesterase activity//galactoside 2-alpha-L-fucosyltransferase activity//serine-type endopeptidase inhibitor activity	W	Extracellular structures	Spondin_N
DN24004_c1_g6_i6	4	23	2667.33	124	XP_022834083.1	3e-84	249	ejaculatory bulb-specific protein 3-like isoform X1 [Spodoptera litura]	--	--	--	--	tr|A0A0P0EM36|A0A0P0EM36_SPOLT	Putative chemosensory protein CSP13 OS=Spodoptera litura OX=69820 PE=2 SV=1	1e-84	248	PF03392.11	OS-D	Insect pheromone-binding family, A10/OS-D	--	--	--	--	--	--	S	Function unknown	Insect pheromone-binding family, A10/OS-D
DN24004_c1_g6_i7	4	23	8216.89	124	XP_022834083.1	3e-84	249	ejaculatory bulb-specific protein 3-like isoform X1 [Spodoptera litura]	--	--	--	--	tr|A0A0P0EM36|A0A0P0EM36_SPOLT	Putative chemosensory protein CSP13 OS=Spodoptera litura OX=69820 PE=2 SV=1	1e-84	248	PF03392.11	OS-D	Insect pheromone-binding family, A10/OS-D	--	--	--	--	--	--	S	Function unknown	Insect pheromone-binding family, A10/OS-D
DN24006_c0_g1_i1	46	4	41.943	360	XP_022837114.1	0	752	inhibin beta B chain [Spodoptera litura]	K04669	TGFBRX	TGF-beta receptor, other	http://www.genome.jp/dbget-bin/www_bget?ko:K04669	tr|A0A220QT43|A0A220QT43_HELAM	Dawdle OS=Helicoverpa armigera OX=29058 PE=2 SV=1	0	676	PF00019.18	TGF_beta	Transforming growth factor beta like domain	GO:0010469//GO:0090100//GO:0032924//GO:0060393//GO:0071363//GO:0060389//GO:0048699//GO:0071495//GO:0071772//GO:0060395//GO:0001934//GO:0048468//GO:0120039//GO:0045597//GO:0120036//GO:0051240//GO:2000026//GO:0006357//GO:0060284//GO:0043408//GO:0045893//GO:0006935//GO:0032925//GO:2001049//GO:0021509//GO:0006928//GO:0008340//GO:0050796//GO:0045165//GO:0045444//GO:0071559//GO:0048853//GO:0070304//GO:…	regulation of signaling receptor activity//positive regulation of transmembrane receptor protein serine/threonine kinase signaling pathway//activin receptor signaling pathway//regulation of pathway-restricted SMAD protein phosphorylation//cellular response to growth factor stimulus//pathway-restricted SMAD protein phosphorylation//generation of neurons//cellular response to endogenous stimulus//r…	GO:0005576	extracellular region	GO:0008083//GO:0042803//GO:0005160//GO:0005125	growth factor activity//protein homodimerization activity//transforming growth factor beta receptor binding//cytokine activity	T	Signal transduction mechanisms	TGFB
DN24006_c0_g1_i2	46	4	37.875	360	XP_022837114.1	0	752	inhibin beta B chain [Spodoptera litura]	K04669	TGFBRX	TGF-beta receptor, other	http://www.genome.jp/dbget-bin/www_bget?ko:K04669	tr|A0A220QT43|A0A220QT43_HELAM	Dawdle OS=Helicoverpa armigera OX=29058 PE=2 SV=1	0	676	PF00019.18	TGF_beta	Transforming growth factor beta like domain	GO:0010469//GO:0090100//GO:0032924//GO:0060393//GO:0071363//GO:0060389//GO:0048699//GO:0071495//GO:0071772//GO:0060395//GO:0001934//GO:0048468//GO:0120039//GO:0045597//GO:0120036//GO:0051240//GO:2000026//GO:0006357//GO:0060284//GO:0043408//GO:0045893//GO:0006935//GO:0032925//GO:2001049//GO:0021509//GO:0006928//GO:0008340//GO:0050796//GO:0045165//GO:0045444//GO:0071559//GO:0048853//GO:0070304//GO:…	regulation of signaling receptor activity//positive regulation of transmembrane receptor protein serine/threonine kinase signaling pathway//activin receptor signaling pathway//regulation of pathway-restricted SMAD protein phosphorylation//cellular response to growth factor stimulus//pathway-restricted SMAD protein phosphorylation//generation of neurons//cellular response to endogenous stimulus//r…	GO:0005576	extracellular region	GO:0008083//GO:0042803//GO:0005160//GO:0005125	growth factor activity//protein homodimerization activity//transforming growth factor beta receptor binding//cytokine activity	T	Signal transduction mechanisms	TGFB
DN24017_c1_g2_i1	1	92	79.823	285	XP_022814918.1	0	564	ATP-dependent RNA helicase DHH1 [Spodoptera litura]	--	--	--	--	tr|A0A2A4IUY5|A0A2A4IUY5_HELVI	Uncharacterized protein (Fragment) OS=Heliothis virescens OX=7102 GN=B5V51_12976 PE=4 SV=1	2e-151	431	PF00379.21	Chitin_bind_4	Insect cuticle protein	--	--	--	--	GO:0042302	structural constituent of cuticle	S	Function unknown	Insect cuticle protein
DN24017_c1_g2_i10	1	92	120.831	285	XP_022814918.1	0	564	ATP-dependent RNA helicase DHH1 [Spodoptera litura]	--	--	--	--	tr|A0A2A4IUY5|A0A2A4IUY5_HELVI	Uncharacterized protein (Fragment) OS=Heliothis virescens OX=7102 GN=B5V51_12976 PE=4 SV=1	2e-151	431	PF00379.21	Chitin_bind_4	Insect cuticle protein	--	--	--	--	GO:0042302	structural constituent of cuticle	S	Function unknown	Insect cuticle protein
DN24017_c1_g2_i2	1	92	60.884	285	XP_022814918.1	0	564	ATP-dependent RNA helicase DHH1 [Spodoptera litura]	--	--	--	--	tr|A0A2A4IUY5|A0A2A4IUY5_HELVI	Uncharacterized protein (Fragment) OS=Heliothis virescens OX=7102 GN=B5V51_12976 PE=4 SV=1	2e-151	431	PF00379.21	Chitin_bind_4	Insect cuticle protein	--	--	--	--	GO:0042302	structural constituent of cuticle	S	Function unknown	Insect cuticle protein
DN24017_c1_g2_i3	1	92	107.191	285	XP_022814918.1	0	564	ATP-dependent RNA helicase DHH1 [Spodoptera litura]	--	--	--	--	tr|A0A2A4IUY5|A0A2A4IUY5_HELVI	Uncharacterized protein (Fragment) OS=Heliothis virescens OX=7102 GN=B5V51_12976 PE=4 SV=1	2e-151	431	PF00379.21	Chitin_bind_4	Insect cuticle protein	--	--	--	--	GO:0042302	structural constituent of cuticle	S	Function unknown	Insect cuticle protein
DN24017_c1_g2_i4	1	92	113.312	285	XP_022814918.1	0	564	ATP-dependent RNA helicase DHH1 [Spodoptera litura]	--	--	--	--	tr|A0A2A4IUY5|A0A2A4IUY5_HELVI	Uncharacterized protein (Fragment) OS=Heliothis virescens OX=7102 GN=B5V51_12976 PE=4 SV=1	2e-151	431	PF00379.21	Chitin_bind_4	Insect cuticle protein	--	--	--	--	GO:0042302	structural constituent of cuticle	S	Function unknown	Insect cuticle protein
DN24017_c1_g2_i6	1	92	51.995	285	XP_022814918.1	0	564	ATP-dependent RNA helicase DHH1 [Spodoptera litura]	--	--	--	--	tr|A0A2A4IUY5|A0A2A4IUY5_HELVI	Uncharacterized protein (Fragment) OS=Heliothis virescens OX=7102 GN=B5V51_12976 PE=4 SV=1	2e-151	431	PF00379.21	Chitin_bind_4	Insect cuticle protein	--	--	--	--	GO:0042302	structural constituent of cuticle	S	Function unknown	Insect cuticle protein
DN24017_c1_g2_i7	1	92	106.107	285	XP_022814918.1	0	564	ATP-dependent RNA helicase DHH1 [Spodoptera litura]	--	--	--	--	tr|A0A2A4IUY5|A0A2A4IUY5_HELVI	Uncharacterized protein (Fragment) OS=Heliothis virescens OX=7102 GN=B5V51_12976 PE=4 SV=1	2e-151	431	PF00379.21	Chitin_bind_4	Insect cuticle protein	--	--	--	--	GO:0042302	structural constituent of cuticle	S	Function unknown	Insect cuticle protein
DN24017_c1_g2_i8	1	92	64.57	285	XP_022814918.1	0	564	ATP-dependent RNA helicase DHH1 [Spodoptera litura]	--	--	--	--	tr|A0A2A4IUY5|A0A2A4IUY5_HELVI	Uncharacterized protein (Fragment) OS=Heliothis virescens OX=7102 GN=B5V51_12976 PE=4 SV=1	2e-151	431	PF00379.21	Chitin_bind_4	Insect cuticle protein	--	--	--	--	GO:0042302	structural constituent of cuticle	S	Function unknown	Insect cuticle protein
DN24017_c1_g2_i9	1	92	125.972	285	XP_022814918.1	0	564	ATP-dependent RNA helicase DHH1 [Spodoptera litura]	--	--	--	--	tr|A0A2A4IUY5|A0A2A4IUY5_HELVI	Uncharacterized protein (Fragment) OS=Heliothis virescens OX=7102 GN=B5V51_12976 PE=4 SV=1	2e-151	431	PF00379.21	Chitin_bind_4	Insect cuticle protein	--	--	--	--	GO:0042302	structural constituent of cuticle	S	Function unknown	Insect cuticle protein
DN24036_c0_g1_i2	20	7	59.306	519	XP_022828338.1	0	837	uncharacterized protein LOC111357763 [Spodoptera litura]	--	--	--	--	tr|A0A2H1VEM8|A0A2H1VEM8_SPOFR	SFRICE_007133 (Fragment) OS=Spodoptera frugiperda OX=7108 GN=SFRICE_007133 PE=4 SV=1	0	906	PF01607.22	CBM_14	Chitin binding Peritrophin-A domain	GO:0006030	chitin metabolic process	GO:0005576	extracellular region	GO:0008061	chitin binding	--	--	--
DN24036_c0_g1_i3	20	7	69.001	519	XP_022828338.1	0	837	uncharacterized protein LOC111357763 [Spodoptera litura]	--	--	--	--	tr|A0A2H1VEM8|A0A2H1VEM8_SPOFR	SFRICE_007133 (Fragment) OS=Spodoptera frugiperda OX=7108 GN=SFRICE_007133 PE=4 SV=1	0	906	PF01607.22	CBM_14	Chitin binding Peritrophin-A domain	GO:0006030	chitin metabolic process	GO:0005576	extracellular region	GO:0008061	chitin binding	--	--	--
DN24036_c0_g1_i4	20	7	64.103	519	XP_022828338.1	0	837	uncharacterized protein LOC111357763 [Spodoptera litura]	--	--	--	--	tr|A0A2H1VEM8|A0A2H1VEM8_SPOFR	SFRICE_007133 (Fragment) OS=Spodoptera frugiperda OX=7108 GN=SFRICE_007133 PE=4 SV=1	0	906	PF01607.22	CBM_14	Chitin binding Peritrophin-A domain	GO:0006030	chitin metabolic process	GO:0005576	extracellular region	GO:0008061	chitin binding	--	--	--
DN24036_c0_g1_i5	20	7	51.502	519	XP_022828338.1	0	837	uncharacterized protein LOC111357763 [Spodoptera litura]	--	--	--	--	tr|A0A2H1VEM8|A0A2H1VEM8_SPOFR	SFRICE_007133 (Fragment) OS=Spodoptera frugiperda OX=7108 GN=SFRICE_007133 PE=4 SV=1	0	906	PF01607.22	CBM_14	Chitin binding Peritrophin-A domain	GO:0006030	chitin metabolic process	GO:0005576	extracellular region	GO:0008061	chitin binding	--	--	--
DN24038_c0_g2_i1	133	2	1175.1	977	XP_022814518.1	0	2019	prosaposin [Spodoptera litura]	K12382	PSAP, SGP1	saposin	http://www.genome.jp/dbget-bin/www_bget?ko:K12382	tr|A0A2A4K7G2|A0A2A4K7G2_HELVI	Uncharacterized protein OS=Heliothis virescens OX=7102 GN=B5V51_14913 PE=4 SV=1	0	1717	PF02199.13//PF02199.13//PF05184.13//PF03489.15//PF05184.13//PF03489.15//PF05184.13//PF03489.15//PF05184.13//PF03489.15//PF05184.13//PF03489.15//PF05184.13//PF03489.15	SapA//SapA//SapB_1//SapB_2//SapB_1//SapB_2//SapB_1//SapB_2//SapB_1//SapB_2//SapB_1//SapB_2//SapB_1//SapB_2	Saposin A-type domain//Saposin A-type domain//Saposin-like type B, region 1//Saposin-like type B, region 2//Saposin-like type B, region 1//Saposin-like type B, region 2//Saposin-like type B, region 1//Saposin-like type B, region 2//Saposin-like type B, region 1//Saposin-like type B, region 2//Saposin-like type B, region 1//Saposin-like type B, region 2//Saposin-like type B, region 1//Saposin-like…	GO:0006665//GO:0055088	sphingolipid metabolic process//lipid homeostasis	GO:0005764//GO:0045169//GO:0005776//GO:0005770	lysosome//fusome//autophagosome//late endosome	--	--	G, I	Carbohydrate transport and metabolism, Lipid transport and metabolism	Saposin-like type B, region 1
DN24038_c0_g2_i2	133	2	954.557	977	XP_022814518.1	0	2019	prosaposin [Spodoptera litura]	K12382	PSAP, SGP1	saposin	http://www.genome.jp/dbget-bin/www_bget?ko:K12382	tr|A0A2A4K7G2|A0A2A4K7G2_HELVI	Uncharacterized protein OS=Heliothis virescens OX=7102 GN=B5V51_14913 PE=4 SV=1	0	1717	PF02199.13//PF02199.13//PF05184.13//PF03489.15//PF05184.13//PF03489.15//PF05184.13//PF03489.15//PF05184.13//PF03489.15//PF05184.13//PF03489.15//PF05184.13//PF03489.15	SapA//SapA//SapB_1//SapB_2//SapB_1//SapB_2//SapB_1//SapB_2//SapB_1//SapB_2//SapB_1//SapB_2//SapB_1//SapB_2	Saposin A-type domain//Saposin A-type domain//Saposin-like type B, region 1//Saposin-like type B, region 2//Saposin-like type B, region 1//Saposin-like type B, region 2//Saposin-like type B, region 1//Saposin-like type B, region 2//Saposin-like type B, region 1//Saposin-like type B, region 2//Saposin-like type B, region 1//Saposin-like type B, region 2//Saposin-like type B, region 1//Saposin-like…	GO:0006665//GO:0055088	sphingolipid metabolic process//lipid homeostasis	GO:0005764//GO:0045169//GO:0005776//GO:0005770	lysosome//fusome//autophagosome//late endosome	--	--	G, I	Carbohydrate transport and metabolism, Lipid transport and metabolism	Saposin-like type B, region 1
DN24079_c0_g2_i13	28	6	27.476	245	XP_022815013.1	3e-178	498	uncharacterized protein LOC111348582 isoform X2 [Spodoptera litura]	--	--	--	--	tr|A0A2H1X077|A0A2H1X077_SPOFR	SFRICE_033915 (Fragment) OS=Spodoptera frugiperda OX=7108 GN=SFRICE_033915 PE=4 SV=1	3e-150	426	PF07686.15	V-set	Immunoglobulin V-set domain	GO:0006887	exocytosis	GO:0000145	exocyst	--	--	--	--	--
DN24079_c0_g2_i2	28	6	27.185	245	XP_022815013.1	3e-178	498	uncharacterized protein LOC111348582 isoform X2 [Spodoptera litura]	--	--	--	--	tr|A0A2H1X077|A0A2H1X077_SPOFR	SFRICE_033915 (Fragment) OS=Spodoptera frugiperda OX=7108 GN=SFRICE_033915 PE=4 SV=1	3e-150	426	PF07686.15	V-set	Immunoglobulin V-set domain	GO:0006887	exocytosis	GO:0000145	exocyst	--	--	--	--	--
DN24079_c0_g2_i7	28	6	29.284	245	XP_022815013.1	3e-178	498	uncharacterized protein LOC111348582 isoform X2 [Spodoptera litura]	--	--	--	--	tr|A0A2H1X077|A0A2H1X077_SPOFR	SFRICE_033915 (Fragment) OS=Spodoptera frugiperda OX=7108 GN=SFRICE_033915 PE=4 SV=1	3e-150	426	PF07686.15	V-set	Immunoglobulin V-set domain	GO:0006887	exocytosis	GO:0000145	exocyst	--	--	--	--	--
DN24079_c0_g2_i9	28	6	33.365	245	XP_022815013.1	3e-178	498	uncharacterized protein LOC111348582 isoform X2 [Spodoptera litura]	--	--	--	--	tr|A0A2H1X077|A0A2H1X077_SPOFR	SFRICE_033915 (Fragment) OS=Spodoptera frugiperda OX=7108 GN=SFRICE_033915 PE=4 SV=1	3e-150	426	PF07686.15	V-set	Immunoglobulin V-set domain	GO:0006887	exocytosis	GO:0000145	exocyst	--	--	--	--	--
DN24100_c2_g2_i8	35	5	163.784	174	XP_022837262.1	7e-123	351	uncharacterized protein LOC111364586 [Spodoptera litura]	--	--	--	--	tr|A0A2H1VI79|A0A2H1VI79_SPOFR	SFRICE_024172 OS=Spodoptera frugiperda OX=7108 GN=SFRICE_024172 PE=4 SV=1	2e-91	268	PF15868.3	NA	NA	--	--	--	--	--	--	--	--	--
DN24131_c0_g1_i1	5	16	38.14	762	PCG72130.1	0	1365	hypothetical protein B5V51_1138 [Heliothis virescens]	--	--	--	--	tr|A0A2H1WUG2|A0A2H1WUG2_SPOFR	SFRICE_008194 OS=Spodoptera frugiperda OX=7108 GN=SFRICE_008194 PE=4 SV=1	0	1486	PF02014.14//PF06468.11//PF00090.17//PF00090.17//PF00090.17//PF00014.21//PF00090.17	Reeler//Spond_N//TSP_1//TSP_1//TSP_1//Kunitz_BPTI//TSP_1	Reeler domain//Spondin_N//Thrombospondin type 1 domain//Thrombospondin type 1 domain//Thrombospondin type 1 domain//Kunitz/Bovine pancreatic trypsin inhibitor domain//Thrombospondin type 1 domain	GO:0010951	negative regulation of endopeptidase activity	--	--	GO:0004867	serine-type endopeptidase inhibitor activity	O	Post-translational modification, protein turnover, and chaperones	Spondin_N
DN24131_c0_g1_i2	5	16	35.538	762	PCG72130.1	0	1366	hypothetical protein B5V51_1138 [Heliothis virescens]	--	--	--	--	tr|A0A2H1WUG2|A0A2H1WUG2_SPOFR	SFRICE_008194 OS=Spodoptera frugiperda OX=7108 GN=SFRICE_008194 PE=4 SV=1	0	1485	PF02014.14//PF06468.11//PF00090.17//PF00090.17//PF00090.17//PF00014.21//PF00090.17	Reeler//Spond_N//TSP_1//TSP_1//TSP_1//Kunitz_BPTI//TSP_1	Reeler domain//Spondin_N//Thrombospondin type 1 domain//Thrombospondin type 1 domain//Thrombospondin type 1 domain//Kunitz/Bovine pancreatic trypsin inhibitor domain//Thrombospondin type 1 domain	GO:0010951	negative regulation of endopeptidase activity	--	--	GO:0004867	serine-type endopeptidase inhibitor activity	O	Post-translational modification, protein turnover, and chaperones	Spondin_N
DN24131_c0_g1_i3	5	16	43.209	762	PCG72130.1	0	1365	hypothetical protein B5V51_1138 [Heliothis virescens]	--	--	--	--	tr|A0A2H1WUG2|A0A2H1WUG2_SPOFR	SFRICE_008194 OS=Spodoptera frugiperda OX=7108 GN=SFRICE_008194 PE=4 SV=1	0	1486	PF02014.14//PF06468.11//PF00090.17//PF00090.17//PF00090.17//PF00014.21//PF00090.17	Reeler//Spond_N//TSP_1//TSP_1//TSP_1//Kunitz_BPTI//TSP_1	Reeler domain//Spondin_N//Thrombospondin type 1 domain//Thrombospondin type 1 domain//Thrombospondin type 1 domain//Kunitz/Bovine pancreatic trypsin inhibitor domain//Thrombospondin type 1 domain	GO:0010951	negative regulation of endopeptidase activity	--	--	GO:0004867	serine-type endopeptidase inhibitor activity	O	Post-translational modification, protein turnover, and chaperones	Spondin_N
DN24131_c0_g1_i4	5	16	42.726	762	PCG72130.1	0	1366	hypothetical protein B5V51_1138 [Heliothis virescens]	--	--	--	--	tr|A0A2H1WUG2|A0A2H1WUG2_SPOFR	SFRICE_008194 OS=Spodoptera frugiperda OX=7108 GN=SFRICE_008194 PE=4 SV=1	0	1485	PF02014.14//PF06468.11//PF00090.17//PF00090.17//PF00090.17//PF00014.21//PF00090.17	Reeler//Spond_N//TSP_1//TSP_1//TSP_1//Kunitz_BPTI//TSP_1	Reeler domain//Spondin_N//Thrombospondin type 1 domain//Thrombospondin type 1 domain//Thrombospondin type 1 domain//Kunitz/Bovine pancreatic trypsin inhibitor domain//Thrombospondin type 1 domain	GO:0010951	negative regulation of endopeptidase activity	--	--	GO:0004867	serine-type endopeptidase inhibitor activity	O	Post-translational modification, protein turnover, and chaperones	Spondin_N
DN24137_c0_g2_i1	68	3	512.117	291	XP_022815983.1	0	589	27 kDa hemolymph protein-like isoform X2 [Spodoptera litura]	--	--	--	--	tr|A0A2H1VKE9|A0A2H1VKE9_SPOFR	SFRICE_019127 (Fragment) OS=Spodoptera frugiperda OX=7108 GN=SFRICE_019127 PE=4 SV=1	1e-129	372	PF07165.9	DUF1397	Protein of unknown function (DUF1397)	--	--	GO:0005576//GO:0016021	extracellular region//integral component of membrane	--	--	S	Function unknown	Protein of unknown function (DUF1397)
DN24137_c0_g2_i2	68	3	462.393	291	XP_022815983.1	0	589	27 kDa hemolymph protein-like isoform X2 [Spodoptera litura]	--	--	--	--	tr|A0A2H1VKE9|A0A2H1VKE9_SPOFR	SFRICE_019127 (Fragment) OS=Spodoptera frugiperda OX=7108 GN=SFRICE_019127 PE=4 SV=1	1e-129	372	PF07165.9	DUF1397	Protein of unknown function (DUF1397)	--	--	GO:0005576//GO:0016021	extracellular region//integral component of membrane	--	--	S	Function unknown	Protein of unknown function (DUF1397)
DN24236_c4_g6_i1	21	7	164.642	192	XP_022825626.1	3e-141	399	peptidoglycan recognition protein-like isoform X1 [Spodoptera litura]	K01446	PGRP	peptidoglycan recognition protein	http://www.genome.jp/dbget-bin/www_bget?ko:K01446	tr|A0A2H1WXQ3|A0A2H1WXQ3_SPOFR	SFRICE_023624 OS=Spodoptera frugiperda OX=7108 GN=SFRICE_023624 PE=4 SV=1	7e-124	353	PF01510.23	Amidase_2	N-acetylmuramoyl-L-alanine amidase	GO:0009253//GO:0045087//GO:0050830//GO:0061057//GO:0031349//GO:0008340//GO:0050778//GO:0045088//GO:0098581	peptidoglycan catabolic process//innate immune response//defense response to Gram-positive bacterium//peptidoglycan recognition protein signaling pathway//positive regulation of defense response//determination of adult lifespan//positive regulation of immune response//regulation of innate immune response//detection of external biotic stimulus	GO:0005576	extracellular region	GO:0008745//GO:0008270//GO:0042834	N-acetylmuramoyl-L-alanine amidase activity//zinc ion binding//peptidoglycan binding	O	Post-translational modification, protein turnover, and chaperones	Ami_2
DN24318_c0_g1_i1	13	10	11.115	190	PCG76951.1	5e-102	299	hypothetical protein B5V51_8334 [Heliothis virescens]	--	--	--	--	tr|A0A2A4JY53|A0A2A4JY53_HELVI	Uncharacterized protein OS=Heliothis virescens OX=7102 GN=B5V51_8334 PE=4 SV=1	2e-102	299	--	--	--	--	--	GO:0016021	integral component of membrane	--	--	--	--	--
DN24318_c0_g1_i10	13	10	6.594	190	PCG76951.1	5e-102	299	hypothetical protein B5V51_8334 [Heliothis virescens]	--	--	--	--	tr|A0A2A4JY53|A0A2A4JY53_HELVI	Uncharacterized protein OS=Heliothis virescens OX=7102 GN=B5V51_8334 PE=4 SV=1	2e-102	299	--	--	--	--	--	GO:0016021	integral component of membrane	--	--	--	--	--
DN24318_c0_g1_i2	13	10	7.421	185	PCG76952.1	4e-97	286	hypothetical protein B5V51_8334 [Heliothis virescens]	--	--	--	--	tr|A0A2A4JZX3|A0A2A4JZX3_HELVI	Uncharacterized protein OS=Heliothis virescens OX=7102 GN=B5V51_8334 PE=4 SV=1	1e-97	286	--	--	--	--	--	GO:0016021	integral component of membrane	--	--	--	--	--
DN24318_c0_g1_i3	13	10	6.218	185	PCG76952.1	4e-97	286	hypothetical protein B5V51_8334 [Heliothis virescens]	--	--	--	--	tr|A0A2A4JZX3|A0A2A4JZX3_HELVI	Uncharacterized protein OS=Heliothis virescens OX=7102 GN=B5V51_8334 PE=4 SV=1	1e-97	286	--	--	--	--	--	GO:0016021	integral component of membrane	--	--	--	--	--
DN24318_c0_g1_i4	13	10	13.263	190	PCG76951.1	5e-102	299	hypothetical protein B5V51_8334 [Heliothis virescens]	--	--	--	--	tr|A0A2A4JY53|A0A2A4JY53_HELVI	Uncharacterized protein OS=Heliothis virescens OX=7102 GN=B5V51_8334 PE=4 SV=1	2e-102	299	--	--	--	--	--	GO:0016021	integral component of membrane	--	--	--	--	--
DN24318_c0_g1_i5	13	10	11.17	190	PCG76951.1	5e-102	299	hypothetical protein B5V51_8334 [Heliothis virescens]	--	--	--	--	tr|A0A2A4JY53|A0A2A4JY53_HELVI	Uncharacterized protein OS=Heliothis virescens OX=7102 GN=B5V51_8334 PE=4 SV=1	2e-102	299	--	--	--	--	--	GO:0016021	integral component of membrane	--	--	--	--	--
DN24318_c0_g1_i6	13	10	8.433	190	PCG76951.1	5e-102	299	hypothetical protein B5V51_8334 [Heliothis virescens]	--	--	--	--	tr|A0A2A4JY53|A0A2A4JY53_HELVI	Uncharacterized protein OS=Heliothis virescens OX=7102 GN=B5V51_8334 PE=4 SV=1	2e-102	299	--	--	--	--	--	GO:0016021	integral component of membrane	--	--	--	--	--
DN24318_c0_g1_i7	13	10	9.171	185	PCG76952.1	4e-97	286	hypothetical protein B5V51_8334 [Heliothis virescens]	--	--	--	--	tr|A0A2A4JZX3|A0A2A4JZX3_HELVI	Uncharacterized protein OS=Heliothis virescens OX=7102 GN=B5V51_8334 PE=4 SV=1	1e-97	286	--	--	--	--	--	GO:0016021	integral component of membrane	--	--	--	--	--
DN24318_c0_g1_i8	13	10	13.631	185	PCG76952.1	4e-97	286	hypothetical protein B5V51_8334 [Heliothis virescens]	--	--	--	--	tr|A0A2A4JZX3|A0A2A4JZX3_HELVI	Uncharacterized protein OS=Heliothis virescens OX=7102 GN=B5V51_8334 PE=4 SV=1	1e-97	286	--	--	--	--	--	GO:0016021	integral component of membrane	--	--	--	--	--
DN24318_c0_g1_i9	13	10	17.073	185	PCG76952.1	4e-97	286	hypothetical protein B5V51_8334 [Heliothis virescens]	--	--	--	--	tr|A0A2A4JZX3|A0A2A4JZX3_HELVI	Uncharacterized protein OS=Heliothis virescens OX=7102 GN=B5V51_8334 PE=4 SV=1	1e-97	286	--	--	--	--	--	GO:0016021	integral component of membrane	--	--	--	--	--
DN24337_c0_g2_i1	80	3	2288.66	173	XP_022820006.1	3e-121	347	superoxide dismutase [Cu-Zn]-like [Spodoptera litura]	K04565	SOD1	superoxide dismutase, Cu-Zn family [EC:1.15.1.1]	http://www.genome.jp/dbget-bin/www_bget?ko:K04565	tr|A0A2H1W8P0|A0A2H1W8P0_SPOFR	SFRICE_014382 (Fragment) OS=Spodoptera frugiperda OX=7108 GN=SFRICE_014382 PE=4 SV=1	2e-105	306	PF00080.18	Sod_Cu	Copper/zinc superoxide dismutase (SODC)	GO:0006801//GO:0071450//GO:0000303//GO:0098869//GO:0055114	superoxide metabolic process//cellular response to oxygen radical//response to superoxide//cellular oxidant detoxification//oxidation-reduction process	--	--	GO:0004784//GO:0046872	superoxide dismutase activity//metal ion binding	P	Inorganic ion transport and metabolism	Destroys radicals which are normally produced within the cells and which are toxic to biological systems (By similarity)
DN24337_c0_g2_i3	80	3	2894.89	173	XP_022820006.1	3e-121	347	superoxide dismutase [Cu-Zn]-like [Spodoptera litura]	K04565	SOD1	superoxide dismutase, Cu-Zn family [EC:1.15.1.1]	http://www.genome.jp/dbget-bin/www_bget?ko:K04565	tr|A0A2H1W8P0|A0A2H1W8P0_SPOFR	SFRICE_014382 (Fragment) OS=Spodoptera frugiperda OX=7108 GN=SFRICE_014382 PE=4 SV=1	2e-105	306	PF00080.18	Sod_Cu	Copper/zinc superoxide dismutase (SODC)	GO:0006801//GO:0071450//GO:0000303//GO:0098869//GO:0055114	superoxide metabolic process//cellular response to oxygen radical//response to superoxide//cellular oxidant detoxification//oxidation-reduction process	--	--	GO:0004784//GO:0046872	superoxide dismutase activity//metal ion binding	P	Inorganic ion transport and metabolism	Destroys radicals which are normally produced within the cells and which are toxic to biological systems (By similarity)
DN24337_c0_g2_i4	80	3	2864.61	173	XP_022820006.1	3e-121	347	superoxide dismutase [Cu-Zn]-like [Spodoptera litura]	K04565	SOD1	superoxide dismutase, Cu-Zn family [EC:1.15.1.1]	http://www.genome.jp/dbget-bin/www_bget?ko:K04565	tr|A0A2H1W8P0|A0A2H1W8P0_SPOFR	SFRICE_014382 (Fragment) OS=Spodoptera frugiperda OX=7108 GN=SFRICE_014382 PE=4 SV=1	2e-105	306	PF00080.18	Sod_Cu	Copper/zinc superoxide dismutase (SODC)	GO:0006801//GO:0071450//GO:0000303//GO:0098869//GO:0055114	superoxide metabolic process//cellular response to oxygen radical//response to superoxide//cellular oxidant detoxification//oxidation-reduction process	--	--	GO:0004784//GO:0046872	superoxide dismutase activity//metal ion binding	P	Inorganic ion transport and metabolism	Destroys radicals which are normally produced within the cells and which are toxic to biological systems (By similarity)
DN24358_c0_g1_i7	79	3	281.366	557	XP_022829754.1	0	1150	cholinesterase 1-like isoform X1 [Spodoptera litura]	--	--	--	--	tr|D3GDM5|D3GDM5_SPOLI	Carboxylic ester hydrolase OS=Spodoptera littoralis OX=7109 PE=2 SV=1	0	1140	PF00135.26	COesterase	Carboxylesterase family	--	--	--	--	GO:0016787	hydrolase activity	G	Carbohydrate transport and metabolism	alpha/beta hydrolase fold
DN24368_c1_g8_i1	82	3	16.944	349	XP_022819009.1	4e-148	442	uncharacterized protein LOC111351337 [Spodoptera litura]	K00030	IDH3	isocitrate dehydrogenase (NAD+) [EC:1.1.1.41]	http://www.genome.jp/dbget-bin/www_bget?ko:K00030	tr|A0A2H1VRE3|A0A2H1VRE3_SPOFR	SFRICE_030642 (Fragment) OS=Spodoptera frugiperda OX=7108 GN=SFRICE_030642 PE=4 SV=1	7e-140	427	--	--	--	GO:0007165	signal transduction	--	--	--	--	S	Function unknown	Inherit from euNOG: Retrotransposon protein
DN24368_c1_g8_i2	82	3	18.775	349	XP_022819009.1	4e-148	442	uncharacterized protein LOC111351337 [Spodoptera litura]	K00030	IDH3	isocitrate dehydrogenase (NAD+) [EC:1.1.1.41]	http://www.genome.jp/dbget-bin/www_bget?ko:K00030	tr|A0A2H1VRE3|A0A2H1VRE3_SPOFR	SFRICE_030642 (Fragment) OS=Spodoptera frugiperda OX=7108 GN=SFRICE_030642 PE=4 SV=1	7e-140	427	--	--	--	GO:0007165	signal transduction	--	--	--	--	S	Function unknown	Inherit from euNOG: Retrotransposon protein
DN24368_c1_g8_i4	82	3	18.088	349	XP_022819009.1	4e-148	442	uncharacterized protein LOC111351337 [Spodoptera litura]	K00030	IDH3	isocitrate dehydrogenase (NAD+) [EC:1.1.1.41]	http://www.genome.jp/dbget-bin/www_bget?ko:K00030	tr|A0A2H1VRE3|A0A2H1VRE3_SPOFR	SFRICE_030642 (Fragment) OS=Spodoptera frugiperda OX=7108 GN=SFRICE_030642 PE=4 SV=1	7e-140	427	--	--	--	GO:0007165	signal transduction	--	--	--	--	S	Function unknown	Inherit from euNOG: Retrotransposon protein
DN24376_c1_g3_i11	139	2	70.31	399	XP_022823278.1	0	842	protein spaetzle 4 isoform X2 [Spodoptera litura]	--	--	--	--	tr|A0A2A4J8S7|A0A2A4J8S7_HELVI	Uncharacterized protein OS=Heliothis virescens OX=7102 GN=B5V51_5328 PE=4 SV=1	0	777	PF16077.3	NA	NA	GO:0031047	gene silencing by RNA	GO:0016021	integral component of membrane	GO:0008483//GO:0030170	transaminase activity//pyridoxal phosphate binding	--	--	--
DN24376_c1_g3_i9	139	2	77.937	399	XP_022823278.1	0	842	protein spaetzle 4 isoform X2 [Spodoptera litura]	--	--	--	--	tr|A0A2A4J8S7|A0A2A4J8S7_HELVI	Uncharacterized protein OS=Heliothis virescens OX=7102 GN=B5V51_5328 PE=4 SV=1	0	777	PF16077.3	NA	NA	GO:0031047	gene silencing by RNA	GO:0016021	integral component of membrane	GO:0008483//GO:0030170	transaminase activity//pyridoxal phosphate binding	--	--	--
DN24377_c1_g1_i1	138	2	541.749	165	XP_022829415.1	2e-117	336	selenoprotein F [Spodoptera litura]	--	--	--	--	tr|H9IUL7|H9IUL7_BOMMO	Uncharacterized protein OS=Bombyx mori OX=7091 GN=LOC101740785 PE=4 SV=1	1e-91	270	PF08806.9	Sep15_SelM	Sep15/SelM redox domain	GO:0051084//GO:0055114//GO:0035092//GO:0006289//GO:0098869	'de novo' posttranslational protein folding//oxidation-reduction process//sperm chromatin condensation//nucleotide-excision repair//cellular oxidant detoxification	GO:0005783//GO:0005634//GO:0070013//GO:0044446	endoplasmic reticulum//nucleus//intracellular organelle lumen//intracellular organelle part	GO:0015036//GO:0008430//GO:0008379//GO:0005515//GO:0003684//GO:0017176	disulfide oxidoreductase activity//selenium binding//thioredoxin peroxidase activity//protein binding//damaged DNA binding//phosphatidylinositol N-acetylglucosaminyltransferase activity	S	Function unknown	Sep15/SelM redox domain
DN24377_c3_g3_i1	138	2	163.678	165	XP_022829415.1	6e-118	337	selenoprotein F [Spodoptera litura]	--	--	--	--	tr|H9IUL7|H9IUL7_BOMMO	Uncharacterized protein OS=Bombyx mori OX=7091 GN=LOC101740785 PE=4 SV=1	4e-92	271	PF08806.9	Sep15_SelM	Sep15/SelM redox domain	GO:0051084//GO:0055114//GO:0035092//GO:0006289//GO:0098869	'de novo' posttranslational protein folding//oxidation-reduction process//sperm chromatin condensation//nucleotide-excision repair//cellular oxidant detoxification	GO:0005783//GO:0005634//GO:0070013//GO:0044446	endoplasmic reticulum//nucleus//intracellular organelle lumen//intracellular organelle part	GO:0015036//GO:0008430//GO:0008379//GO:0005515//GO:0003684//GO:0017176	disulfide oxidoreductase activity//selenium binding//thioredoxin peroxidase activity//protein binding//damaged DNA binding//phosphatidylinositol N-acetylglucosaminyltransferase activity	S	Function unknown	Sep15/SelM redox domain
DN24391_c2_g3_i1	58	4	349.621	194	XP_022822062.1	3e-144	407	apolipoprotein D-like [Spodoptera litura]	K03098	APOD	apolipoprotein D and lipocalin family protein	http://www.genome.jp/dbget-bin/www_bget?ko:K03098	tr|A0A2H1W3W0|A0A2H1W3W0_SPOFR	SFRICE_007295 OS=Spodoptera frugiperda OX=7108 GN=SFRICE_007295 PE=3 SV=1	2e-140	398	PF00061.21	Lipocalin	Lipocalin / cytosolic fatty-acid binding protein family	GO:0007568//GO:0006869//GO:0015850	aging//lipid transport//organic hydroxy compound transport	--	--	GO:0008289//GO:0031409//GO:0034632//GO:0016853	lipid binding//pigment binding//retinol transmembrane transporter activity//isomerase activity	M	Cell wall/membrane/envelope biogenesis	Triabin
DN24401_c2_g1_i1	37	5	525.623	148	XP_022822868.1	6e-106	306	uncharacterized protein LOC111353895 [Spodoptera litura]	--	--	--	--	tr|A0A2H1X2D0|A0A2H1X2D0_SPOFR	SFRICE_034603 (Fragment) OS=Spodoptera frugiperda OX=7108 GN=SFRICE_034603 PE=4 SV=1	5e-92	269	--	--	--	--	--	GO:0016021	integral component of membrane	--	--	--	--	--
DN24401_c2_g1_i2	37	5	547.816	148	XP_022822868.1	6e-106	306	uncharacterized protein LOC111353895 [Spodoptera litura]	--	--	--	--	tr|A0A2H1X2D0|A0A2H1X2D0_SPOFR	SFRICE_034603 (Fragment) OS=Spodoptera frugiperda OX=7108 GN=SFRICE_034603 PE=4 SV=1	5e-92	269	--	--	--	--	--	GO:0016021	integral component of membrane	--	--	--	--	--
DN24410_c3_g3_i10	12	11	42.37	357	XP_022835389.1	0	695	transcription factor SOX-11 isoform X1 [Spodoptera litura]	--	--	--	--	tr|A0A2A4K4A2|A0A2A4K4A2_HELVI	Uncharacterized protein OS=Heliothis virescens OX=7102 GN=B5V51_4010 PE=4 SV=1	3e-139	406	--	--	--	--	--	GO:0016021	integral component of membrane	GO:0030151//GO:0030170	molybdenum ion binding//pyridoxal phosphate binding	--	--	--
DN24410_c3_g3_i11	12	11	16.035	99	XP_022835389.1	1e-56	185	transcription factor SOX-11 isoform X1 [Spodoptera litura]	--	--	--	--	tr|H9JKE6|H9JKE6_BOMMO	Uncharacterized protein OS=Bombyx mori OX=7091 PE=4 SV=1	3e-34	122	--	--	--	GO:0043161//GO:0006289//GO:0045454	proteasome-mediated ubiquitin-dependent protein catabolic process//nucleotide-excision repair//cell redox homeostasis	GO:0005634	nucleus	GO:0004148//GO:0030151//GO:0050662//GO:0003684//GO:0070279//GO:0043168//GO:0016301	dihydrolipoyl dehydrogenase activity//molybdenum ion binding//coenzyme binding//damaged DNA binding//vitamin B6 binding//anion binding//kinase activity	--	--	--
DN24410_c3_g3_i12	12	11	4.746	99	XP_022835389.1	1e-56	185	transcription factor SOX-11 isoform X1 [Spodoptera litura]	--	--	--	--	tr|H9JKE6|H9JKE6_BOMMO	Uncharacterized protein OS=Bombyx mori OX=7091 PE=4 SV=1	3e-34	122	--	--	--	GO:0043161//GO:0006289//GO:0045454	proteasome-mediated ubiquitin-dependent protein catabolic process//nucleotide-excision repair//cell redox homeostasis	GO:0005634	nucleus	GO:0004148//GO:0030151//GO:0050662//GO:0003684//GO:0070279//GO:0043168//GO:0016301	dihydrolipoyl dehydrogenase activity//molybdenum ion binding//coenzyme binding//damaged DNA binding//vitamin B6 binding//anion binding//kinase activity	--	--	--
DN24410_c3_g3_i13	12	11	64.707	268	XP_022835391.1	0	520	synaptonemal complex protein 4 isoform X2 [Spodoptera litura]	--	--	--	--	tr|A0A2A4K366|A0A2A4K366_HELVI	Uncharacterized protein OS=Heliothis virescens OX=7102 GN=B5V51_4010 PE=4 SV=1	1e-112	332	--	--	--	GO:0043161//GO:0006289//GO:0045454	proteasome-mediated ubiquitin-dependent protein catabolic process//nucleotide-excision repair//cell redox homeostasis	GO:0005634	nucleus	GO:0004148//GO:0030151//GO:0050662//GO:0003684//GO:0070279//GO:0043168//GO:0016301	dihydrolipoyl dehydrogenase activity//molybdenum ion binding//coenzyme binding//damaged DNA binding//vitamin B6 binding//anion binding//kinase activity	--	--	--
DN24410_c3_g3_i2	12	11	34.923	99	XP_022835389.1	1e-56	185	transcription factor SOX-11 isoform X1 [Spodoptera litura]	--	--	--	--	tr|H9JKE6|H9JKE6_BOMMO	Uncharacterized protein OS=Bombyx mori OX=7091 PE=4 SV=1	3e-34	122	--	--	--	GO:0043161//GO:0006289//GO:0045454	proteasome-mediated ubiquitin-dependent protein catabolic process//nucleotide-excision repair//cell redox homeostasis	GO:0005634	nucleus	GO:0004148//GO:0030151//GO:0050662//GO:0003684//GO:0070279//GO:0043168//GO:0016301	dihydrolipoyl dehydrogenase activity//molybdenum ion binding//coenzyme binding//damaged DNA binding//vitamin B6 binding//anion binding//kinase activity	--	--	--
DN24410_c3_g3_i3	12	11	40.428	357	XP_022835389.1	0	695	transcription factor SOX-11 isoform X1 [Spodoptera litura]	--	--	--	--	tr|A0A2A4K4A2|A0A2A4K4A2_HELVI	Uncharacterized protein OS=Heliothis virescens OX=7102 GN=B5V51_4010 PE=4 SV=1	3e-139	406	--	--	--	--	--	GO:0016021	integral component of membrane	GO:0030151//GO:0030170	molybdenum ion binding//pyridoxal phosphate binding	--	--	--
DN24410_c3_g3_i5	12	11	51.425	357	XP_022835389.1	0	695	transcription factor SOX-11 isoform X1 [Spodoptera litura]	--	--	--	--	tr|A0A2A4K4A2|A0A2A4K4A2_HELVI	Uncharacterized protein OS=Heliothis virescens OX=7102 GN=B5V51_4010 PE=4 SV=1	3e-139	406	--	--	--	--	--	GO:0016021	integral component of membrane	GO:0030151//GO:0030170	molybdenum ion binding//pyridoxal phosphate binding	--	--	--
DN24410_c3_g3_i6	12	11	68.678	268	XP_022835391.1	0	520	synaptonemal complex protein 4 isoform X2 [Spodoptera litura]	--	--	--	--	tr|A0A2A4K366|A0A2A4K366_HELVI	Uncharacterized protein OS=Heliothis virescens OX=7102 GN=B5V51_4010 PE=4 SV=1	1e-112	332	--	--	--	GO:0043161//GO:0006289//GO:0045454//GO:0016310	proteasome-mediated ubiquitin-dependent protein catabolic process//nucleotide-excision repair//cell redox homeostasis//phosphorylation	GO:0005634	nucleus	GO:0004148//GO:0003684//GO:0050660//GO:0016301	dihydrolipoyl dehydrogenase activity//damaged DNA binding//flavin adenine dinucleotide binding//kinase activity	--	--	--
DN24410_c3_g3_i7	12	11	33.306	99	XP_022835389.1	1e-56	185	transcription factor SOX-11 isoform X1 [Spodoptera litura]	--	--	--	--	tr|H9JKE6|H9JKE6_BOMMO	Uncharacterized protein OS=Bombyx mori OX=7091 PE=4 SV=1	3e-34	122	--	--	--	GO:0043161//GO:0006289//GO:0045454//GO:0016310	proteasome-mediated ubiquitin-dependent protein catabolic process//nucleotide-excision repair//cell redox homeostasis//phosphorylation	GO:0005634	nucleus	GO:0004148//GO:0003684//GO:0050660//GO:0016301	dihydrolipoyl dehydrogenase activity//damaged DNA binding//flavin adenine dinucleotide binding//kinase activity	--	--	--
DN24410_c3_g3_i8	12	11	14.176	99	XP_022835389.1	1e-56	185	transcription factor SOX-11 isoform X1 [Spodoptera litura]	--	--	--	--	tr|H9JKE6|H9JKE6_BOMMO	Uncharacterized protein OS=Bombyx mori OX=7091 PE=4 SV=1	3e-34	122	--	--	--	GO:0043161//GO:0006289//GO:0045454//GO:0016310	proteasome-mediated ubiquitin-dependent protein catabolic process//nucleotide-excision repair//cell redox homeostasis//phosphorylation	GO:0005634	nucleus	GO:0004148//GO:0003684//GO:0050660//GO:0016301	dihydrolipoyl dehydrogenase activity//damaged DNA binding//flavin adenine dinucleotide binding//kinase activity	--	--	--
DN24410_c3_g3_i9	12	11	62.781	268	XP_022835391.1	0	520	synaptonemal complex protein 4 isoform X2 [Spodoptera litura]	--	--	--	--	tr|A0A2A4K366|A0A2A4K366_HELVI	Uncharacterized protein OS=Heliothis virescens OX=7102 GN=B5V51_4010 PE=4 SV=1	1e-112	332	--	--	--	GO:0043161//GO:0006289//GO:0045454//GO:0016310	proteasome-mediated ubiquitin-dependent protein catabolic process//nucleotide-excision repair//cell redox homeostasis//phosphorylation	GO:0005634	nucleus	GO:0004148//GO:0003684//GO:0050660//GO:0016301	dihydrolipoyl dehydrogenase activity//damaged DNA binding//flavin adenine dinucleotide binding//kinase activity	--	--	--
DN24433_c5_g1_i1	21	7	236.758	234	XP_022832121.1	7e-177	493	peptidoglycan-recognition protein LB-like [Spodoptera litura]	K01446	PGRP	peptidoglycan recognition protein	http://www.genome.jp/dbget-bin/www_bget?ko:K01446	tr|A0A2H1VU37|A0A2H1VU37_SPOFR	SFRICE_012912 (Fragment) OS=Spodoptera frugiperda OX=7108 GN=SFRICE_012912 PE=4 SV=1	2e-164	469	PF01510.23	Amidase_2	N-acetylmuramoyl-L-alanine amidase	GO:0009253//GO:0045087	peptidoglycan catabolic process//innate immune response	--	--	GO:0008745//GO:0042834//GO:0008270	N-acetylmuramoyl-L-alanine amidase activity//peptidoglycan binding//zinc ion binding	O	Post-translational modification, protein turnover, and chaperones	N-acetylmuramoyl-L-alanine amidase
DN24438_c2_g1_i1	81	3	41.917	652	XP_022816904.1	0	1068	thrombospondin type-1 domain-containing protein 4-like [Spodoptera litura]	--	--	--	--	tr|A0A2H1W4A6|A0A2H1W4A6_SPOFR	SFRICE_010006 OS=Spodoptera frugiperda OX=7108 GN=SFRICE_010006 PE=4 SV=1	0	1024	PF05986.12//PF00090.17//PF08686.9	ADAM_spacer1//TSP_1//PLAC	ADAM-TS Spacer 1//Thrombospondin type 1 domain//PLAC (protease and lacunin) domain	GO:0006508//GO:0045636//GO:0030198//GO:0043066//GO:0009967//GO:0007229	proteolysis//positive regulation of melanocyte differentiation//extracellular matrix organization//negative regulation of apoptotic process//positive regulation of signal transduction//integrin-mediated signaling pathway	GO:0005615	extracellular space	GO:0008233//GO:0008270	peptidase activity//zinc ion binding	O	Post-translational modification, protein turnover, and chaperones	ADAM-TS Spacer 1
DN24438_c2_g1_i4	81	3	41.552	652	XP_022816904.1	0	1068	thrombospondin type-1 domain-containing protein 4-like [Spodoptera litura]	--	--	--	--	tr|A0A2H1W4A6|A0A2H1W4A6_SPOFR	SFRICE_010006 OS=Spodoptera frugiperda OX=7108 GN=SFRICE_010006 PE=4 SV=1	0	1024	PF05986.12//PF00090.17//PF08686.9	ADAM_spacer1//TSP_1//PLAC	ADAM-TS Spacer 1//Thrombospondin type 1 domain//PLAC (protease and lacunin) domain	GO:0006508//GO:0045636//GO:0030198//GO:0043066//GO:0009967//GO:0007229	proteolysis//positive regulation of melanocyte differentiation//extracellular matrix organization//negative regulation of apoptotic process//positive regulation of signal transduction//integrin-mediated signaling pathway	GO:0005615	extracellular space	GO:0008233//GO:0008270	peptidase activity//zinc ion binding	O	Post-translational modification, protein turnover, and chaperones	ADAM-TS Spacer 1
DN24438_c2_g1_i5	81	3	40.393	652	XP_022816904.1	0	1068	thrombospondin type-1 domain-containing protein 4-like [Spodoptera litura]	--	--	--	--	tr|A0A2H1W4A6|A0A2H1W4A6_SPOFR	SFRICE_010006 OS=Spodoptera frugiperda OX=7108 GN=SFRICE_010006 PE=4 SV=1	0	1024	PF05986.12//PF00090.17//PF08686.9	ADAM_spacer1//TSP_1//PLAC	ADAM-TS Spacer 1//Thrombospondin type 1 domain//PLAC (protease and lacunin) domain	GO:0006508//GO:0045636//GO:0030198//GO:0043066//GO:0009967//GO:0007229	proteolysis//positive regulation of melanocyte differentiation//extracellular matrix organization//negative regulation of apoptotic process//positive regulation of signal transduction//integrin-mediated signaling pathway	GO:0005615	extracellular space	GO:0008233//GO:0008270	peptidase activity//zinc ion binding	O	Post-translational modification, protein turnover, and chaperones	ADAM-TS Spacer 1
DN24475_c0_g1_i3	11	11	74.404	357	XP_022826747.1	0	729	fasciclin-2-like isoform X1 [Spodoptera litura]	K06491	NCAM, CD56	neural cell adhesion molecule	http://www.genome.jp/dbget-bin/www_bget?ko:K06491	tr|A0A2H1W406|A0A2H1W406_SPOFR	SFRICE_010842 OS=Spodoptera frugiperda OX=7108 GN=SFRICE_010842 PE=4 SV=1	0	571	PF07679.14//PF13927.4	I-set//Ig_3	Immunoglobulin I-set domain//Immunoglobulin domain	GO:0007155//GO:0030182//GO:0120039//GO:0000904//GO:0120036//GO:0006935//GO:0006928//GO:0050954	cell adhesion//neuron differentiation//plasma membrane bounded cell projection morphogenesis//cell morphogenesis involved in differentiation//plasma membrane bounded cell projection organization//chemotaxis//movement of cell or subcellular component//sensory perception of mechanical stimulus	GO:0016021	integral component of membrane	GO:0005112//GO:0005509	Notch binding//calcium ion binding	T	Signal transduction mechanisms	Neural cell adhesion molecule 2
DN24478_c0_g1_i3	2	61	169.084	696	XP_022815485.1	0	1429	serine proteinase stubble isoform X1 [Spodoptera litura]	--	--	--	--	tr|A0A2H1WJL3|A0A2H1WJL3_SPOFR	SFRICE_000715 OS=Spodoptera frugiperda OX=7108 GN=SFRICE_000715 PE=3 SV=1	0	1350	PF00089.24	Trypsin	Trypsin	GO:0006508	proteolysis	--	--	GO:0004252	serine-type endopeptidase activity	E	Amino acid transport and metabolism	Tryp_SPc
DN24537_c1_g1_i1	26	6	95.547	286	XP_022825336.1	0	604	protein spaetzle-like isoform X1 [Spodoptera litura]	K20694	SPZ	protein spaetzle	http://www.genome.jp/dbget-bin/www_bget?ko:K20694	tr|I3RJG3|I3RJG3_SPOFR	Spatzle-2 (Fragment) OS=Spodoptera frugiperda OX=7108 PE=2 SV=2	3e-159	450	PF16077.3	NA	NA	--	--	--	--	--	--	--	--	--
DN24537_c1_g1_i2	26	6	117.117	271	XP_022825337.1	0	572	protein spaetzle-like isoform X2 [Spodoptera litura]	K20694	SPZ	protein spaetzle	http://www.genome.jp/dbget-bin/www_bget?ko:K20694	tr|I3RJG2|I3RJG2_SPOFR	Spatzle (Fragment) OS=Spodoptera frugiperda OX=7108 PE=2 SV=2	6e-149	423	PF16077.3	NA	NA	--	--	--	--	--	--	--	--	--
DN24548_c0_g1_i3	15	9	19.354	998	XP_022815804.1	0	2072	A disintegrin and metalloproteinase with thrombospondin motifs 16-like [Spodoptera litura]	--	--	--	--	tr|A0A194QW27|A0A194QW27_PAPMA	A disintegrin and metalloproteinase with thrombospondin motifs 18 (Fragment) OS=Papilio machaon OX=76193 GN=RR48_13148 PE=4 SV=1	0	1595	PF01562.17//PF01421.17	Pep_M12B_propep//Reprolysin	Reprolysin family propeptide//Reprolysin (M12B) family zinc metalloprotease	GO:0007229//GO:0006508//GO:0030713//GO:2001223//GO:0001541	integrin-mediated signaling pathway//proteolysis//ovarian follicle cell stalk formation//negative regulation of neuron migration//ovarian follicle development	--	--	GO:0004222//GO:0046872	metalloendopeptidase activity//metal ion binding	O	Post-translational modification, protein turnover, and chaperones	Reprolysin (M12B) family zinc metalloprotease
DN24548_c0_g1_i6	15	9	24.695	998	XP_022815804.1	0	2072	A disintegrin and metalloproteinase with thrombospondin motifs 16-like [Spodoptera litura]	--	--	--	--	tr|A0A194QW27|A0A194QW27_PAPMA	A disintegrin and metalloproteinase with thrombospondin motifs 18 (Fragment) OS=Papilio machaon OX=76193 GN=RR48_13148 PE=4 SV=1	0	1595	PF01562.17//PF01421.17	Pep_M12B_propep//Reprolysin	Reprolysin family propeptide//Reprolysin (M12B) family zinc metalloprotease	GO:0007229//GO:0006508//GO:0030713//GO:2001223//GO:0001541	integrin-mediated signaling pathway//proteolysis//ovarian follicle cell stalk formation//negative regulation of neuron migration//ovarian follicle development	--	--	GO:0004222//GO:0046872	metalloendopeptidase activity//metal ion binding	O	Post-translational modification, protein turnover, and chaperones	Reprolysin (M12B) family zinc metalloprotease
DN24548_c0_g1_i7	15	9	20.385	998	XP_022815804.1	0	2072	A disintegrin and metalloproteinase with thrombospondin motifs 16-like [Spodoptera litura]	--	--	--	--	tr|A0A194QW27|A0A194QW27_PAPMA	A disintegrin and metalloproteinase with thrombospondin motifs 18 (Fragment) OS=Papilio machaon OX=76193 GN=RR48_13148 PE=4 SV=1	0	1595	PF01562.17//PF01421.17	Pep_M12B_propep//Reprolysin	Reprolysin family propeptide//Reprolysin (M12B) family zinc metalloprotease	GO:0007229//GO:0006508//GO:0030713//GO:2001223//GO:0001541	integrin-mediated signaling pathway//proteolysis//ovarian follicle cell stalk formation//negative regulation of neuron migration//ovarian follicle development	--	--	GO:0004222//GO:0046872	metalloendopeptidase activity//metal ion binding	O	Post-translational modification, protein turnover, and chaperones	Reprolysin (M12B) family zinc metalloprotease
DN24567_c1_g2_i1	3	28	16885	239	ALJ30196.1	7e-173	483	putative odorant binding protein OBP9 [Spodoptera litura]	--	--	--	--	tr|A0A0P0EUK7|A0A0P0EUK7_SPOLT	Putative odorant binding protein OBP9 OS=Spodoptera litura OX=69820 PE=2 SV=1	3e-173	483	PF06585.9	JHBP	Haemolymph juvenile hormone binding protein (JHBP)	--	--	--	--	--	--	S	Function unknown	JHBP
DN24583_c3_g9_i1	24	6	245.899	374	XP_022828946.1	0	775	uncharacterized protein LOC111358211 [Spodoptera litura]	--	--	--	--	tr|A0A2H1VV61|A0A2H1VV61_SPOFR	SFRICE_018192 OS=Spodoptera frugiperda OX=7108 GN=SFRICE_018192 PE=4 SV=1	0	774	--	--	--	--	--	--	--	GO:0005549	odorant binding	--	--	--
DN24583_c3_g9_i2	24	6	297.827	374	XP_022828946.1	0	775	uncharacterized protein LOC111358211 [Spodoptera litura]	--	--	--	--	tr|A0A2H1VV61|A0A2H1VV61_SPOFR	SFRICE_018192 OS=Spodoptera frugiperda OX=7108 GN=SFRICE_018192 PE=4 SV=1	0	774	--	--	--	--	--	--	--	GO:0005549	odorant binding	--	--	--
DN24583_c3_g9_i3	24	6	192.328	374	XP_022828946.1	0	775	uncharacterized protein LOC111358211 [Spodoptera litura]	--	--	--	--	tr|A0A2H1VV61|A0A2H1VV61_SPOFR	SFRICE_018192 OS=Spodoptera frugiperda OX=7108 GN=SFRICE_018192 PE=4 SV=1	0	774	--	--	--	--	--	--	--	GO:0005549	odorant binding	--	--	--
DN24583_c3_g9_i4	24	6	320.09	374	XP_022828946.1	0	775	uncharacterized protein LOC111358211 [Spodoptera litura]	--	--	--	--	tr|A0A2H1VV61|A0A2H1VV61_SPOFR	SFRICE_018192 OS=Spodoptera frugiperda OX=7108 GN=SFRICE_018192 PE=4 SV=1	0	774	--	--	--	--	--	--	--	GO:0005549	odorant binding	--	--	--
DN24583_c3_g9_i5	24	6	315.881	374	XP_022828946.1	0	775	uncharacterized protein LOC111358211 [Spodoptera litura]	--	--	--	--	tr|A0A2H1VV61|A0A2H1VV61_SPOFR	SFRICE_018192 OS=Spodoptera frugiperda OX=7108 GN=SFRICE_018192 PE=4 SV=1	0	774	--	--	--	--	--	--	--	GO:0005549	odorant binding	--	--	--
DN24583_c3_g9_i6	24	6	295.715	374	XP_022828946.1	0	775	uncharacterized protein LOC111358211 [Spodoptera litura]	--	--	--	--	tr|A0A2H1VV61|A0A2H1VV61_SPOFR	SFRICE_018192 OS=Spodoptera frugiperda OX=7108 GN=SFRICE_018192 PE=4 SV=1	0	774	--	--	--	--	--	--	--	GO:0005549	odorant binding	--	--	--
DN24604_c2_g1_i1	90	3	81.617	828	XP_022831649.1	0	1744	carboxypeptidase D-like isoform X1 [Spodoptera litura]	K07752	CPD	carboxypeptidase D [EC:3.4.17.22]	http://www.genome.jp/dbget-bin/www_bget?ko:K07752	tr|A0A2H1VW87|A0A2H1VW87_SPOFR	SFRICE_023781 (Fragment) OS=Spodoptera frugiperda OX=7108 GN=SFRICE_023781 PE=4 SV=1	0	1345	PF00246.22//PF13620.4//PF00246.22//PF13620.4	Peptidase_M14//CarboxypepD_reg//Peptidase_M14//CarboxypepD_reg	Zinc carboxypeptidase//Carboxypeptidase regulatory-like domain//Zinc carboxypeptidase//Carboxypeptidase regulatory-like domain	GO:0006508	proteolysis	GO:0016021//GO:0005615	integral component of membrane//extracellular space	GO:0004181//GO:0004185//GO:0008270	metallocarboxypeptidase activity//serine-type carboxypeptidase activity//zinc ion binding	E	Amino acid transport and metabolism	Zn_pept
DN24622_c0_g1_i1	2	61	387.91	273	XP_022837257.1	0	565	serine protease easter-like [Spodoptera litura]	--	--	--	--	tr|A0A2H1WEH9|A0A2H1WEH9_SPOFR	SFRICE_019090 OS=Spodoptera frugiperda OX=7108 GN=SFRICE_019090 PE=3 SV=1	0	535	PF00089.24	Trypsin	Trypsin	GO:0006508	proteolysis	--	--	GO:0004252	serine-type endopeptidase activity	O	Post-translational modification, protein turnover, and chaperones	activating enzyme
DN24635_c0_g7_i2	121	2	77.583	172	XP_022817798.1	1e-126	360	uncharacterized protein LOC111350440 [Spodoptera litura]	--	--	--	--	tr|A0A2H1WL31|A0A2H1WL31_SPOFR	SFRICE_004729 OS=Spodoptera frugiperda OX=7108 GN=SFRICE_004729 PE=4 SV=1	3e-107	310	--	--	--	--	--	GO:0016021	integral component of membrane	--	--	--	--	--
DN24635_c0_g7_i3	121	2	96.355	172	XP_022817798.1	1e-126	360	uncharacterized protein LOC111350440 [Spodoptera litura]	--	--	--	--	tr|A0A2H1WL31|A0A2H1WL31_SPOFR	SFRICE_004729 OS=Spodoptera frugiperda OX=7108 GN=SFRICE_004729 PE=4 SV=1	3e-107	310	--	--	--	--	--	GO:0016021	integral component of membrane	--	--	--	--	--
DN24662_c0_g1_i1	44	4	191.393	383	--	--	--	--	--	--	--	--	--	--	--	--	--	--	--	--	--	--	--	--	--	--	--	--
DN24662_c0_g1_i3	44	4	332.945	383	--	--	--	--	--	--	--	--	--	--	--	--	--	--	--	--	--	--	--	--	--	--	--	--
DN24662_c0_g1_i4	44	4	177.906	383	--	--	--	--	--	--	--	--	--	--	--	--	--	--	--	--	--	--	--	--	--	--	--	--
DN24662_c0_g1_i5	44	4	356.764	383	--	--	--	--	--	--	--	--	--	--	--	--	--	--	--	--	--	--	--	--	--	--	--	--
DN24682_c0_g1_i4	14	10	7.102	395	XP_022837264.1	0	778	uncharacterized protein LOC111364588 [Spodoptera litura]	--	--	--	--	tr|A0A2A4JBU9|A0A2A4JBU9_HELVI	Uncharacterized protein OS=Heliothis virescens OX=7102 GN=B5V51_3955 PE=4 SV=1	0	712	PF13855.4//PF13855.4	LRR_8//LRR_8	Leucine rich repeat//Leucine rich repeat	GO:0036061//GO:2001281//GO:0050922//GO:0035385//GO:0030336	muscle cell chemotaxis toward tendon cell//regulation of muscle cell chemotaxis toward tendon cell//negative regulation of chemotaxis//Roundabout signaling pathway//negative regulation of cell migration	GO:0005927//GO:0016021	muscle tendon junction//integral component of membrane	--	--	T	Signal transduction mechanisms	LRRCT
DN24693_c2_g33_i1	11	11	7.861	151	XP_022815023.1	9e-90	281	protein borderless [Spodoptera litura]	K22656	IGSF9B	immunoglobulin superfamily member 9B	http://www.genome.jp/dbget-bin/www_bget?ko:K22656	tr|A0A2A4JRT7|A0A2A4JRT7_HELVI	Uncharacterized protein (Fragment) OS=Heliothis virescens OX=7102 GN=B5V51_12849 PE=4 SV=1	5e-66	210	PF07686.15	V-set	Immunoglobulin V-set domain	--	--	GO:0016021	integral component of membrane	--	--	T	Signal transduction mechanisms	Immunoglobulin V-set domain
DN24733_c0_g3_i1	41	5	31.914	108	XP_022819243.1	3e-71	214	uncharacterized protein LOC111351520 [Spodoptera litura]	--	--	--	--	tr|A0A2H1WXS8|A0A2H1WXS8_SPOFR	SFRICE_037570 OS=Spodoptera frugiperda OX=7108 GN=SFRICE_037570 PE=4 SV=1	2e-58	181	--	--	--	GO:0006508	proteolysis	GO:0016021	integral component of membrane	GO:0004252	serine-type endopeptidase activity	--	--	--
DN24772_c10_g10_i1	2	61	274.343	588	XP_022837546.1	0	1154	proclotting enzyme-like [Spodoptera litura]	--	--	--	--	tr|A0A2H1WBM5|A0A2H1WBM5_SPOFR	SFRICE_012318 OS=Spodoptera frugiperda OX=7108 GN=SFRICE_012318 PE=4 SV=1	0	966	PF00089.24	Trypsin	Trypsin	GO:0006508	proteolysis	--	--	GO:0004252	serine-type endopeptidase activity	E	Amino acid transport and metabolism	Tryp_SPc
DN24772_c10_g23_i1	2	61	289.669	588	XP_022837546.1	0	1154	proclotting enzyme-like [Spodoptera litura]	--	--	--	--	tr|A0A2H1WBM5|A0A2H1WBM5_SPOFR	SFRICE_012318 OS=Spodoptera frugiperda OX=7108 GN=SFRICE_012318 PE=4 SV=1	0	966	PF00089.24	Trypsin	Trypsin	GO:0006508	proteolysis	--	--	GO:0004252	serine-type endopeptidase activity	E	Amino acid transport and metabolism	Tryp_SPc
DN24772_c10_g29_i1	2	61	305.54	588	XP_022837546.1	0	1154	proclotting enzyme-like [Spodoptera litura]	--	--	--	--	tr|A0A2H1WBM5|A0A2H1WBM5_SPOFR	SFRICE_012318 OS=Spodoptera frugiperda OX=7108 GN=SFRICE_012318 PE=4 SV=1	0	966	PF00089.24	Trypsin	Trypsin	GO:0006508	proteolysis	--	--	GO:0004252	serine-type endopeptidase activity	E	Amino acid transport and metabolism	Tryp_SPc
DN2677_c0_g1_i1	8	14	1222.88	412	XP_022824161.1	0	850	serine protease inhibitor 88Ea-like [Spodoptera litura]	K13963	SERPINB	serpin B	http://www.genome.jp/dbget-bin/www_bget?ko:K13963	tr|A0A2H1WBV7|A0A2H1WBV7_SPOFR	SFRICE_026408 OS=Spodoptera frugiperda OX=7108 GN=SFRICE_026408 PE=3 SV=1	0	821	PF00079.18	Serpin	Serpin (serine protease inhibitor)	GO:0010951//GO:0006508	negative regulation of endopeptidase activity//proteolysis	GO:0005615	extracellular space	GO:0004867//GO:0008233	serine-type endopeptidase inhibitor activity//peptidase activity	V	Defense mechanisms	SERPIN
DN27079_c0_g1_i1	5	16	19.269	158	XP_022828186.1	3e-112	322	bursicon [Spodoptera litura]	--	--	--	--	tr|A0A2H1WNT1|A0A2H1WNT1_SPOFR	SFRICE_028987 OS=Spodoptera frugiperda OX=7108 GN=SFRICE_028987 PE=4 SV=1	3e-112	322	PF03045.13	DAN	DAN domain	GO:0007593//GO:0048067//GO:0030709//GO:0036335//GO:0010469//GO:0007298	chitin-based cuticle sclerotization//cuticle pigmentation//border follicle cell delamination//intestinal stem cell homeostasis//regulation of signaling receptor activity//border follicle cell migration	GO:0031395//GO:0043195	bursicon neuropeptide hormone complex//terminal bouton	GO:0005179//GO:0071855//GO:0046982//GO:0005509	hormone activity//neuropeptide receptor binding//protein heterodimerization activity//calcium ion binding	Q, V, W	Secondary metabolites biosynthesis, transport, and catabolism, Defense mechanisms, Extracellular structures	SWIRM domain
DN28075_c0_g1_i1	2	61	319.409	114	XP_022813898.1	6e-79	234	uncharacterized protein LOC111347782 [Spodoptera litura]	--	--	--	--	tr|A0A2H1WP06|A0A2H1WP06_SPOFR	SFRICE_001871 OS=Spodoptera frugiperda OX=7108 GN=SFRICE_001871 PE=4 SV=1	2e-52	166	--	--	--	--	--	--	--	--	--	--	--	--
DN28343_c0_g1_i1	2	61	273.795	212	XP_022824173.1	1e-154	434	uncharacterized protein LOC111354805 [Spodoptera litura]	--	--	--	--	tr|A0A2H1VRN2|A0A2H1VRN2_SPOFR	SFRICE_013901 OS=Spodoptera frugiperda OX=7108 GN=SFRICE_013901 PE=4 SV=1	5e-139	399	--	--	--	GO:0006605//GO:0016192	protein targeting//vesicle-mediated transport	GO:0005742//GO:0016021	mitochondrial outer membrane translocase complex//integral component of membrane	--	--	--	--	--
DN28365_c0_g1_i1	39	5	65.526	221	XP_022827965.1	4e-151	426	larval/pupal cuticle protein H1C-like [Spodoptera litura]	--	--	--	--	tr|A0A2H1VN13|A0A2H1VN13_SPOFR	SFRICE_034213 OS=Spodoptera frugiperda OX=7108 GN=SFRICE_034213 PE=4 SV=1	5e-124	357	--	--	--	--	--	--	--	GO:0042302	structural constituent of cuticle	S	Function unknown	Pupal cuticle protein C1
DN28909_c0_g2_i1	1	92	461.852	470	XP_022822231.1	0	989	lysosomal Pro-X carboxypeptidase [Spodoptera litura]	K01285	PRCP	lysosomal Pro-X carboxypeptidase [EC:3.4.16.2]	http://www.genome.jp/dbget-bin/www_bget?ko:K01285	tr|A0A2H1VYC1|A0A2H1VYC1_SPOFR	SFRICE_005708 OS=Spodoptera frugiperda OX=7108 GN=SFRICE_005708 PE=4 SV=1	0	953	PF05577.10	Peptidase_S28	Serine carboxypeptidase S28	GO:0006508	proteolysis	--	--	GO:0008236//GO:0004180	serine-type peptidase activity//carboxypeptidase activity	O	Post-translational modification, protein turnover, and chaperones	Serine carboxypeptidase S28
DN30181_c0_g1_i1	1	92	13.86	104	XP_022816262.1	4e-63	204	uncharacterized protein At4g04980-like [Spodoptera litura]	--	--	--	--	tr|A0A2H1WFZ0|A0A2H1WFZ0_SPOFR	SFRICE_030749 OS=Spodoptera frugiperda OX=7108 GN=SFRICE_030749 PE=4 SV=1	4e-61	187	--	--	--	--	--	--	--	GO:0042302	structural constituent of cuticle	S	Function unknown	Cuticle protein
DN3552_c0_g1_i1	21	7	29.919	199	XP_022831609.1	2e-146	412	peptidoglycan-recognition protein LB-like [Spodoptera litura]	K01446	PGRP	peptidoglycan recognition protein	http://www.genome.jp/dbget-bin/www_bget?ko:K01446	tr|A0A2H1VA87|A0A2H1VA87_SPOFR	Peptidoglycan-recognition protein OS=Spodoptera frugiperda OX=7108 GN=SFRICE_002125 PE=3 SV=1	7e-137	387	PF01510.23	Amidase_2	N-acetylmuramoyl-L-alanine amidase	GO:0009253//GO:0045087	peptidoglycan catabolic process//innate immune response	--	--	GO:0008745//GO:0042834//GO:0008270	N-acetylmuramoyl-L-alanine amidase activity//peptidoglycan binding//zinc ion binding	O	Post-translational modification, protein turnover, and chaperones	peptidoglycan recognition protein
DN3552_c0_g2_i1	21	7	28.172	199	XP_022831609.1	2e-146	412	peptidoglycan-recognition protein LB-like [Spodoptera litura]	K01446	PGRP	peptidoglycan recognition protein	http://www.genome.jp/dbget-bin/www_bget?ko:K01446	tr|A0A2H1VA87|A0A2H1VA87_SPOFR	Peptidoglycan-recognition protein OS=Spodoptera frugiperda OX=7108 GN=SFRICE_002125 PE=3 SV=1	7e-137	387	PF01510.23	Amidase_2	N-acetylmuramoyl-L-alanine amidase	GO:0009253//GO:0045087	peptidoglycan catabolic process//innate immune response	--	--	GO:0008745//GO:0042834//GO:0008270	N-acetylmuramoyl-L-alanine amidase activity//peptidoglycan binding//zinc ion binding	O	Post-translational modification, protein turnover, and chaperones	peptidoglycan recognition protein
DN37100_c0_g1_i1	35	5	814.693	112	XP_022837318.1	2e-73	220	uncharacterized protein LOC111364624 [Spodoptera litura]	--	--	--	--	tr|A0A2H1VR17|A0A2H1VR17_SPOFR	SFRICE_013020 OS=Spodoptera frugiperda OX=7108 GN=SFRICE_013020 PE=4 SV=1	3e-67	212	PF15868.3	NA	NA	--	--	GO:0016021	integral component of membrane	--	--	--	--	--
DN37144_c0_g1_i1	91	2	40.177	105	XP_022825592.1	5e-72	216	bombyxin A-3 homolog [Spodoptera litura]	K04526	INS	insulin	http://www.genome.jp/dbget-bin/www_bget?ko:K04526	tr|F6KMX3|F6KMX3_SPOLI	Insulin-like polypeptide 2 OS=Spodoptera littoralis OX=7109 GN=ILPP2 PE=2 SV=1	2e-71	214	PF00049.16	Insulin	Insulin/IGF/Relaxin family	GO:0010469//GO:0055116//GO:0060180//GO:0030431//GO:0045475//GO:0008286//GO:0009743//GO:0032008	regulation of signaling receptor activity//entry into reproductive diapause//female mating behavior//sleep//locomotor rhythm//insulin receptor signaling pathway//response to carbohydrate//positive regulation of TOR signaling	GO:0005576	extracellular region	GO:0005179	hormone activity	S	Function unknown	Insulin/IGF/Relaxin family
DN37313_c0_g1_i1	73	3	794.29	336	XP_022817297.1	0	692	aldo-keto reductase AKR2E4-like isoform X2 [Spodoptera litura]	K00011	AKR1B	aldehyde reductase [EC:1.1.1.21]	http://www.genome.jp/dbget-bin/www_bget?ko:K00011	tr|A0A2H1WKT0|A0A2H1WKT0_SPOFR	SFRICE_008454 OS=Spodoptera frugiperda OX=7108 GN=SFRICE_008454 PE=4 SV=1	0	605	PF00248.19	Aldo_ket_red	Aldo/keto reductase family	GO:0055114	oxidation-reduction process	--	--	GO:0016491	oxidoreductase activity	C	Energy production and conversion	Aldo/keto reductase family
DN37999_c0_g1_i1	1	92	17.665	103	XP_022816754.1	2e-69	209	endocuticle structural glycoprotein SgAbd-5-like [Spodoptera litura]	--	--	--	--	tr|A0A2H1W0K4|A0A2H1W0K4_SPOFR	SFRICE_028382 OS=Spodoptera frugiperda OX=7108 GN=SFRICE_028382 PE=4 SV=1	1e-64	199	PF00379.21	Chitin_bind_4	Insect cuticle protein	--	--	--	--	GO:0042302	structural constituent of cuticle	S	Function unknown	Insect cuticle protein
DN41059_c0_g1_i1	2	61	506.986	402	XP_022832269.1	0	831	serine protease snake-like [Spodoptera litura]	--	--	--	--	tr|A0A2A4JQ23|A0A2A4JQ23_HELVI	Uncharacterized protein OS=Heliothis virescens OX=7102 GN=B5V51_14374 PE=3 SV=1	0	677	PF00089.24	Trypsin	Trypsin	GO:0006508	proteolysis	--	--	--	--	E	Amino acid transport and metabolism	Tryp_SPc
DN42549_c0_g1_i1	68	3	1417.94	233	XP_022816089.1	3e-167	468	27 kDa hemolymph protein-like [Spodoptera litura]	--	--	--	--	tr|A0A2H1VXC7|A0A2H1VXC7_SPOFR	SFRICE_031077 OS=Spodoptera frugiperda OX=7108 GN=SFRICE_031077 PE=4 SV=1	3e-162	454	PF07165.9	DUF1397	Protein of unknown function (DUF1397)	--	--	GO:0005576	extracellular region	--	--	S	Function unknown	Protein of unknown function (DUF1397)
DN47482_c0_g1_i1	7	16	13.081	150	XP_022826774.1	7e-106	306	general odorant-binding protein 28a-like isoform X3 [Spodoptera litura]	--	--	--	--	tr|A0A0M4KBG1|A0A0M4KBG1_SPOLT	Odorant binding protein 28 OS=Spodoptera litura OX=69820 GN=OBP28 PE=2 SV=1	1e-102	296	PF01395.20	PBP_GOBP	PBP/GOBP family	--	--	--	--	GO:0005549	odorant binding	S	Function unknown	PBP/GOBP family
DN4907_c0_g1_i1	79	3	24.428	559	XP_022818572.1	0	1152	carboxylesterase 1C-like [Spodoptera litura]	--	--	--	--	tr|A0A2I6RJN9|A0A2I6RJN9_SPOLT	Carboxylic ester hydrolase OS=Spodoptera litura OX=69820 GN=CCE016a PE=2 SV=1	0	1150	PF00135.26	COesterase	Carboxylesterase family	--	--	--	--	GO:0016787	hydrolase activity	I	Lipid transport and metabolism	alpha/beta hydrolase fold
DN4941_c0_g1_i1	145	2	203.348	151	XP_022832007.1	1e-109	315	uncharacterized protein LOC111360338 isoform X1 [Spodoptera litura]	--	--	--	--	tr|A0A2H1VJY6|A0A2H1VJY6_SPOFR	SFRICE_011093 (Fragment) OS=Spodoptera frugiperda OX=7108 GN=SFRICE_011093 PE=4 SV=1	6e-91	273	--	--	--	--	--	GO:0016021	integral component of membrane	--	--	--	--	--
DN5129_c0_g2_i1	61	4	643.973	163	XP_022827721.1	1e-113	331	uncharacterized protein LOC111357321 [Spodoptera litura]	--	--	--	--	tr|A0A2H1V5U4|A0A2H1V5U4_SPOFR	SFRICE_004145 OS=Spodoptera frugiperda OX=7108 GN=SFRICE_004145 PE=4 SV=1	3e-113	328	PF07898.11	DUF1676	Protein of unknown function (DUF1676)	--	--	GO:0016021	integral component of membrane	--	--	S	Function unknown	Protein of unknown function (DUF1676)
DN5476_c0_g1_i1	108	2	8.392	190	XP_022825287.1	1e-136	387	uncharacterized protein LOC111355552 isoform X4 [Spodoptera litura]	--	--	--	--	tr|A0A2H1VUC6|A0A2H1VUC6_SPOFR	SFRICE_003874 OS=Spodoptera frugiperda OX=7108 GN=SFRICE_003874 PE=4 SV=1	9e-110	318	--	--	--	--	--	--	--	--	--	--	--	--
DN5476_c0_g2_i1	108	2	8.829	190	XP_022825287.1	1e-136	387	uncharacterized protein LOC111355552 isoform X4 [Spodoptera litura]	--	--	--	--	tr|A0A2H1VUC6|A0A2H1VUC6_SPOFR	SFRICE_003874 OS=Spodoptera frugiperda OX=7108 GN=SFRICE_003874 PE=4 SV=1	9e-110	318	--	--	--	--	--	--	--	--	--	--	--	--
DN5830_c0_g1_i1	39	5	50.371	146	PCG69287.1	5e-86	259	hypothetical protein B5V51_4273 [Heliothis virescens]	--	--	--	--	tr|A0A2H1VF92|A0A2H1VF92_SPOFR	SFRICE_002687 OS=Spodoptera frugiperda OX=7108 GN=SFRICE_002687 PE=4 SV=1	4e-93	272	PF11018.6	Cuticle_3	Pupal cuticle protein C1	--	--	--	--	GO:0042302	structural constituent of cuticle	S	Function unknown	Pupal cuticle protein C1
DN5897_c0_g1_i1	21	7	279.976	212	XP_022831988.1	6e-158	443	peptidoglycan-recognition protein LB-like [Spodoptera litura]	K01446	PGRP	peptidoglycan recognition protein	http://www.genome.jp/dbget-bin/www_bget?ko:K01446	tr|A0A2A4K187|A0A2A4K187_HELVI	Peptidoglycan-recognition protein OS=Heliothis virescens OX=7102 GN=B5V51_5597 PE=3 SV=1	2e-101	298	PF01510.23	Amidase_2	N-acetylmuramoyl-L-alanine amidase	GO:0009253//GO:0045087//GO:0032824//GO:0032826//GO:0045088//GO:0050777//GO:0044117//GO:0032689//GO:0016045//GO:0042742//GO:0002698//GO:0050727//GO:0002757	peptidoglycan catabolic process//innate immune response//negative regulation of natural killer cell differentiation//regulation of natural killer cell differentiation involved in immune response//regulation of innate immune response//negative regulation of immune response//growth of symbiont in host//negative regulation of interferon-gamma production//detection of bacterium//defense response to b…	--	--	GO:0008745//GO:0042834//GO:0008270//GO:0016019	N-acetylmuramoyl-L-alanine amidase activity//peptidoglycan binding//zinc ion binding//peptidoglycan receptor activity	O	Post-translational modification, protein turnover, and chaperones	N-acetylmuramoyl-L-alanine amidase
DN5903_c0_g1_i1	100	2	68.042	485	XP_022814055.1	0	930	hornerin-like [Spodoptera litura]	--	--	--	--	tr|A0A2H1WE13|A0A2H1WE13_SPOFR	SFRICE_010304 OS=Spodoptera frugiperda OX=7108 GN=SFRICE_010304 PE=4 SV=1	0	879	--	--	--	GO:0097010//GO:0006413	eukaryotic translation initiation factor 4F complex assembly//translational initiation	--	--	GO:0003723	RNA binding	--	--	--
DN5903_c0_g2_i1	100	2	74.518	485	XP_022814055.1	0	930	hornerin-like [Spodoptera litura]	--	--	--	--	tr|A0A2H1WE13|A0A2H1WE13_SPOFR	SFRICE_010304 OS=Spodoptera frugiperda OX=7108 GN=SFRICE_010304 PE=4 SV=1	0	879	--	--	--	GO:0097010//GO:0006413	eukaryotic translation initiation factor 4F complex assembly//translational initiation	--	--	GO:0003723	RNA binding	--	--	--
DN6044_c0_g1_i1	42	5	114.093	134	XP_022825016.1	1e-90	266	waprin-Phi1-like [Spodoptera litura]	--	--	--	--	tr|A0A2H1WUT2|A0A2H1WUT2_SPOFR	SFRICE_029982 OS=Spodoptera frugiperda OX=7108 GN=SFRICE_029982 PE=4 SV=1	2e-75	235	PF00095.19	WAP	WAP-type (Whey Acidic Protein) 'four-disulfide core'	GO:0010466//GO:0006508	negative regulation of peptidase activity//proteolysis	GO:0005576	extracellular region	GO:0030414	peptidase inhibitor activity	W	Extracellular structures	WAP-type (Whey Acidic Protein) 'four-disulfide core'
[truncated: 17 more rows]

## Sheet: SG
Protein ID	Cluster	Number of clustered proteins	RPKM	Protein length	NR Subject ID	NR E value	NR score	NR Description	KO ID	KO name	KO description	Http link	UniProt Subject ID	UniProt Description	UniProt E value	UniProt score	Pfam ID	Pfam name	Pfam description	Gene Ontology: Biological Process	Biological Process Description	Gene Ontology: Cellular component	Cellular component description	Gene Ontology: Molecular function	Molecular function description	COG cat	COG Description	EggNOG description
[truncated: 267 more rows]
