# Supplementary material for: In silico identification of effector proteins from generalist herbivore Spodoptera litura
Source: BMC Genomics. 2020 Nov 23;21:819. doi: 10.1186/s12864-020-07196-4 (PMC7681983; doi:10.1186/s12864-020-07196-4)
Supplement: Supplementary file 3 — Additional file 3: Table S2. Annotation summary of potential effector proteins (based of reference genome). [file 12864_2020_7196_MOESM3_ESM.xlsx]

## Sheet: Head_Nr
Additional file 3-Table S2
Protein ID	Cluster	Number of clustered proteins	Protein length	NR Subject ID	NR E value	NR score	NR Description
Slitura_Head.100.1.p1	2	26	319	XP_022830469.1	0	629	pupal cuticle protein 36a-like
Slitura_Head.100.4.p1	2	26	236	XP_022830691.1	2.53e-159	440	cuticle protein 3-like
Slitura_Head.101.1.p1	34	3	147	XP_022814896.1	2.36e-100	284	ATP-dependent RNA helicase A-like isoform X2
Slitura_Head.101.2.p1	34	3	149	XP_022814888.1	2.51e-102	289	ATP-dependent RNA helicase A-like isoform X1
Slitura_Head.10316.1.p1	76	2	364	XP_022823644.1	0	764	carbonic anhydrase-related protein 10 isoform X1
Slitura_Head.10316.2.p1	76	2	333	XP_022823647.1	0	700	carbonic anhydrase-related protein 10 isoform X3
Slitura_Head.10364.1.p1	77	2	341	XP_022823634.1	0	711	torso-like protein isoform X2
Slitura_Head.10364.2.p1	77	2	341	XP_022823633.1	0	710	torso-like protein isoform X1
Slitura_Head.11039.1.p1	78	2	3007	XP_022824897.1	0	6001	fibrillin-1-like isoform X2
Slitura_Head.11039.2.p1	78	2	3030	XP_022824896.1	0	6048	fibrillin-1-like isoform X1
Slitura_Head.11108.1.p1	79	2	227	XP_022824357.1	5.04e-175	479	uncharacterized protein LOC111354936 isoform X1
Slitura_Head.11108.2.p1	79	2	221	XP_022824358.1	4.31e-169	464	uncharacterized protein LOC111354936 isoform X2
Slitura_Head.11127.1.p1	35	3	399	XP_022824813.1	0	820	uncharacterized protein LOC111355264, partial
Slitura_Head.11127.1.p1	35	3	399	XP_022824813.1	4.18e-171	498	uncharacterized protein LOC111355264, partial
Slitura_Head.11127.2.p1	35	3	399	XP_022824813.1	0	829	uncharacterized protein LOC111355264, partial
Slitura_Head.11127.2.p1	35	3	399	XP_022824813.1	2.68e-171	499	uncharacterized protein LOC111355264, partial
Slitura_Head.11130.1.p1	35	3	378	XP_022824733.1	0	783	serine protease snake-like
Slitura_Head.11218.1.p1	1	42	270	TKX27919.1	0	498	cuticular protein RR-2
Slitura_Head.11272.1.p1	36	3	605	XP_022824698.1	0	1255	chondroitin proteoglycan 2-like
Slitura_Head.11276.1.p1	80	2	422	XP_022824659.1	0	883	uncharacterized protein LOC111355140 isoform X1
Slitura_Head.11276.2.p1	80	2	365	XP_022824660.1	0	761	uncharacterized protein LOC111355140 isoform X2
Slitura_Head.11319.1.p1	81	2	1149	XP_022824765.1	0	2407	A disintegrin and metalloproteinase with thrombospondin motifs 7
Slitura_Head.11319.2.p1	81	2	1149	XP_022824765.1	0	2407	A disintegrin and metalloproteinase with thrombospondin motifs 7
Slitura_Head.1132.1.p1	82	2	139	XP_022820602.1	1.45e-21	85.9	protein cereblon-like
Slitura_Head.1132.4.p2	82	2	67	XP_022820602.1	1.43e-06	44.7	protein cereblon-like
Slitura_Head.1148.1.p1	37	3	217	XP_022825988.1	6.35e-166	456	uncharacterized protein LOC111356021
Slitura_Head.1152.1.p2	17	5	226	XP_022826505.1	7.4e-117	345	juvenile hormone esterase-like
Slitura_Head.11558.1.p1	83	2	126	XP_022825017.1	1.35e-88	253	waprin-Phi1-like
Slitura_Head.11559.1.p1	83	2	134	XP_022825016.1	1.62e-94	268	waprin-Phi1-like
Slitura_Head.1183.1.p1	84	2	457	XP_022829275.1	0	935	uncharacterized protein LOC111358385
Slitura_Head.11834.1.p1	85	2	276	XP_022825632.1	0	576	uncharacterized protein LOC111355800
Slitura_Head.11834.2.p1	85	2	198	XP_022825632.1	3.81e-149	415	uncharacterized protein LOC111355800
Slitura_Head.1184.1.p1	85	2	460	XP_022829108.1	0	940	uncharacterized protein LOC111358274
Slitura_Head.11870.1.p1	38	3	497	XP_022825379.1	0	1030	uncharacterized protein LOC111355610
Slitura_Head.11870.2.p1	38	3	454	XP_022825379.1	0	941	uncharacterized protein LOC111355610
Slitura_Head.11870.3.p1	38	3	454	XP_022825379.1	0	941	uncharacterized protein LOC111355610
Slitura_Head.1192.1.p1	87	2	247	XP_022818827.1	0	514	uncharacterized protein LOC111351250 isoform X2
Slitura_Head.1192.2.p1	87	2	251	XP_022818819.1	0	523	uncharacterized protein LOC111351250 isoform X1
Slitura_Head.11995.1.p1	88	2	208	XP_022825612.1	4.93e-159	437	uncharacterized protein LOC111355784
Slitura_Head.11996.1.p1	88	2	211	XP_022825557.1	4.42e-159	437	uncharacterized protein LOC111355738
Slitura_Head.11999.1.p1	89	2	271	XP_022825337.1	0	572	protein spaetzle-like isoform X2
Slitura_Head.11999.2.p1	89	2	286	XP_022825336.1	0	604	protein spaetzle-like isoform X1
Slitura_Head.12024.1.p1	25	4	359	XP_022825189.1	0	628	proline-rich protein 4-like
Slitura_Head.12024.2.p1	25	4	401	XP_022825187.1	0	723	proline-rich protein 4-like
Slitura_Head.12024.3.p1	25	4	364	XP_022825188.1	0	660	skin secretory protein xP2-like
Slitura_Head.12411.1.p1	39	3	234	XP_022826049.1	2.63e-180	493	protein CREG1
Slitura_Head.12411.3.p1	39	3	234	XP_022826049.1	2.63e-180	493	protein CREG1
Slitura_Head.12411.4.p1	39	3	234	XP_022826049.1	2.63e-180	493	protein CREG1
Slitura_Head.12423.1.p1	90	2	309	XP_022826383.1	0	644	transmembrane protease serine 9-like
Slitura_Head.12423.1.p1	90	2	252	XP_022826383.1	2.25e-108	327	transmembrane protease serine 9-like
Slitura_Head.12423.2.p1	90	2	302	XP_022826383.1	0	634	transmembrane protease serine 9-like
Slitura_Head.12423.2.p1	90	2	252	XP_022826383.1	4.65e-109	329	transmembrane protease serine 9-like
Slitura_Head.12549.1.p1	91	2	383	XP_022826186.1	0	739	zonadhesin-like
Slitura_Head.12549.1.p1	91	2	359	XP_022826186.1	1.86e-57	203	zonadhesin-like
Slitura_Head.12549.1.p1	91	2	357	XP_022826186.1	1.43e-39	151	zonadhesin-like
Slitura_Head.12549.1.p1	91	2	397	XP_022826186.1	8.76e-39	149	zonadhesin-like
Slitura_Head.12549.1.p1	91	2	398	XP_022826186.1	4.91e-37	143	zonadhesin-like
Slitura_Head.12549.1.p1	91	2	426	XP_022826186.1	2.43e-34	135	zonadhesin-like
Slitura_Head.12549.1.p1	91	2	392	XP_022826186.1	9.73e-21	95.1	zonadhesin-like
Slitura_Head.12549.1.p1	91	2	316	XP_022826186.1	3.1e-14	75.1	zonadhesin-like
Slitura_Head.12549.2.p1	91	2	248	XP_022826186.1	2.75e-159	486	zonadhesin-like
Slitura_Head.12549.2.p1	91	2	221	XP_022826186.1	9.48e-52	181	zonadhesin-like
Slitura_Head.12549.2.p1	91	2	222	XP_022826186.1	1.66e-41	152	zonadhesin-like
Slitura_Head.12549.2.p1	91	2	285	XP_022826186.1	2.62e-33	128	zonadhesin-like
Slitura_Head.12549.2.p1	91	2	217	XP_022826186.1	3.05e-33	128	zonadhesin-like
Slitura_Head.12549.2.p1	91	2	205	XP_022826186.1	8.02e-33	127	zonadhesin-like
Slitura_Head.12549.2.p1	91	2	254	XP_022826186.1	4.41e-26	107	zonadhesin-like
Slitura_Head.12549.2.p1	91	2	227	XP_022826186.1	1.15e-18	85.9	zonadhesin-like
Slitura_Head.12549.2.p1	91	2	227	XP_022826186.1	1.19e-15	77	zonadhesin-like
Slitura_Head.12549.2.p1	91	2	267	XP_022826186.1	3.2e-11	63.9	zonadhesin-like
Slitura_Head.12560.1.p1	92	2	346	XP_022826006.1	0	703	collagen alpha-2(I) chain-like
Slitura_Head.12639.1.p1	93	2	357	XP_022825967.1	0	733	alpha-2-macroglobulin receptor-associated protein isoform X1
Slitura_Head.12639.2.p1	93	2	356	XP_022825968.1	0	731	alpha-2-macroglobulin receptor-associated protein isoform X2
Slitura_Head.12669.1.p1	1	42	157	XP_022826287.1	7.24e-90	258	pupal cuticle protein C1B-like
Slitura_Head.12683.1.p1	94	2	244	XP_022826845.1	1.16e-173	477	uncharacterized protein LOC111356639
Slitura_Head.12683.2.p1	94	2	244	XP_022826845.1	1.16e-173	477	uncharacterized protein LOC111356639
Slitura_Head.12687.1.p1	1	42	266	XP_022826265.1	0	547	uncharacterized protein LOC111356214
Slitura_Head.1270.3.p1	17	5	560	XP_022822457.1	0	1165	esterase FE4-like
Slitura_Head.1270.5.p1	17	5	560	XP_022822467.1	0	1164	cholinesterase 1-like
Slitura_Head.1270.7.p1	17	5	558	XP_022822477.1	0	1165	esterase FE4-like
Slitura_Head.12711.1.p1	12	6	181	XP_022827127.1	9.73e-138	381	C-type lectin lectoxin-Lio2-like
Slitura_Head.12711.2.p1	12	6	181	XP_022827127.1	9.73e-138	381	C-type lectin lectoxin-Lio2-like
Slitura_Head.12711.3.p1	12	6	181	XP_022827127.1	9.73e-138	381	C-type lectin lectoxin-Lio2-like
Slitura_Head.12711.4.p1	12	6	181	XP_022827127.1	9.73e-138	381	C-type lectin lectoxin-Lio2-like
Slitura_Head.12711.5.p1	12	6	181	XP_022827127.1	9.73e-138	381	C-type lectin lectoxin-Lio2-like
Slitura_Head.12711.6.p1	12	6	181	XP_022827127.1	9.73e-138	381	C-type lectin lectoxin-Lio2-like
Slitura_Head.12741.1.p1	95	2	431	XP_022826827.1	0	864	PAX-interacting protein 1-like
Slitura_Head.12741.2.p1	95	2	883	XP_022826827.1	0	1742	PAX-interacting protein 1-like
Slitura_Head.12915.1.p1	96	2	764	XP_022826974.1	0	1550	uncharacterized protein LOC111356733
Slitura_Head.12915.2.p1	96	2	764	XP_022826974.1	0	1550	uncharacterized protein LOC111356733
Slitura_Head.12927.1.p1	13	6	150	ALD65896.1	4.3e-105	296	odorant binding protein 22
Slitura_Head.12973.1.p1	97	2	154	XP_022826962.1	4.54e-113	317	uncharacterized protein LOC111356724
Slitura_Head.12974.1.p1	97	2	158	XP_022826958.1	5.99e-115	322	uncharacterized protein LOC111356721
Slitura_Head.12974.2.p1	97	2	145	XP_022826767.1	3.57e-103	291	uncharacterized protein LOC111356592
Slitura_Head.12975.1.p1	13	6	199	XP_022827156.1	7.57e-147	406	uncharacterized protein LOC111356886 isoform X1
Slitura_Head.12975.2.p1	13	6	147	ALJ30207.1	1.75e-103	292	putative odorant binding protein OBP20
Slitura_Head.12975.3.p1	13	6	199	XP_022827156.1	7.57e-147	406	uncharacterized protein LOC111356886 isoform X1
Slitura_Head.12977.1.p1	13	6	146	XP_022826779.1	7.64e-106	298	uncharacterized protein LOC111356600
Slitura_Head.12985.1.p1	98	2	150	XP_022826774.1	2.06e-111	312	general odorant-binding protein 28a-like isoform X3
Slitura_Head.12985.2.p1	98	2	155	XP_022826772.1	1.56e-115	323	general odorant-binding protein 28a-like isoform X1
Slitura_Head.13070.1.p1	99	2	705	XP_022826714.1	0	1466	uncharacterized protein LOC111356544
Slitura_Head.13070.2.p1	99	2	705	XP_022826714.1	0	1466	uncharacterized protein LOC111356544
Slitura_Head.13611.1.p1	14	6	254	XP_022827499.1	0	520	attacin-A-like
Slitura_Head.13611.2.p1	14	6	254	XP_022827499.1	0	520	attacin-A-like
Slitura_Head.13611.4.p1	14	6	254	XP_022827499.1	0	518	attacin-A-like
Slitura_Head.13611.5.p1	14	6	254	XP_022827499.1	0	520	attacin-A-like
Slitura_Head.13611.6.p1	14	6	254	XP_022827499.1	0	513	attacin-A-like
Slitura_Head.13611.7.p1	14	6	254	XP_022827499.1	0	520	attacin-A-like
Slitura_Head.13675.1.p1	40	3	325	XP_022827350.1	0	680	C-type mannose receptor 2-like
Slitura_Head.13676.1.p1	40	3	325	XP_022827351.1	0	680	C-type mannose receptor 2-like
Slitura_Head.13676.2.p1	40	3	326	XP_022827349.1	0	682	C-type mannose receptor 2-like
Slitura_Head.13738.1.p1	100	2	365	XP_022828191.1	0	733	collagen alpha-2(I) chain-like
Slitura_Head.13738.2.p1	100	2	365	XP_022828191.1	0	733	collagen alpha-2(I) chain-like
Slitura_Head.13821.1.p1	101	2	429	XP_022827985.1	0	885	spondin-2
Slitura_Head.13821.2.p1	101	2	429	XP_022827985.1	0	885	spondin-2
Slitura_Head.14062.1.p1	41	3	455	XP_022828335.1	0	894	uncharacterized protein LOC111357762 isoform X1
Slitura_Head.14062.2.p1	41	3	455	XP_022828335.1	0	894	uncharacterized protein LOC111357762 isoform X1
Slitura_Head.14062.3.p1	41	3	373	ALJ30260.1	0	717	putative acetyltransferase ACT13
Slitura_Head.14072.1.p1	102	2	251	XP_022828083.1	0	513	circadian clock-controlled protein-like
Slitura_Head.14076.1.p1	102	2	251	XP_022828313.1	0	514	circadian clock-controlled protein-like
Slitura_Head.14088.1.p1	9	7	221	XP_022827965.1	3.31e-157	434	larval/pupal cuticle protein H1C-like
Slitura_Head.14089.1.p1	9	7	211	XP_022827966.1	6.13e-121	341	cuticle protein 16.5-like
Slitura_Head.14093.1.p1	9	7	248	TKX27947.1	2.07e-147	411	cuticular protein CPFL
Slitura_Head.14096.1.p1	9	7	213	XP_022828188.1	1.13e-129	364	cuticle protein 16.5-like
Slitura_Head.14097.1.p1	9	7	270	XP_022828043.1	2.07e-163	454	cuticle protein 16.5-like
Slitura_Head.14101.1.p1	9	7	270	XP_022828042.1	6.84e-167	462	cuticle protein 16.5-like
Slitura_Head.14117.1.p1	103	2	719	XP_022828176.1	0	1424	mucin-2-like
Slitura_Head.14117.2.p1	103	2	213	XP_022828198.1	7.38e-147	407	collagen alpha-1(IV) chain-like
Slitura_Head.142.1.p1	5	13	397	XP_022838043.1	0	799	antichymotrypsin-1-like isoform X7
Slitura_Head.142.10.p1	5	13	396	XP_022814123.1	0	797	antichymotrypsin-1-like isoform X12
Slitura_Head.142.11.p1	5	13	397	XP_022837652.1	0	799	antichymotrypsin-1-like isoform X2
Slitura_Head.142.12.p1	5	13	397	XP_022837693.1	0	799	antichymotrypsin-1-like isoform X3
Slitura_Head.142.13.p1	5	13	397	XP_022837960.1	0	797	antichymotrypsin-1-like isoform X6
Slitura_Head.142.2.p1	5	13	397	XP_022837779.1	0	798	antichymotrypsin-1-like isoform X4
Slitura_Head.142.3.p1	5	13	396	XP_022813885.1	0	798	antichymotrypsin-1-like isoform X9
Slitura_Head.142.4.p1	5	13	401	XP_022837574.1	0	807	antichymotrypsin-1-like isoform X1
Slitura_Head.142.5.p1	5	13	396	XP_022814044.1	0	799	antichymotrypsin-1-like isoform X11
Slitura_Head.142.6.p1	5	13	396	XP_022813803.1	0	798	antichymotrypsin-1-like isoform X8
Slitura_Head.142.7.p1	5	13	396	XP_022813967.1	0	796	antichymotrypsin-1-like isoform X10
Slitura_Head.142.8.p1	5	13	397	XP_022837867.1	0	794	antichymotrypsin-1-like isoform X5
Slitura_Head.142.9.p1	5	13	397	XP_022837693.1	0	799	antichymotrypsin-1-like isoform X3
Slitura_Head.1421.1.p1	42	3	381	XP_022820824.1	0	791	uncharacterized protein LOC111352503 isoform X2
Slitura_Head.1421.2.p1	42	3	392	XP_022820807.1	0	812	uncharacterized protein LOC111352503 isoform X1
Slitura_Head.1421.3.p1	42	3	381	XP_022820824.1	0	791	uncharacterized protein LOC111352503 isoform X2
Slitura_Head.14501.1.p1	27	4	228	XP_022828602.1	2.02e-166	457	pro-resilin-like isoform X1
Slitura_Head.14501.2.p1	27	4	213	XP_022828603.1	9.71e-155	427	pro-resilin-like isoform X2
Slitura_Head.14503.1.p1	27	4	549	XP_022828596.1	0	1073	pro-resilin-like
Slitura_Head.14534.1.p1	104	2	163	XP_022828785.1	1.57e-118	331	uncharacterized protein LOC111358110 isoform X1
Slitura_Head.14534.2.p1	104	2	158	XP_022828787.1	1.88e-114	320	uncharacterized protein LOC111358110 isoform X2
Slitura_Head.14605.1.p1	18	5	257	XP_022828625.1	0	537	neural/ectodermal development factor IMP-L2-like isoform X1
Slitura_Head.14605.2.p1	18	5	256	XP_022828628.1	0	536	neural/ectodermal development factor IMP-L2-like isoform X2
Slitura_Head.14605.3.p1	18	5	257	XP_022828625.1	0	537	neural/ectodermal development factor IMP-L2-like isoform X1
Slitura_Head.14605.4.p1	18	5	257	XP_022828625.1	0	537	neural/ectodermal development factor IMP-L2-like isoform X1
Slitura_Head.14605.5.p1	18	5	256	XP_022828628.1	0	536	neural/ectodermal development factor IMP-L2-like isoform X2
Slitura_Head.14622.1.p1	27	4	303	XP_022828799.1	0	578	pro-resilin-like
Slitura_Head.14626.1.p1	1	42	205	XP_022828820.1	2.74e-151	417	pro-resilin-like
Slitura_Head.14776.3.p1	105	2	413	XP_022829307.1	0	843	uncharacterized protein LOC111358415 isoform X2
Slitura_Head.14776.4.p1	105	2	417	XP_022829305.1	0	851	uncharacterized protein LOC111358415 isoform X1
Slitura_Head.14793.1.p1	106	2	876	XP_022829704.1	0	1819	spondin-1-like isoform X2
Slitura_Head.14793.2.p1	106	2	428	XP_022829705.1	0	877	spondin-1-like isoform X3
Slitura_Head.14967.1.p2	107	2	145	XP_022829181.1	2.29e-106	299	plasmatocyte-spreading peptide-like
Slitura_Head.14967.2.p1	107	2	145	XP_022829181.1	2.29e-106	299	plasmatocyte-spreading peptide-like
Slitura_Head.14968.1.p1	108	2	176	XP_022829449.1	9.61e-123	343	uncharacterized protein DDB_G0271670-like isoform X1
Slitura_Head.14968.2.p1	108	2	135	XP_022829450.1	1.87e-87	250	osteocalcin 2-like isoform X2
Slitura_Head.15049.1.p1	43	3	184	XP_022829359.1	1.03e-136	379	uncharacterized protein LOC111358449 isoform X2
Slitura_Head.15049.2.p1	43	3	235	XP_022829357.1	8.22e-174	477	uncharacterized protein LOC111358449 isoform X1
Slitura_Head.15049.3.p1	43	3	184	XP_022829357.1	7.34e-132	370	uncharacterized protein LOC111358449 isoform X1
Slitura_Head.15180.8.p1	109	2	322	XP_022829206.1	0	659	calumenin-B isoform X2
Slitura_Head.15180.9.p1	109	2	327	XP_022829205.1	0	670	calumenin-B isoform X1
Slitura_Head.15268.1.p1	110	2	190	XP_022829635.1	5.71e-140	387	balbiani ring protein 3-like isoform X1
Slitura_Head.15268.2.p1	110	2	161	XP_022829636.1	9.75e-117	327	uncharacterized protein LOC111358644 isoform X2
Slitura_Head.15282.1.p1	111	2	610	XP_022829891.1	0	1256	netrin-B-like isoform X1
Slitura_Head.15282.2.p1	111	2	557	XP_022829892.1	0	1140	netrin-1-like isoform X2
Slitura_Head.15284.1.p1	44	3	88	XP_022830291.1	7.08e-62	188	E3 ubiquitin-protein ligase znrf2
Slitura_Head.15284.2.p1	44	3	88	XP_022830291.1	7.08e-62	188	E3 ubiquitin-protein ligase znrf2
Slitura_Head.15284.3.p1	44	3	88	XP_022830291.1	7.08e-62	188	E3 ubiquitin-protein ligase znrf2
Slitura_Head.15417.1.p1	45	3	172	XP_022830271.1	3.31e-130	362	allatotropin isoform X2
Slitura_Head.15417.3.p1	45	3	172	XP_022830271.1	4.46e-76	223	allatotropin isoform X2
Slitura_Head.15417.4.p1	45	3	172	XP_022830271.1	2.04e-76	224	allatotropin isoform X2
Slitura_Head.15427.1.p1	46	3	281	XP_022830125.1	0	586	low affinity immunoglobulin epsilon Fc receptor isoform X2
Slitura_Head.15427.2.p1	46	3	177	XP_022830125.1	8.14e-118	335	low affinity immunoglobulin epsilon Fc receptor isoform X2
Slitura_Head.15427.3.p1	46	3	176	XP_022830124.1	8.2e-134	377	brevican core protein isoform X1
Slitura_Head.15427.3.p1	46	3	28	XP_022830124.1	9.66e-11	59.7	brevican core protein isoform X1
Slitura_Head.15650.1.p1	47	3	265	XP_022830345.1	1.97e-171	473	cuticle protein 16.5-like
Slitura_Head.15650.2.p1	47	3	265	XP_022830345.1	1.97e-171	473	cuticle protein 16.5-like
Slitura_Head.15650.3.p1	47	3	265	XP_022830346.1	1.6e-171	474	cuticle protein 16.5-like
Slitura_Head.16097.1.p1	2	26	149	XP_022831114.1	1.25e-108	305	pupal cuticle protein 20-like
Slitura_Head.16098.1.p1	2	26	165	XP_022831049.1	7.71e-117	327	pupal cuticle protein 20-like
Slitura_Head.16099.1.p1	2	26	170	XP_022831137.1	3.7e-120	336	pupal cuticle protein 20-like
Slitura_Head.16100.1.p1	2	26	224	XP_022830823.1	5.75e-131	367	pupal cuticle protein 20-like
Slitura_Head.16100.2.p1	2	26	224	XP_022830823.1	2.3e-147	409	pupal cuticle protein 20-like
Slitura_Head.16103.1.p1	48	3	106	XP_022831095.1	2.74e-75	217	cysteine proteinase-like
Slitura_Head.16103.2.p1	48	3	106	XP_022831095.1	2.74e-75	217	cysteine proteinase-like
Slitura_Head.16105.1.p1	48	3	93	XP_022831094.1	2.19e-45	144	uncharacterized protein LOC111359712
Slitura_Head.16122.1.p1	112	2	254	XP_022830894.1	0	528	uncharacterized protein LOC111359538 isoform X2
Slitura_Head.16122.2.p1	112	2	255	XP_022830893.1	0	530	uncharacterized protein LOC111359538 isoform X1
Slitura_Head.16241.1.p1	113	2	331	XP_022830613.1	0	676	meteorin-like protein isoform X1
Slitura_Head.16241.2.p1	113	2	330	XP_022830614.1	0	673	meteorin-like protein isoform X2
Slitura_Head.16462.1.p1	49	3	302	XP_022830876.1	0	638	C-type mannose receptor 2-like
Slitura_Head.16464.1.p1	49	3	310	XP_022830648.1	0	653	C-type mannose receptor 2-like
Slitura_Head.16464.2.p1	49	3	309	XP_022830649.1	0	651	C-type mannose receptor 2-like isoform X1
Slitura_Head.16472.1.p1	114	2	188	XP_022832066.1	2.3e-134	373	apolipophorin-3
Slitura_Head.16472.2.p1	114	2	188	XP_022832066.1	2.3e-134	373	apolipophorin-3
Slitura_Head.16480.1.p1	115	2	332	XP_022831539.1	0	680	uncharacterized protein LOC111360005 isoform X2
Slitura_Head.16480.2.p1	115	2	350	XP_022831538.1	0	718	uncharacterized protein LOC111360005 isoform X1
Slitura_Head.16585.1.p1	116	2	288	XP_022832042.1	0	602	trypsin, alkaline A-like isoform X1
Slitura_Head.16585.2.p1	116	2	273	XP_022832043.1	0	570	trypsin, alkaline A-like isoform X2
Slitura_Head.1661.1.p1	116	2	132	XP_022831584.1	1.18e-94	268	larval cuticle protein LCP-17-like
Slitura_Head.16762.10.p1	15	6	497	XP_022831467.1	0	991	proclotting enzyme-like isoform X8
Slitura_Head.16762.4.p1	15	6	542	XP_022831459.1	0	1123	serine protease gd-like isoform X1
Slitura_Head.16762.5.p1	15	6	539	XP_022831460.1	0	1117	serine protease gd-like isoform X2
Slitura_Head.16762.8.p1	15	6	528	XP_022831464.1	0	1093	serine protease gd-like isoform X6
Slitura_Head.16765.1.p1	15	6	910	XP_022832030.1	0	1885	uncharacterized protein LOC111360359 isoform X1
Slitura_Head.16765.2.p1	15	6	909	XP_022832031.1	0	1883	uncharacterized protein LOC111360359 isoform X2
Slitura_Head.16859.1.p1	50	3	680	XP_022831655.1	0	1411	glucose dehydrogenase [FAD, quinone]-like
Slitura_Head.16861.1.p1	50	3	667	XP_022831656.1	0	1391	glucose dehydrogenase [FAD, quinone]-like
Slitura_Head.16904.1.p1	28	4	234	XP_022832121.1	4.7e-180	493	peptidoglycan-recognition protein LB-like
Slitura_Head.16905.1.p1	28	4	212	XP_022831988.1	9.18e-162	444	peptidoglycan-recognition protein LB-like
Slitura_Head.16909.1.p1	28	4	199	XP_022831609.1	4.84e-151	416	peptidoglycan-recognition protein LB-like
Slitura_Head.16909.2.p1	28	4	199	XP_022831609.1	4.84e-151	416	peptidoglycan-recognition protein LB-like
Slitura_Head.16915.1.p1	117	2	223	XP_022832049.1	1.01e-148	412	pupal cuticle protein-like
Slitura_Head.16957.1.p1	117	2	244	XP_022831981.1	1.39e-166	459	pupal cuticle protein-like
Slitura_Head.17245.1.p1	118	2	116	XP_022833083.1	6.64e-72	209	uncharacterized protein LOC111360997
Slitura_Head.17396.1.p1	119	2	215	XP_022832672.1	1.03e-160	442	FK506-binding protein 2 isoform X2
Slitura_Head.17396.2.p1	119	2	237	XP_022832671.1	2.1e-177	486	FK506-binding protein 2 isoform X1
Slitura_Head.17503.1.p1	29	4	321	XP_022833045.1	0	580	glycine-rich cell wall structural protein-like
Slitura_Head.17536.1.p1	29	4	346	XP_022832989.1	0	677	uncharacterized protein LOC111360923
Slitura_Head.17579.1.p1	120	2	564	XP_022832964.1	0	1172	venom carboxylesterase-6-like
Slitura_Head.17579.2.p1	120	2	564	XP_022832964.1	0	1172	venom carboxylesterase-6-like
Slitura_Head.17602.1.p1	10	7	565	XP_022832945.1	0	1168	SPARC-related modular calcium-binding protein 1 isoform X6
Slitura_Head.17602.2.p1	10	7	571	XP_022832943.1	0	1181	SPARC-related modular calcium-binding protein 2 isoform X4
Slitura_Head.17602.3.p1	10	7	576	XP_022832942.1	0	1192	SPARC-related modular calcium-binding protein 2 isoform X3
Slitura_Head.17602.4.p1	10	7	571	XP_022832944.1	0	1181	SPARC-related modular calcium-binding protein 1 isoform X5
Slitura_Head.17602.5.p1	10	7	577	XP_022832941.1	0	1195	SPARC-related modular calcium-binding protein 2 isoform X2
Slitura_Head.17602.6.p1	10	7	582	XP_022832940.1	0	1205	SPARC-related modular calcium-binding protein 1 isoform X1
Slitura_Head.17602.7.p1	10	7	565	XP_022832945.1	0	1152	SPARC-related modular calcium-binding protein 1 isoform X6
Slitura_Head.17754.10.p1	51	3	2492	XP_022832803.1	0	4811	basement membrane-specific heparan sulfate proteoglycan core protein-like isoform X4
Slitura_Head.17754.10.p1	51	3	1720	XP_022832803.1	0	1932	basement membrane-specific heparan sulfate proteoglycan core protein-like isoform X4
Slitura_Head.17754.10.p1	51	3	314	XP_022832803.1	4.82e-68	258	basement membrane-specific heparan sulfate proteoglycan core protein-like isoform X4
Slitura_Head.17754.10.p1	51	3	495	XP_022832803.1	5.36e-44	178	basement membrane-specific heparan sulfate proteoglycan core protein-like isoform X4
Slitura_Head.17754.10.p1	51	3	938	XP_022832803.1	9.57e-33	141	basement membrane-specific heparan sulfate proteoglycan core protein-like isoform X4
Slitura_Head.17754.10.p1	51	3	205	XP_022832803.1	4.26e-21	102	basement membrane-specific heparan sulfate proteoglycan core protein-like isoform X4
Slitura_Head.17754.10.p1	51	3	299	XP_022832803.1	2.53e-18	93.6	basement membrane-specific heparan sulfate proteoglycan core protein-like isoform X4
Slitura_Head.17754.10.p1	51	3	150	XP_022832803.1	7.06e-16	85.5	basement membrane-specific heparan sulfate proteoglycan core protein-like isoform X4
Slitura_Head.17754.10.p1	51	3	147	XP_022832803.1	5.17e-12	72.8	basement membrane-specific heparan sulfate proteoglycan core protein-like isoform X4
Slitura_Head.17754.10.p1	51	3	528	XP_022832803.1	1.78e-09	64.3	basement membrane-specific heparan sulfate proteoglycan core protein-like isoform X4
Slitura_Head.17754.8.p1	51	3	3732	XP_022832806.1	0	7701	basement membrane-specific heparan sulfate proteoglycan core protein-like isoform X7
Slitura_Head.17754.9.p1	51	3	3584	XP_022832807.1	0	7395	basement membrane-specific heparan sulfate proteoglycan core protein-like isoform X8
Slitura_Head.18016.1.p1	52	3	239	XP_022834119.1	4.06e-131	369	histidine-rich glycoprotein-like
Slitura_Head.18017.1.p1	52	3	242	XP_022834109.1	6.34e-134	387	histidine-rich glycoprotein-like
Slitura_Head.18017.1.p1	52	3	241	XP_022834109.1	1.44e-63	206	histidine-rich glycoprotein-like
Slitura_Head.18058.1.p1	11	7	123	ALJ30217.1	7.74e-91	258	putative chemosensory protein CSP6
Slitura_Head.18062.1.p1	53	3	128	XP_022834062.1	4.02e-94	267	putative odorant-binding protein A10 isoform X1
Slitura_Head.18062.1.p3	53	3	122	ALJ30212.1	7.22e-89	253	putative chemosensory protein CSP1
Slitura_Head.18062.2.p3	53	3	122	ALJ30212.1	7.22e-89	253	putative chemosensory protein CSP1
Slitura_Head.18062.2.p1	53	3	128	XP_022834062.1	4.02e-94	267	putative odorant-binding protein A10 isoform X1
Slitura_Head.18062.3.p2	53	3	122	ALJ30212.1	7.22e-89	253	putative chemosensory protein CSP1
Slitura_Head.18062.4.p2	53	3	122	ALJ30212.1	7.22e-89	253	putative chemosensory protein CSP1
Slitura_Head.18062.5.p1	53	3	128	XP_022834062.1	4.02e-94	267	putative odorant-binding protein A10 isoform X1
Slitura_Head.18067.1.p1	11	7	122	XP_022834054.1	3.94e-86	246	ejaculatory bulb-specific protein 3-like
Slitura_Head.18069.1.p1	7	8	128	ALJ30219.1	1.83e-92	263	putative chemosensory protein CSP8
Slitura_Head.18072.1.p1	7	8	126	XP_022834066.1	3.84e-92	261	ejaculatory bulb-specific protein 3-like
Slitura_Head.18074.1.p1	7	8	128	XP_022834060.1	1.27e-91	260	ejaculatory bulb-specific protein 3-like isoform X1
Slitura_Head.18074.2.p1	7	8	128	ALJ30213.1	9.62e-92	261	putative chemosensory protein CSP2
Slitura_Head.18074.3.p1	7	8	128	XP_022834060.1	1.27e-91	260	ejaculatory bulb-specific protein 3-like isoform X1
Slitura_Head.18074.4.p1	7	8	128	ALJ30216.1	4.45e-93	264	putative chemosensory protein CSP5
Slitura_Head.18074.5.p1	7	8	128	ALJ30213.1	9.62e-92	261	putative chemosensory protein CSP2
Slitura_Head.18074.6.p1	7	8	128	ALJ30213.1	1.63e-91	260	putative chemosensory protein CSP2
Slitura_Head.18100.1.p1	121	2	584	XP_022834198.1	0	1167	nucleobindin-2-like isoform X1
Slitura_Head.18100.2.p1	121	2	584	XP_022834199.1	0	1173	nucleobindin-2-like isoform X2
Slitura_Head.18106.1.p1	122	2	504	XP_022834209.1	0	1034	serine protease inhibitor dipetalogastin isoform X1
Slitura_Head.18106.2.p1	122	2	503	XP_022834210.1	0	1032	serine protease inhibitor dipetalogastin isoform X2
Slitura_Head.1812.1.p1	123	2	236	XP_022831370.1	1.07e-163	451	multiple coagulation factor deficiency protein 2 homolog isoform X1
Slitura_Head.1812.2.p1	123	2	222	XP_022831396.1	1.22e-156	432	multiple coagulation factor deficiency protein 2 homolog isoform X3
Slitura_Head.18262.1.p1	124	2	155	XP_022834413.1	2.29e-110	310	uncharacterized protein LOC111362112
Slitura_Head.18262.2.p1	124	2	155	XP_022834413.1	2.29e-110	310	uncharacterized protein LOC111362112
Slitura_Head.18290.1.p1	54	3	422	XP_022834436.1	0	861	protein yellow-like
Slitura_Head.18290.2.p1	54	3	448	XP_022834433.1	0	937	major royal jelly protein 1-like isoform X1
Slitura_Head.18290.4.p1	54	3	422	XP_022834436.1	0	883	protein yellow-like
Slitura_Head.18645.1.p1	55	3	139	XP_022834886.1	1.39e-103	291	lysozyme-like
Slitura_Head.18966.1.p1	55	3	190	XP_022835204.1	1.1e-125	352	larval cuticle protein A2B-like
Slitura_Head.19147.1.p1	56	3	357	XP_022835389.1	0	695	transcription factor SOX-11 isoform X1
Slitura_Head.19147.2.p1	56	3	357	XP_022835389.1	0	695	transcription factor SOX-11 isoform X1
Slitura_Head.19147.3.p1	56	3	268	XP_022835391.1	0	520	synaptonemal complex protein 4 isoform X2
Slitura_Head.19401.1.p1	125	2	317	XP_022835765.1	0	643	uncharacterized protein LOC111363194
Slitura_Head.1980.1.p1	126	2	301	XP_022833412.1	0	614	spherulin-2A-like isoform X3
Slitura_Head.1980.2.p1	126	2	301	XP_022833412.1	0	614	spherulin-2A-like isoform X3
Slitura_Head.2077.1.p1	57	3	1325	XP_022835141.1	0	2688	fibulin-1-like isoform X4
Slitura_Head.2077.2.p1	57	3	1326	XP_022835134.1	0	2692	fibulin-1-like isoform X3
Slitura_Head.2077.3.p1	57	3	1340	XP_022835121.1	0	2719	fibulin-1-like isoform X1
Slitura_Head.2143.1.p1	127	2	163	ANW86207.1	1.53e-84	245	lebocin 2
Slitura_Head.2143.3.p1	127	2	158	ANW86206.1	3.49e-111	312	lebocin 1
Slitura_Head.2213.3.p1	128	2	417	XP_022835179.1	0	803	chymase-like isoform X2
Slitura_Head.2216.6.p1	128	2	419	XP_022836913.1	0	867	uncharacterized protein LOC111364294
Slitura_Head.2216.6.p1	128	2	404	XP_022836913.1	0	545	uncharacterized protein LOC111364294
Slitura_Head.2346.1.p1	129	2	588	XP_022837546.1	0	1222	proclotting enzyme-like
Slitura_Head.2387.1.p1	130	2	278	XP_022837507.1	0	570	serine protease 7-like
Slitura_Head.2388.1.p1	130	2	273	XP_022837257.1	0	565	serine protease easter-like
Slitura_Head.2477.1.p1	131	2	174	XP_022837262.1	6.66e-126	351	uncharacterized protein LOC111364586
Slitura_Head.2564.1.p1	132	2	416	XP_022837524.1	0	847	serpin-Z10-like
Slitura_Head.2564.2.p1	132	2	415	XP_022837525.1	0	848	serpin-Z4-like
Slitura_Head.2585.1.p1	131	2	141	XP_022837315.1	1.15e-103	292	uncharacterized protein LOC111364622
Slitura_Head.2655.1.p1	1	42	168	XP_022837299.1	1.66e-121	339	larval cuticle protein A3A-like
Slitura_Head.2719.1.p2	133	2	371	XP_022837361.1	0	746	protein Wnt-7b-like isoform X2
Slitura_Head.2719.2.p2	133	2	374	XP_022837360.1	0	753	protein Wnt-7b-like isoform X1
Slitura_Head.273.2.p1	125	2	322	XP_022817939.1	0	647	adhesive plaque matrix protein-like
Slitura_Head.274.10.p1	4	19	199	XP_022821220.1	1.69e-130	364	myb-like protein I isoform X4
Slitura_Head.274.11.p1	4	19	188	XP_022821854.1	3.82e-123	345	myb-like protein I isoform X12
Slitura_Head.274.12.p1	4	19	188	XP_022821854.1	1.36e-122	343	myb-like protein I isoform X12
Slitura_Head.274.13.p1	4	19	177	XP_022822425.1	2.23e-114	322	myb-like protein I isoform X19
Slitura_Head.274.14.p1	4	19	184	XP_022822094.1	4.67e-124	347	myb-like protein I isoform X15
Slitura_Head.274.16.p1	4	19	184	XP_022822257.1	7.4e-124	347	GATA zinc finger domain-containing protein 15-like isoform X17
Slitura_Head.274.17.p1	4	19	188	XP_022821772.1	1.44e-123	346	uncharacterized protein DDB_G0287625-like isoform X11
Slitura_Head.274.18.p1	4	19	184	XP_022822173.1	3.92e-124	347	mitochondrial substrate carrier family protein Y-like isoform X16
Slitura_Head.274.19.p1	4	19	186	XP_022822017.1	6.78e-123	344	GATA zinc finger domain-containing protein 15-like isoform X14
Slitura_Head.274.2.p1	4	19	207	XP_022821134.1	8.53e-138	384	GATA zinc finger domain-containing protein 15-like isoform X3
Slitura_Head.274.20.p1	4	19	192	XP_022821280.1	2.22e-107	305	uncharacterized protein DDB_G0287625-like isoform X5
Slitura_Head.274.21.p1	4	19	192	XP_022821354.1	9.75e-107	303	GATA zinc finger domain-containing protein 15-like isoform X6
Slitura_Head.274.22.p1	4	19	174	XP_022822503.1	5.51e-115	323	variant surface antigen E-like isoform X20
Slitura_Head.274.3.p1	4	19	210	XP_022820980.1	1.98e-139	388	GATA zinc finger domain-containing protein 15-like isoform X1
Slitura_Head.274.4.p1	4	19	210	XP_022821059.1	1e-139	389	GATA zinc finger domain-containing protein 15-like isoform X2
Slitura_Head.274.6.p1	4	19	197	XP_022821518.1	1.25e-131	367	GATA zinc finger domain-containing protein 15-like isoform X8
Slitura_Head.274.7.p1	4	19	197	XP_022821280.1	1.05e-131	367	uncharacterized protein DDB_G0287625-like isoform X5
Slitura_Head.274.8.p1	4	19	197	XP_022821354.1	7.74e-132	368	GATA zinc finger domain-containing protein 15-like isoform X6
Slitura_Head.274.9.p1	4	19	197	XP_022821354.1	7.74e-132	368	GATA zinc finger domain-containing protein 15-like isoform X6
Slitura_Head.2915.4.p1	134	2	261	XP_022814244.1	1.04e-180	506	carboxypeptidase M isoform X2
Slitura_Head.2915.5.p1	134	2	261	XP_022814244.1	1.04e-180	506	carboxypeptidase M isoform X2
Slitura_Head.2956.1.p1	135	2	464	XP_022814109.1	0	798	neurofilament heavy polypeptide-like isoform X1
Slitura_Head.2956.2.p1	135	2	463	XP_022814110.1	0	795	neurofilament heavy polypeptide-like isoform X2
Slitura_Head.3090.1.p1	135	2	932	XP_022837871.1	0	1903	dorsal-ventral patterning protein Sog isoform X1
Slitura_Head.3090.2.p1	135	2	930	XP_022837873.1	0	1899	dorsal-ventral patterning protein Sog isoform X2
Slitura_Head.3203.1.p2	2	26	138	XP_022814060.1	3.87e-97	275	cuticle protein CP14.6-like
Slitura_Head.3205.1.p1	2	26	140	XP_022814059.1	1.06e-97	277	larval cuticle protein LCP-17-like
Slitura_Head.3207.1.p2	2	26	128	XP_022814231.1	5.68e-92	261	larval cuticle protein LCP-14-like
Slitura_Head.3257.1.p1	29	4	310	XP_022814028.1	3.53e-179	496	glycine-rich cell wall structural protein
Slitura_Head.3257.2.p1	29	4	310	XP_022814028.1	0	528	glycine-rich cell wall structural protein
Slitura_Head.3412.1.p1	58	3	590	XP_022814621.1	0	1236	chitooligosaccharidolytic beta-N-acetylglucosaminidase
Slitura_Head.3412.2.p1	58	3	590	XP_022814621.1	0	1236	chitooligosaccharidolytic beta-N-acetylglucosaminidase
Slitura_Head.3412.3.p1	58	3	590	XP_022814621.1	0	1236	chitooligosaccharidolytic beta-N-acetylglucosaminidase
Slitura_Head.347.2.p1	19	5	636	XP_022816904.1	0	1310	thrombospondin type-1 domain-containing protein 4-like
Slitura_Head.347.3.p1	19	5	636	XP_022816904.1	0	1310	thrombospondin type-1 domain-containing protein 4-like
Slitura_Head.349.1.p1	19	5	826	XP_022834918.1	0	1699	papilin-like isoform X1
Slitura_Head.349.2.p1	19	5	824	XP_022834990.1	0	1694	ADAMTS-like protein 4 isoform X2
Slitura_Head.349.3.p1	19	5	617	XP_022834918.1	0	1269	papilin-like isoform X1
Slitura_Head.3581.1.p2	59	3	89	XP_022814428.1	4.99e-26	97.8	phospholipase A1-like
Slitura_Head.3581.3.p1	59	3	89	XP_022814428.1	4.99e-26	97.8	phospholipase A1-like
Slitura_Head.3581.4.p1	59	3	89	XP_022814428.1	4.74e-26	97.8	phospholipase A1-like
Slitura_Head.3644.1.p2	20	5	244	XP_022815014.1	1.97e-137	386	histidine-rich glycoprotein-like
Slitura_Head.3671.12.p1	60	3	241	XP_022815096.1	9.7e-145	445	Down syndrome cell adhesion molecule-like protein Dscam2 isoform X14
Slitura_Head.3671.12.p1	60	3	130	XP_022815096.1	1.33e-06	49.3	Down syndrome cell adhesion molecule-like protein Dscam2 isoform X14
Slitura_Head.3671.13.p1	60	3	177	XP_022815127.1	2.66e-119	370	Down syndrome cell adhesion molecule-like protein Dscam2 isoform X44
Slitura_Head.3671.13.p1	60	3	131	XP_022815127.1	3.77e-06	46.6	Down syndrome cell adhesion molecule-like protein Dscam2 isoform X44
Slitura_Head.3671.2.p2	60	3	234	XP_022815097.1	6.33e-158	482	Down syndrome cell adhesion molecule-like protein Dscam2 isoform X15
Slitura_Head.3671.2.p2	60	3	131	XP_022815097.1	1.34e-06	49.3	Down syndrome cell adhesion molecule-like protein Dscam2 isoform X15
Slitura_Head.3705.1.p1	138	2	368	XP_022814741.1	0	750	protein decapentaplegic isoform X1
Slitura_Head.3705.2.p1	138	2	368	XP_022814741.1	0	750	protein decapentaplegic isoform X1
Slitura_Head.3745.1.p1	50	3	699	XP_022815022.1	0	1445	glucose dehydrogenase [FAD, quinone]-like
Slitura_Head.3801.1.p2	20	5	244	XP_022814808.1	5.06e-138	387	histidine-rich glycoprotein-like
Slitura_Head.3803.1.p1	20	5	243	XP_022814831.1	9.78e-138	386	histidine-rich glycoprotein-like
Slitura_Head.3815.1.p1	20	5	257	XP_022814897.1	7.85e-163	451	histidine-rich glycoprotein-like
Slitura_Head.3816.1.p1	20	5	245	XP_022814803.1	7.52e-141	394	histidine-rich glycoprotein-like
Slitura_Head.3865.1.p1	52	3	242	XP_022814891.1	1.58e-134	378	histidine-rich glycoprotein-like
Slitura_Head.3889.1.p1	55	3	140	XP_022814833.1	1.37e-104	294	lysozyme-like
Slitura_Head.3890.1.p1	55	3	141	XP_022814852.1	1.42e-105	296	lysozyme-like
Slitura_Head.392.1.p1	11	7	126	XP_022817359.1	5.53e-91	259	ejaculatory bulb-specific protein 3-like
Slitura_Head.3992.1.p1	61	3	320	XP_022815727.1	0	614	uncharacterized protein LOC111349005 isoform X2
Slitura_Head.3992.2.p1	61	3	450	XP_022815726.1	0	897	uncharacterized protein LOC111349005 isoform X1
Slitura_Head.3992.3.p1	61	3	311	XP_022815728.1	0	596	uncharacterized protein LOC111349005 isoform X3
Slitura_Head.3995.1.p1	62	3	1312	XP_022815650.1	0	2690	mucin-3A
Slitura_Head.4189.1.p1	8	8	255	XP_022815024.1	9.14e-171	471	uncharacterized protein LOC111348593 isoform X1
Slitura_Head.4189.2.p1	8	8	244	XP_022815025.1	4.71e-164	453	uncharacterized protein LOC111348593 isoform X2
Slitura_Head.4224.1.p1	1	42	179	XP_022815599.1	1.78e-119	335	larval cuticle protein A2B-like
Slitura_Head.4305.1.p1	139	2	322	XP_022815802.1	0	617	pro-resilin-like
Slitura_Head.4305.2.p1	139	2	322	XP_022815802.1	0	617	pro-resilin-like
Slitura_Head.431.1.p1	118	2	111	XP_022837115.1	3.02e-69	202	uncharacterized protein LOC111364435
Slitura_Head.4398.1.p1	140	2	105	XP_022815492.1	1.53e-72	210	uncharacterized protein LOC111348824 isoform X1
Slitura_Head.4398.2.p1	140	2	104	XP_022815493.1	1.05e-72	211	uncharacterized protein LOC111348824 isoform X2
Slitura_Head.4465.1.p1	141	2	696	XP_022815485.1	0	1431	serine proteinase stubble isoform X1
Slitura_Head.4465.2.p1	141	2	683	XP_022815486.1	0	1402	serine proteinase stubble isoform X2
Slitura_Head.4640.10.p1	6	10	166	XP_022816597.1	8.24e-116	325	inducible metalloproteinase inhibitor protein-like
Slitura_Head.4640.12.p1	6	10	166	XP_022816596.1	1.17e-116	327	inducible metalloproteinase inhibitor protein-like
Slitura_Head.4640.14.p1	6	10	166	XP_022816597.1	1.1e-115	324	inducible metalloproteinase inhibitor protein-like
Slitura_Head.4640.16.p1	6	10	158	XP_022816219.1	2.93e-109	319	zonadhesin-like
Slitura_Head.4640.16.p1	6	10	168	XP_022816219.1	2.12e-74	230	zonadhesin-like
Slitura_Head.4640.16.p1	6	10	127	XP_022816219.1	9.72e-56	181	zonadhesin-like
Slitura_Head.4640.18.p1	6	10	157	XP_022816219.1	3.13e-101	298	zonadhesin-like
Slitura_Head.4640.18.p1	6	10	168	XP_022816219.1	2.73e-83	253	zonadhesin-like
Slitura_Head.4640.18.p1	6	10	127	XP_022816219.1	7.29e-59	189	zonadhesin-like
Slitura_Head.4640.3.p2	6	10	165	XP_022816599.1	4.69e-119	333	inducible metalloproteinase inhibitor protein-like
Slitura_Head.4640.3.p1	6	10	165	XP_022816598.1	8.46e-120	335	von Willebrand factor-like
Slitura_Head.4640.4.p2	6	10	165	XP_022816599.1	4.69e-119	333	inducible metalloproteinase inhibitor protein-like
Slitura_Head.4640.5.p1	6	10	154	XP_022816602.1	3.79e-105	296	inducible metalloproteinase inhibitor protein-like
Slitura_Head.4640.7.p1	6	10	157	XP_022816219.1	3.27e-102	301	zonadhesin-like
Slitura_Head.4640.7.p1	6	10	168	XP_022816219.1	2.22e-82	250	zonadhesin-like
Slitura_Head.4640.7.p1	6	10	127	XP_022816219.1	6.48e-59	190	zonadhesin-like
Slitura_Head.4644.2.p1	63	3	109	XP_022816603.1	2.71e-76	220	venom peptide CtAPI-like isoform X1
Slitura_Head.4644.3.p1	63	3	160	XP_022816604.1	2.32e-111	313	inducible metalloproteinase inhibitor protein-like isoform X2
Slitura_Head.4644.4.p1	63	3	71	XP_022816604.1	3.43e-21	82.4	inducible metalloproteinase inhibitor protein-like isoform X2
Slitura_Head.4644.4.p1	63	3	105	XP_022816604.1	4.95e-12	58.5	inducible metalloproteinase inhibitor protein-like isoform X2
Slitura_Head.4673.1.p1	142	2	391	XP_022816325.1	0	793	alaserpin-like isoform X2
Slitura_Head.4673.2.p1	142	2	396	XP_022816324.1	0	807	alaserpin-like isoform X1
Slitura_Head.4733.1.p1	21	5	116	XP_022816499.1	2.29e-81	233	endocuticle structural protein SgAbd-6-like
Slitura_Head.4734.1.p1	21	5	118	XP_022816614.1	2.99e-82	236	endocuticle structural glycoprotein SgAbd-5-like
Slitura_Head.4734.3.p1	21	5	120	XP_022816395.1	8.28e-85	243	endocuticle structural glycoprotein SgAbd-5-like isoform X1
Slitura_Head.4734.4.p1	21	5	120	XP_022816396.1	9.45e-85	242	endocuticle structural glycoprotein SgAbd-5-like isoform X2
Slitura_Head.4737.1.p1	21	5	115	XP_022816526.1	2.15e-81	233	endocuticle structural glycoprotein SgAbd-5-like
Slitura_Head.4740.1.p1	137	2	103	XP_022816772.1	9.08e-74	213	endocuticle structural glycoprotein ABD-5-like
Slitura_Head.4741.1.p1	137	2	119	XP_022816508.1	7.88e-84	240	endocuticle structural glycoprotein ABD-5-like
Slitura_Head.4764.3.p1	143	2	112	XP_022816379.1	8.56e-77	222	larval cuticle protein 16/17-like
Slitura_Head.4765.1.p1	143	2	113	XP_022816447.1	7.77e-79	227	larval cuticle protein 16/17-like
Slitura_Head.4767.1.p1	2	26	156	TKX27769.1	1.38e-111	313	cuticular protein RR-1
Slitura_Head.4768.1.p1	2	26	134	XP_022816372.1	3.3e-94	267	endocuticle structural glycoprotein SgAbd-8-like
Slitura_Head.4770.2.p1	2	26	183	XP_022816174.1	1.34e-128	358	larval cuticle protein LCP-22-like
Slitura_Head.4771.1.p1	144	2	339	XP_022816173.1	0	644	larval cuticle protein LCP-30-like
Slitura_Head.4772.1.p1	2	26	148	XP_022816175.1	1.74e-103	292	larval cuticle protein LCP-22-like
Slitura_Head.4776.1.p1	2	26	133	XP_022816176.1	1.13e-92	263	endocuticle structural glycoprotein ABD-4-like
Slitura_Head.4780.1.p1	2	26	214	XP_022816426.1	3.16e-158	436	endocuticle structural glycoprotein SgAbd-8-like
Slitura_Head.4782.1.p1	2	26	153	XP_022816544.1	3.56e-105	296	endocuticle structural glycoprotein SgAbd-2-like
Slitura_Head.4783.1.p1	2	26	114	XP_022816548.1	2.39e-80	231	endocuticle structural glycoprotein SgAbd-5-like isoform X2
Slitura_Head.4783.2.p1	2	26	119	XP_022816547.1	4.85e-85	243	endocuticle structural glycoprotein SgAbd-5-like isoform X1
Slitura_Head.4783.3.p1	2	26	116	XP_022816496.1	8.91e-82	234	endocuticle structural glycoprotein SgAbd-5-like isoform X2
Slitura_Head.4783.4.p1	2	26	126	XP_022816497.1	2.8e-91	259	endocuticle structural glycoprotein SgAbd-5-like isoform X1
Slitura_Head.4783.5.p1	2	26	119	XP_022816498.1	6.66e-85	243	endocuticle structural glycoprotein SgAbd-5-like isoform X2
Slitura_Head.4828.1.p1	145	2	200	XP_022816184.1	1.19e-150	416	tissue inhibitor of metalloproteinase isoform X2
Slitura_Head.4828.2.p1	145	2	232	XP_022816183.1	1.15e-175	481	tissue inhibitor of metalloproteinase isoform X1
Slitura_Head.4899.1.p1	1	42	171	XP_022816643.1	6.84e-125	348	cuticle protein 8-like
Slitura_Head.4902.1.p1	1	42	138	XP_022816441.1	7.11e-100	282	cuticle protein 19-like
Slitura_Head.4908.1.p2	1	42	240	XP_022815928.1	1.47e-165	456	cuticle protein 19-like
Slitura_Head.4910.1.p1	1	42	144	XP_022815951.1	4.23e-97	275	adult-specific cuticular protein ACP-20-like
Slitura_Head.4911.1.p1	1	42	152	XP_022815950.1	6.67e-104	293	adult-specific cuticular protein ACP-20-like
Slitura_Head.4912.1.p1	1	42	128	XP_022816258.1	3.21e-85	249	pupal cuticle protein Edg-84A-like
Slitura_Head.4912.1.p1	1	42	128	XP_022816258.1	3.21e-85	249	pupal cuticle protein Edg-84A-like
Slitura_Head.4912.10.p1	1	42	226	XP_022816268.1	3.89e-140	402	uncharacterized protein LOC111349396
Slitura_Head.4912.10.p1	1	42	226	XP_022816268.1	7.97e-66	211	uncharacterized protein LOC111349396
Slitura_Head.4912.13.p2	1	42	162	TKX27855.1	6.64e-96	274	cuticular protein RR-2
Slitura_Head.4912.16.p1	1	42	211	XP_022816269.1	1.36e-141	406	uncharacterized protein LOC111349398
Slitura_Head.4912.16.p1	1	42	65	XP_022816269.1	1.46e-12	65.9	uncharacterized protein LOC111349398
Slitura_Head.4912.17.p1	1	42	162	TKX27855.1	6.64e-96	274	cuticular protein RR-2
Slitura_Head.4912.18.p1	1	42	226	XP_022816268.1	2.98e-147	421	uncharacterized protein LOC111349396
Slitura_Head.4912.18.p1	1	42	244	XP_022816268.1	9.34e-70	222	uncharacterized protein LOC111349396
Slitura_Head.4912.23.p2	1	42	162	TKX27855.1	2.42e-95	273	cuticular protein RR-2
Slitura_Head.4912.4.p1	1	42	129	XP_022815952.1	1.3e-89	255	cuticle protein 19-like
Slitura_Head.4912.6.p2	1	42	162	TKX27855.1	2.42e-95	273	cuticular protein RR-2
Slitura_Head.4913.1.p1	1	42	128	XP_022815956.1	5.3e-84	241	histidine-rich glycoprotein-like
Slitura_Head.4914.1.p1	1	42	104	XP_022816262.1	1.86e-66	206	uncharacterized protein At4g04980-like
Slitura_Head.4914.1.p1	1	42	89	XP_022816262.1	1e-26	101	uncharacterized protein At4g04980-like
Slitura_Head.4915.2.p1	1	42	105	TKX27826.1	2.15e-71	208	cuticular protein RR-2
Slitura_Head.4916.5.p1	1	42	102	TKX27837.1	5.93e-67	197	cuticular protein RR-2
Slitura_Head.4916.8.p1	1	42	102	TKX27838.1	3.28e-67	197	cuticular protein RR-2
Slitura_Head.4922.1.p1	1	42	163	XP_022815947.1	1.62e-113	318	cuticle protein 8-like
Slitura_Head.4922.2.p2	1	42	168	TKX27868.1	6.89e-84	244	cuticular protein RR-2
Slitura_Head.4922.3.p2	1	42	162	TKX27868.1	6.56e-104	294	cuticular protein RR-2
Slitura_Head.4922.4.p2	1	42	162	TKX27868.1	5.7e-103	291	cuticular protein RR-2
Slitura_Head.4922.6.p1	1	42	162	XP_022815949.1	1.08e-110	311	cuticle protein 7-like
Slitura_Head.4922.7.p1	1	42	162	XP_022815948.1	7.51e-109	306	cuticle protein 7-like
Slitura_Head.4922.9.p1	1	42	152	XP_022816271.1	2.03e-99	293	histidine-rich protein PFHRP-II-like
Slitura_Head.4922.9.p1	1	42	161	XP_022816271.1	1.36e-79	243	histidine-rich protein PFHRP-II-like
Slitura_Head.4922.9.p1	1	42	154	XP_022816271.1	4.19e-72	223	histidine-rich protein PFHRP-II-like
Slitura_Head.4923.1.p1	1	42	250	XP_022816270.1	3.99e-172	479	cuticle protein-like
Slitura_Head.4923.1.p1	1	42	165	XP_022816270.1	3.89e-36	131	cuticle protein-like
Slitura_Head.4924.1.p1	1	42	220	XP_022815933.1	1.51e-149	414	cuticle protein 8-like
Slitura_Head.4924.2.p1	1	42	220	XP_022815933.1	1.51e-149	414	cuticle protein 8-like
Slitura_Head.4927.1.p1	1	42	416	XP_022815919.1	0	837	uncharacterized protein LOC111349161
Slitura_Head.4934.1.p1	1	42	492	XP_022816631.1	0	947	signaling mucin HKR1-like
Slitura_Head.5006.1.p1	64	3	510	XP_022816072.1	0	1023	uncharacterized protein LOC111349259
Slitura_Head.5006.2.p1	64	3	401	TKX27881.1	0	803	cuticular protein RR-1
Slitura_Head.5006.3.p1	64	3	401	TKX27881.1	0	803	cuticular protein RR-1
Slitura_Head.5025.1.p1	146	2	303	XP_022815982.1	0	622	27 kDa hemolymph protein-like isoform X1
Slitura_Head.5025.2.p1	146	2	291	XP_022815983.1	0	596	27 kDa hemolymph protein-like isoform X2
Slitura_Head.5049.1.p1	65	3	385	XP_022815888.1	0	807	uncharacterized protein LOC111349142
Slitura_Head.5049.2.p1	65	3	385	XP_022815888.1	0	807	uncharacterized protein LOC111349142
Slitura_Head.5049.3.p1	65	3	385	XP_022815888.1	0	807	uncharacterized protein LOC111349142
Slitura_Head.5323.1.p1	66	3	690	XP_022817033.1	0	1433	coagulation factor VII isoform X1
Slitura_Head.5323.2.p1	66	3	670	XP_022817034.1	0	1389	coagulation factor VII isoform X2
Slitura_Head.5323.3.p1	66	3	296	XP_022817034.1	0	533	coagulation factor VII isoform X2
Slitura_Head.5323.3.p1	66	3	233	XP_022817034.1	1.64e-165	483	coagulation factor VII isoform X2
Slitura_Head.5378.1.p1	16	6	103	XP_022817235.1	2.85e-72	209	tissue factor pathway inhibitor 2-like
Slitura_Head.5537.1.p1	3	26	2930	XP_022816582.1	0	4061	collagen alpha-2(IV) chain-like isoform X16
Slitura_Head.5537.10.p1	3	26	2927	XP_022816582.1	0	4426	collagen alpha-2(IV) chain-like isoform X16
Slitura_Head.5537.11.p1	3	26	3038	XP_022816575.1	0	4575	collagen alpha-1(IV) chain-like isoform X9
Slitura_Head.5537.12.p1	3	26	2984	XP_022816579.1	0	4500	uncharacterized PE-PGRS family protein PE_PGRS54-like isoform X13
Slitura_Head.5537.13.p1	3	26	3041	XP_022816573.1	0	4579	collagen alpha-1(IV) chain-like isoform X7
Slitura_Head.5537.14.p1	3	26	3038	XP_022816574.1	0	4575	uncharacterized PE-PGRS family protein PE_PGRS54-like isoform X8
Slitura_Head.5537.15.p1	3	26	390	XP_022816587.1	2.38e-139	489	collagen alpha-5(IV) chain-like isoform X20
Slitura_Head.5537.16.p1	3	26	2855	XP_022816585.1	0	3991	collagen alpha-2(IV) chain-like isoform X18
Slitura_Head.5537.17.p1	3	26	3050	XP_022816572.1	0	4590	uncharacterized PE-PGRS family protein PE_PGRS54-like isoform X6
Slitura_Head.5537.18.p1	3	26	2939	XP_022816581.1	0	4441	collagen alpha-2(IV) chain-like isoform X15
Slitura_Head.5537.19.p1	3	26	2791	XP_022816586.1	0	3423	collagen alpha-2(IV) chain-like isoform X19
Slitura_Head.5537.2.p1	3	26	2855	XP_022816585.1	0	3750	collagen alpha-2(IV) chain-like isoform X18
Slitura_Head.5537.20.p1	3	26	2794	XP_022816586.1	0	3404	collagen alpha-2(IV) chain-like isoform X19
Slitura_Head.5537.21.p1	3	26	390	XP_022816589.1	1.73e-139	489	collagen alpha-2(IV) chain-like isoform X22
Slitura_Head.5537.22.p1	3	26	390	XP_022816589.1	3.24e-139	487	collagen alpha-2(IV) chain-like isoform X22
Slitura_Head.5537.23.p1	3	26	2776	XP_022816586.1	0	3245	collagen alpha-2(IV) chain-like isoform X19
Slitura_Head.5537.24.p1	3	26	2791	XP_022816586.1	0	3535	collagen alpha-2(IV) chain-like isoform X19
Slitura_Head.5537.25.p1	3	26	2776	XP_022816586.1	0	4125	collagen alpha-2(IV) chain-like isoform X19
Slitura_Head.5537.26.p1	3	26	390	XP_022816581.1	2.62e-139	487	collagen alpha-2(IV) chain-like isoform X15
Slitura_Head.5537.3.p1	3	26	2927	XP_022816582.1	0	3797	collagen alpha-2(IV) chain-like isoform X16
Slitura_Head.5537.4.p1	3	26	2988	XP_022816578.1	0	4493	uncharacterized PE-PGRS family protein PE_PGRS54-like isoform X12
Slitura_Head.5537.5.p1	3	26	3053	XP_022816570.1	0	4595	uncharacterized PE-PGRS family protein PE_PGRS54-like isoform X4
Slitura_Head.5537.6.p1	3	26	3053	XP_022816571.1	0	4595	uncharacterized PE-PGRS family protein PE_PGRS54-like isoform X5
Slitura_Head.5537.7.p1	3	26	390	XP_022816581.1	2.24e-139	489	collagen alpha-2(IV) chain-like isoform X15
Slitura_Head.5537.8.p1	3	26	3080	XP_022816566.1	0	4627	uncharacterized PE-PGRS family protein PE_PGRS54-like isoform X1
Slitura_Head.5537.9.p1	3	26	3077	XP_022816567.1	0	4629	uncharacterized PE-PGRS family protein PE_PGRS54-like isoform X2
Slitura_Head.556.2.p1	147	2	114	XP_022814177.1	4.83e-83	238	CHH-like protein isoform X1
Slitura_Head.556.3.p1	147	2	108	XP_022814187.1	3.75e-78	225	CHH-like protein isoform X2
Slitura_Head.5647.1.p1	148	2	228	XP_022817133.1	1.34e-173	476	fibrohexamerin-like
Slitura_Head.5647.2.p1	148	2	221	XP_022817133.1	2.54e-144	401	fibrohexamerin-like
Slitura_Head.5687.1.p1	149	2	336	XP_022817297.1	0	693	aldo-keto reductase AKR2E4-like isoform X2
Slitura_Head.5689.1.p1	149	2	328	XP_022817103.1	0	674	aldo-keto reductase AKR2E4-like isoform X2
Slitura_Head.5741.1.p1	16	6	3395	XP_022817379.1	0	6900	papilin-like isoform X1
Slitura_Head.5741.2.p1	16	6	3330	XP_022817382.1	0	6775	papilin-like isoform X4
Slitura_Head.5741.3.p1	16	6	3338	XP_022817381.1	0	6787	papilin-like isoform X3
Slitura_Head.5741.4.p1	16	6	3250	XP_022817383.1	0	6598	papilin-like isoform X5
Slitura_Head.5741.5.p1	16	6	3253	XP_022817383.1	0	6096	papilin-like isoform X5
Slitura_Head.5903.1.p1	67	3	387	XP_022817580.1	0	796	serine protease easter-like isoform X1
Slitura_Head.5903.2.p1	67	3	387	XP_022817580.1	0	796	serine protease easter-like isoform X1
Slitura_Head.5903.3.p1	67	3	370	XP_022817582.1	0	762	serine protease easter-like isoform X2
Slitura_Head.5905.1.p1	30	4	403	XP_022817921.1	0	831	venom protease-like
Slitura_Head.5905.2.p1	30	4	403	XP_022817921.1	0	831	venom protease-like
Slitura_Head.5905.3.p1	30	4	403	XP_022817921.1	0	831	venom protease-like
Slitura_Head.5905.4.p1	30	4	403	XP_022817921.1	0	831	venom protease-like
Slitura_Head.5996.1.p1	150	2	119	XP_022817721.1	1.37e-85	244	uncharacterized protein LOC111350392
Slitura_Head.5996.2.p1	150	2	119	XP_022817721.1	1.37e-85	244	uncharacterized protein LOC111350392
Slitura_Head.5997.1.p1	68	3	115	XP_022817844.1	1.5e-81	234	uncharacterized protein LOC111350470
Slitura_Head.5997.2.p1	68	3	115	XP_022817844.1	1.5e-81	234	uncharacterized protein LOC111350470
Slitura_Head.5997.3.p1	68	3	114	XP_022817835.1	3.82e-81	233	uncharacterized protein LOC111350462
Slitura_Head.6040.1.p1	31	4	364	XP_022817888.1	0	729	mucin-5AC isoform X2
Slitura_Head.6040.2.p1	31	4	393	XP_022817887.1	0	794	endochitinase A isoform X1
Slitura_Head.6040.3.p1	31	4	356	XP_022817890.1	0	726	uncharacterized protein LOC111350505 isoform X3
Slitura_Head.6040.4.p1	31	4	353	XP_022817891.1	0	719	uncharacterized protein LOC111350505 isoform X4
Slitura_Head.6187.1.p1	25	4	147	XP_022817839.1	3.07e-94	268	proline-rich protein 4-like
Slitura_Head.6253.1.p1	17	5	559	XP_022818572.1	0	1156	carboxylesterase 1C-like
Slitura_Head.635.1.p1	151	2	324	XP_022819238.1	0	662	tenascin-like
Slitura_Head.635.2.p1	151	2	324	XP_022819238.1	0	662	tenascin-like
Slitura_Head.6420.1.p1	23	5	877	XP_022818259.1	0	1833	A disintegrin and metalloproteinase with thrombospondin motifs 1 isoform X2
Slitura_Head.6420.2.p1	23	5	878	XP_022818257.1	0	1838	A disintegrin and metalloproteinase with thrombospondin motifs 1 isoform X1
Slitura_Head.6420.3.p1	23	5	878	XP_022818257.1	0	1838	A disintegrin and metalloproteinase with thrombospondin motifs 1 isoform X1
Slitura_Head.6420.4.p1	23	5	694	XP_022818257.1	0	1463	A disintegrin and metalloproteinase with thrombospondin motifs 1 isoform X1
Slitura_Head.6420.5.p1	23	5	695	XP_022818257.1	0	1464	A disintegrin and metalloproteinase with thrombospondin motifs 1 isoform X1
Slitura_Head.6663.1.p1	153	2	324	XP_022815138.1	0	639	uncharacterized protein LOC111348636
Slitura_Head.6667.1.p1	153	2	285	XP_022814918.1	0	564	ATP-dependent RNA helicase DHH1
Slitura_Head.6682.1.p1	8	8	299	XP_022814724.1	0	542	uncharacterized protein LOC111348372 isoform X1
Slitura_Head.6682.2.p1	8	8	299	XP_022814724.1	0	516	uncharacterized protein LOC111348372 isoform X1
Slitura_Head.6682.5.p1	8	8	266	XP_022814727.1	5.68e-178	490	uncharacterized protein LOC111348372 isoform X3
Slitura_Head.6682.6.p1	8	8	266	XP_022814728.1	1.8e-176	486	uncharacterized protein LOC111348372 isoform X4
Slitura_Head.6682.7.p1	8	8	266	XP_022814728.1	1.8e-176	486	uncharacterized protein LOC111348372 isoform X4
Slitura_Head.6682.8.p1	8	8	277	XP_022814726.1	2.74e-171	474	uncharacterized protein LOC111348372 isoform X2
Slitura_Head.6953.1.p1	2	26	127	XP_022819178.1	2.5e-92	262	endocuticle structural glycoprotein ABD-4-like
Slitura_Head.7103.1.p1	154	2	109	XP_022818879.1	3.67e-80	230	uncharacterized protein LOC111351276
Slitura_Head.7104.1.p1	154	2	108	XP_022819243.1	3.74e-79	227	uncharacterized protein LOC111351520
Slitura_Head.7139.1.p1	69	3	236	XP_022819213.1	6.7e-179	490	ferritin, lower subunit isoform X1
Slitura_Head.7139.2.p1	69	3	234	XP_022819214.1	1.35e-177	486	ferritin, lower subunit isoform X2
Slitura_Head.7139.3.p1	69	3	231	XP_022819215.1	8.65e-175	479	ferritin, lower subunit isoform X3
Slitura_Head.7188.1.p1	129	2	419	XP_022819028.1	0	859	serine protease 42
Slitura_Head.7320.1.p1	70	3	388	XP_022819248.1	0	808	venom protease-like
Slitura_Head.7336.1.p1	70	3	387	XP_022819093.1	0	806	serine protease snake-like
Slitura_Head.7341.1.p1	70	3	394	XP_022819053.1	0	825	serine protease snake-like
Slitura_Head.7378.1.p1	32	4	286	XP_022819106.1	0	593	uncharacterized protein LOC111351417 isoform X1
Slitura_Head.7379.2.p1	32	4	363	XP_022819177.1	0	757	serine protease snake-like
Slitura_Head.7379.3.p1	32	4	363	XP_022819177.1	0	757	serine protease snake-like
Slitura_Head.7379.4.p1	32	4	363	XP_022819177.1	0	757	serine protease snake-like
Slitura_Head.7533.1.p1	155	2	173	XP_022820006.1	1.51e-124	347	superoxide dismutase [Cu-Zn]-like
Slitura_Head.7533.2.p1	155	2	173	XP_022820006.1	1.51e-124	347	superoxide dismutase [Cu-Zn]-like
Slitura_Head.7616.1.p1	156	2	335	XP_022820200.1	0	701	fringe glycosyltransferase
Slitura_Head.7616.2.p1	156	2	335	XP_022820200.1	0	701	fringe glycosyltransferase
Slitura_Head.7674.1.p1	157	2	574	XP_022820203.1	0	1180	uncharacterized protein LOC111352095 isoform X1
Slitura_Head.7674.2.p1	157	2	570	XP_022820204.1	0	1173	uncharacterized protein LOC111352095 isoform X2
Slitura_Head.7702.1.p1	71	3	955	XP_022819616.1	0	1993	nephrin-like isoform X2
Slitura_Head.7702.2.p1	71	3	956	XP_022819615.1	0	1995	nephrin-like isoform X1
Slitura_Head.7702.3.p1	71	3	935	XP_022819616.1	0	1949	nephrin-like isoform X2
Slitura_Head.772.1.p1	158	2	261	XP_022821692.1	0	543	protein obstructor-E isoform X1
Slitura_Head.772.2.p1	158	2	236	XP_022821702.1	1.18e-178	489	protein obstructor-E isoform X2
Slitura_Head.7777.1.p1	159	2	324	XP_022819534.1	0	681	C-type mannose receptor 2-like isoform X1
Slitura_Head.7777.2.p1	159	2	323	XP_022819535.1	0	679	C-type mannose receptor 2-like isoform X2
Slitura_Head.7853.3.p1	160	2	495	XP_022820116.1	0	1016	uncharacterized protein LOC111352038 isoform X2
Slitura_Head.7853.4.p1	160	2	495	XP_022820116.1	0	1016	uncharacterized protein LOC111352038 isoform X2
Slitura_Head.8048.1.p1	161	2	375	XP_022819928.1	0	782	uncharacterized protein LOC111351933 isoform X1
Slitura_Head.8048.2.p1	161	2	344	XP_022819929.1	0	717	uncharacterized protein LOC111351933 isoform X2
Slitura_Head.82.1.p1	2	26	368	XP_022814220.1	0	721	pupal cuticle protein 36-like isoform X1
Slitura_Head.82.2.p1	2	26	368	XP_022814227.1	0	720	pupal cuticle protein 36-like isoform X2
Slitura_Head.8273.1.p1	37	3	223	XP_022821058.1	2.11e-171	470	uncharacterized protein LOC111352680
Slitura_Head.8326.2.p1	37	3	221	XP_022821214.1	7.38e-169	463	uncharacterized protein LOC111352788
Slitura_Head.8348.1.p1	162	2	542	XP_022820708.1	0	1135	uncharacterized protein LOC111352439 isoform X1
Slitura_Head.8348.2.p1	162	2	536	XP_022820709.1	0	1123	uncharacterized protein LOC111352439 isoform X2
Slitura_Head.840.1.p1	92	2	1785	XP_022823147.1	0	3360	collagen alpha-1(I) chain-like isoform X1
Slitura_Head.8625.1.p1	1	42	134	XP_022820329.1	2.9e-92	263	larval/pupal rigid cuticle protein 66-like
Slitura_Head.8628.1.p1	1	42	192	TKX27901.1	1.54e-126	354	cuticular protein RR-2
Slitura_Head.8628.2.p1	1	42	192	TKX27901.1	6.42e-127	355	cuticular protein RR-2
Slitura_Head.8631.1.p1	1	42	191	XP_022820409.1	4.2e-125	350	larval/pupal rigid cuticle protein 66-like
Slitura_Head.8663.1.p1	62	3	315	XP_022820844.1	0	636	putative mediator of RNA polymerase II transcription subunit 26 isoform X1
Slitura_Head.8663.2.p1	62	3	314	XP_022820845.1	0	634	putative mediator of RNA polymerase II transcription subunit 26 isoform X2
Slitura_Head.8795.1.p2	72	3	307	XP_022821745.1	0	628	zwei Ig domain protein zig-8-like isoform X2
Slitura_Head.8795.2.p2	72	3	302	XP_022821747.1	0	618	peroxidasin homolog isoform X3
Slitura_Head.8795.3.p2	72	3	294	XP_022821749.1	0	599	zwei Ig domain protein zig-8-like isoform X5
Slitura_Head.8865.1.p3	36	3	129	XP_022821582.1	1.84e-88	280	LOW QUALITY PROTEIN: mucin-5AC
Slitura_Head.8865.2.p1	36	3	437	XP_022821582.1	0	966	LOW QUALITY PROTEIN: mucin-5AC
Slitura_Head.8865.2.p1	36	3	272	XP_022821582.1	1.59e-164	530	LOW QUALITY PROTEIN: mucin-5AC
Slitura_Head.8865.2.p1	36	3	180	XP_022821582.1	1.9e-82	291	LOW QUALITY PROTEIN: mucin-5AC
Slitura_Head.8985.1.p1	163	2	229	XP_022821940.1	9.62e-170	466	uncharacterized protein LOC111353229 isoform X1
Slitura_Head.8985.2.p1	163	2	191	XP_022821941.1	2.62e-140	389	uncharacterized protein LOC111353229 isoform X2
Slitura_Head.8986.1.p1	164	2	265	XP_022822185.1	0	540	uncharacterized protein LOC111353406
Slitura_Head.8986.2.p1	164	2	244	XP_022822185.1	0	497	uncharacterized protein LOC111353406
Slitura_Head.8991.3.p1	165	2	108	TKX27908.1	5.46e-11	57	cuticular protein CPG
Slitura_Head.8991.4.p1	165	2	108	TKX27908.1	5.46e-11	57	cuticular protein CPG
Slitura_Head.9010.1.p1	144	2	197	XP_022822471.1	1.41e-143	397	larval cuticle protein LCP-30-like
Slitura_Head.9066.1.p1	166	2	406	XP_022822452.1	0	845	lachesin-like
Slitura_Head.9066.2.p1	166	2	406	XP_022822452.1	0	845	lachesin-like
Slitura_Head.9081.1.p1	167	2	360	XP_022822451.1	0	749	uncharacterized protein LOC111353559
Slitura_Head.9081.2.p1	167	2	360	XP_022822451.1	0	749	uncharacterized protein LOC111353559
Slitura_Head.91.2.p1	73	3	2715	XP_022820193.1	0	4746	nuclear pore complex protein DDB_G0274915-like
Slitura_Head.91.3.p1	73	3	2717	XP_022820193.1	0	3948	nuclear pore complex protein DDB_G0274915-like
Slitura_Head.91.4.p1	73	3	2715	XP_022820193.1	0	4975	nuclear pore complex protein DDB_G0274915-like
Slitura_Head.9125.1.p1	168	2	1145	XP_022821793.1	0	1234	putative GPI-anchored protein pfl2
Slitura_Head.9125.1.p1	168	2	806	XP_022821793.1	0	1126	putative GPI-anchored protein pfl2
Slitura_Head.9125.2.p1	168	2	1345	XP_022821793.1	0	2576	putative GPI-anchored protein pfl2
Slitura_Head.9129.2.p1	169	2	140	XP_022822224.1	4.42e-100	283	uncharacterized protein LOC111353422 isoform X1
Slitura_Head.9129.4.p1	169	2	100	XP_022822224.1	2.12e-69	203	uncharacterized protein LOC111353422 isoform X1
Slitura_Head.9209.1.p1	33	4	203	XP_022821522.1	4.8e-156	429	uncharacterized protein LOC111352989 isoform X4
Slitura_Head.9209.2.p1	33	4	352	XP_022821517.1	0	733	uncharacterized protein LOC111352989 isoform X1
Slitura_Head.9209.3.p1	33	4	348	XP_022821520.1	0	724	uncharacterized protein LOC111352989 isoform X2
Slitura_Head.9209.4.p1	33	4	207	XP_022821521.1	3.4e-159	437	uncharacterized protein LOC111352989 isoform X3
Slitura_Head.9467.1.p1	74	3	371	XP_022822401.1	0	757	protein shifted-like isoform X2
Slitura_Head.9467.2.p1	74	3	378	XP_022822398.1	0	772	protein shifted-like isoform X1
Slitura_Head.9467.3.p1	74	3	378	XP_022822398.1	0	772	protein shifted-like isoform X1
Slitura_Head.95.1.p1	2	26	236	TKX27718.1	6.34e-151	419	cuticular protein RR-1
Slitura_Head.95.2.p1	2	26	236	TKX27718.1	3.28e-150	417	cuticular protein RR-1
Slitura_Head.95.4.p1	2	26	371	XP_022816303.1	0	727	uncharacterized protein LOC111349432
Slitura_Head.95.4.p1	2	26	212	XP_022816303.1	2.42e-113	351	uncharacterized protein LOC111349432
Slitura_Head.95.4.p1	2	26	207	XP_022816303.1	4.12e-105	330	uncharacterized protein LOC111349432
Slitura_Head.97.1.p1	2	26	325	XP_022814731.1	0	585	pupal cuticle protein 36-like
Slitura_Head.973.1.p1	170	2	412	XP_022824161.1	0	850	serine protease inhibitor 88Ea-like
Slitura_Head.973.2.p1	170	2	412	XP_022824161.1	0	850	serine protease inhibitor 88Ea-like
Slitura_Head.9730.1.p1	171	2	469	XP_022822867.1	0	959	uncharacterized protein LOC111353894
Slitura_Head.9730.2.p1	171	2	312	XP_022822867.1	0	595	uncharacterized protein LOC111353894
Slitura_Head.98.1.p1	2	26	199	XP_022814853.1	1.17e-135	377	pupal cuticle protein 36-like
Slitura_Head.9858.1.p1	75	3	736	XP_022822539.1	0	1545	MOXD1 homolog 1-like
Slitura_Head.9858.2.p1	75	3	736	XP_022822539.1	0	1545	MOXD1 homolog 1-like
Slitura_Head.9858.3.p1	75	3	736	XP_022822539.1	0	1545	MOXD1 homolog 1-like
Slitura_Head.99.1.p1	2	26	196	XP_022814642.1	3.39e-142	394	pupal cuticle protein 27-like
Slitura_Head.994.1.p1	24	5	398	XP_022820046.1	0	808	antichymotrypsin-2-like isoform X7
Slitura_Head.994.2.p1	24	5	401	XP_022819993.1	0	811	antichymotrypsin-2-like isoform X1
Slitura_Head.994.3.p1	24	5	400	XP_022820029.1	0	811	antichymotrypsin-2-like isoform X5
Slitura_Head.994.4.p1	24	5	401	XP_022820001.1	0	813	antichymotrypsin-2-like isoform X2
Slitura_Head.994.5.p1	24	5	401	XP_022820010.1	0	815	antichymotrypsin-2-like isoform X3

## Sheet: Head_GO
Protein ID	Gene Ontology	Gene Ontology ID	Description	ARGOT_score	ARGOT_PPV	ARGOT_rank
Slitura_Head.100.1.p1	MF	42302	structural constituent of cuticle	12.1725	0.81129	1
Slitura_Head.100.4.p1	MF	42302	structural constituent of cuticle	12.1726	0.811293	1
Slitura_Head.101.1.p1	MF	42302	structural constituent of cuticle	1.95049	0.507486	1
	MF	46872	metal ion binding	1.88653	0.504133	2
Slitura_Head.101.2.p1	MF	42302	structural constituent of cuticle	2.09661	0.514945	1
	MF	46872	metal ion binding	1.85956	0.502703	2
Slitura_Head.10316.1.p1	MF	4089	carbonate dehydratase activity	10.5637	0.776627	1
	MF	8270	zinc ion binding	5.14735	0.634126	4
Slitura_Head.10316.2.p1	MF	4089	carbonate dehydratase activity	10.5642	0.776637	1
	MF	8270	zinc ion binding	5.14757	0.634133	4
Slitura_Head.10364.1.p1	BP	110074	positive regulation of apical constriction involved in ventral furrow formation	16.2977	0.85836	1
	BP	7278	pole cell fate determination	15.6241	0.85449	3
	BP	7362	terminal region determination	14.584	0.848346	4
	BP	35073	pupariation	14.4927	0.847796	6
	BP	8293	torso signaling pathway	14.1009	0.845417	8
	BP	8358	maternal determination of anterior/posterior axis, embryo	12.3683	0.815349	12
	BP	40018	positive regulation of multicellular organism growth	11.5086	0.797281	16
	BP	7281	germ cell development	8.91502	0.738239	38
	CC	5615	extracellular space	6.54585	0.676192	1
	MF	5122	torso binding	16.6247	0.860211	1
	MF	48018	receptor ligand activity	7.37526	0.699026	2
Slitura_Head.10364.2.p1	BP	110074	positive regulation of apical constriction involved in ventral furrow formation	16.2366	0.858013	1
	BP	7278	pole cell fate determination	15.5656	0.85415	3
	BP	7362	terminal region determination	14.5294	0.848017	4
	BP	35073	pupariation	14.4384	0.847469	6
	BP	8293	torso signaling pathway	14.0481	0.845094	8
	BP	8358	maternal determination of anterior/posterior axis, embryo	12.322	0.814392	12
	BP	40018	positive regulation of multicellular organism growth	11.4655	0.796358	16
	BP	7281	germ cell development	8.88165	0.737426	38
	CC	5615	extracellular space	6.52134	0.675496	1
	MF	5122	torso binding	16.5625	0.85986	1
	MF	48018	receptor ligand activity	7.34765	0.698287	2
Slitura_Head.11039.1.p1	BP	35583	sequestering of TGFbeta in extracellular matrix	1.53938	0.484852	1
	BP	48562	embryonic organ morphogenesis	1.49864	0.482452	2
	BP	60346	bone trabecula formation	1.26639	0.468099	12
	BP	48592	eye morphogenesis	1.17404	0.462029	16
	BP	43010	camera-type eye development	1.12096	0.458431	21
	BP	2000026	regulation of multicellular organismal development	1.09369	0.45655	24
	BP	45669	positive regulation of osteoblast differentiation	1.06665	0.454661	31
	BP	110151	positive regulation of biomineralization	1.05906	0.454126	34
	CC	1527	microfibril	1.51327	0.483318	1
	MF	5509	calcium ion binding	7.43787	0.700696	1
	MF	5044	scavenger receptor activity	1.01438	0.45094	5
Slitura_Head.11039.2.p1	BP	35583	sequestering of TGFbeta in extracellular matrix	1.68727	0.493308	1
	BP	48048	embryonic eye morphogenesis	1.48813	0.481828	6
	BP	60346	bone trabecula formation	1.38825	0.47578	7
	BP	43010	camera-type eye development	1.19477	0.463411	16
	BP	30501	positive regulation of bone mineralization	1.17819	0.462306	20
	BP	45669	positive regulation of osteoblast differentiation	1.16929	0.46171	22
	BP	30326	embryonic limb morphogenesis	1.07571	0.455296	39
	CC	1527	microfibril	1.61291	0.489104	1
	MF	5509	calcium ion binding	7.45101	0.701046	1
	MF	5044	scavenger receptor activity	1.07565	0.455292	5
Slitura_Head.11108.1.p1	MF	5102	signaling receptor binding	4.19763	0.602187	1
Slitura_Head.11108.2.p1	MF	5102	signaling receptor binding	4.19763	0.602187	1
Slitura_Head.11127.1.p1	BP	6508	proteolysis	4.34209	0.607263	1
	MF	4252	serine-type endopeptidase activity	7.15711	0.69315	1
Slitura_Head.11127.2.p1	BP	6508	proteolysis	4.3421	0.607263	1
	MF	4252	serine-type endopeptidase activity	7.15712	0.693151	1
Slitura_Head.11130.1.p1	BP	6508	proteolysis	4.33756	0.607105	1
	MF	4252	serine-type endopeptidase activity	7.08639	0.691226	1
Slitura_Head.11218.1.p1	MF	42302	structural constituent of cuticle	11.7685	0.802812	1
Slitura_Head.11272.1.p1	BP	6030	chitin metabolic process	11.059	0.787565	1
	CC	5576	extracellular region	6.29145	0.668902	1
	MF	8061	chitin binding	10.5981	0.777394	1
Slitura_Head.11276.1.p1	BP	50808	synapse organization	3.75242	0.585969	1
	CC	32589	neuron projection membrane	1.41926	0.47768	1
Slitura_Head.11276.2.p1	BP	50808	synapse organization	3.76341	0.586381	1
	CC	32589	neuron projection membrane	1.42341	0.477933	1
Slitura_Head.11319.1.p1	BP	6508	proteolysis	4.32	0.606492	1
	BP	7229	integrin-mediated signaling pathway	3.34879	0.570412	2
	BP	1902203	negative regulation of hepatocyte growth factor receptor signaling pathway	1.2075	0.464255	11
	BP	2001113	negative regulation of cellular response to hepatocyte growth factor stimulus	1.2075	0.464255	12
	BP	1901509	regulation of endothelial tube morphogenesis	1.08126	0.455684	16
	BP	30167	proteoglycan catabolic process	1.06662	0.454659	18
	BP	1902548	negative regulation of cellular response to vascular endothelial growth factor stimulus	1.00446	0.450224	20
	MF	4222	metalloendopeptidase activity	7.35754	0.698552	1
Slitura_Head.11319.2.p1	BP	6508	proteolysis	4.32	0.606492	1
	BP	7229	integrin-mediated signaling pathway	3.34879	0.570412	2
	BP	1902203	negative regulation of hepatocyte growth factor receptor signaling pathway	1.2075	0.464255	11
	BP	2001113	negative regulation of cellular response to hepatocyte growth factor stimulus	1.2075	0.464255	12
	BP	1901509	regulation of endothelial tube morphogenesis	1.08126	0.455684	16
	BP	30167	proteoglycan catabolic process	1.06662	0.454659	18
	BP	1902548	negative regulation of cellular response to vascular endothelial growth factor stimulus	1.00446	0.450224	20
	MF	4222	metalloendopeptidase activity	7.35754	0.698552	1
Slitura_Head.1148.1.p1	MF	30246	carbohydrate binding	6.49279	0.674683	1
Slitura_Head.1152.1.p2	MF	16787	hydrolase activity	2.12745	0.516485	1
Slitura_Head.11558.1.p1	BP	10466	negative regulation of peptidase activity	9.90496	0.761676	1
	CC	5576	extracellular region	6.26592	0.668162	1
	MF	30414	peptidase inhibitor activity	10.1941	0.768297	1
Slitura_Head.11559.1.p1	BP	10466	negative regulation of peptidase activity	9.94615	0.762625	1
	CC	5576	extracellular region	6.29197	0.668917	1
	MF	30414	peptidase inhibitor activity	10.2365	0.769259	1
Slitura_Head.1183.1.p1	MF	8289	lipid binding	8.30241	0.723078	1
Slitura_Head.1184.1.p1	MF	8289	lipid binding	8.38099	0.725053	1
Slitura_Head.11870.1.p1	MF	16787	hydrolase activity	2.25645	0.522812	1
Slitura_Head.11870.2.p1	MF	16787	hydrolase activity	2.25645	0.522812	1
Slitura_Head.11870.3.p1	MF	16787	hydrolase activity	2.25645	0.522812	1
Slitura_Head.1192.1.p1	BP	71897	DNA biosynthetic process	1.02301	0.451561	1
	CC	5615	extracellular space	2.98043	0.555372	1
	MF	3887	DNA-directed DNA polymerase activity	1.22384	0.465331	1
Slitura_Head.1192.2.p1	BP	71897	DNA biosynthetic process	1.02166	0.451464	1
	CC	5615	extracellular space	2.98085	0.55539	1
	MF	3887	DNA-directed DNA polymerase activity	1.22222	0.465225	1
Slitura_Head.12024.1.p1	BP	40003	chitin-based cuticle development	5.89253	0.657166	1
	CC	62129	chitin-based extracellular matrix	10.6598	0.778769	1
	MF	5214	structural constituent of chitin-based cuticle	11.1815	0.790231	1
	MF	8061	chitin binding	3.75767	0.586166	3
Slitura_Head.12024.2.p1	CC	62129	chitin-based extracellular matrix	7.43352	0.70058	1
	MF	5214	structural constituent of chitin-based cuticle	7.7973	0.710151	1
Slitura_Head.12024.3.p1	CC	62129	chitin-based extracellular matrix	7.09553	0.691476	1
	MF	5214	structural constituent of chitin-based cuticle	7.44277	0.700826	1
Slitura_Head.12411.1.p1	CC	5576	extracellular region	1.26512	0.468018	1
	MF	48037	cofactor binding	3.27721	0.567557	1
Slitura_Head.12411.3.p1	CC	5576	extracellular region	1.26512	0.468018	1
	MF	48037	cofactor binding	3.27721	0.567557	1
Slitura_Head.12411.4.p1	CC	5576	extracellular region	1.26512	0.468018	1
	MF	48037	cofactor binding	3.27721	0.567557	1
Slitura_Head.12423.1.p1	BP	6508	proteolysis	4.33265	0.606934	1
	MF	4252	serine-type endopeptidase activity	7.08078	0.691073	1
Slitura_Head.12423.2.p1	BP	6508	proteolysis	4.35916	0.607857	1
	MF	4252	serine-type endopeptidase activity	7.17026	0.693507	1
Slitura_Head.12549.1.p1	BP	10466	negative regulation of peptidase activity	1.16871	0.461671	1
	CC	5576	extracellular region	2.51766	0.535091	1
	MF	5509	calcium ion binding	3.87393	0.590487	1
	MF	30414	peptidase inhibitor activity	1.20282	0.463945	4
Slitura_Head.12549.2.p1	BP	10466	negative regulation of peptidase activity	2.93507	0.553458	1
	BP	6030	chitin metabolic process	1.42141	0.477812	21
	CC	5576	extracellular region	2.66538	0.541753	1
	MF	5509	calcium ion binding	6.5522	0.676372	1
	MF	30414	peptidase inhibitor activity	3.02074	0.557062	2
	MF	8061	chitin binding	1.36217	0.474166	10
Slitura_Head.12560.1.p1	BP	30198	extracellular matrix organization	1.74691	0.496612	1
	BP	61304	retinal blood vessel morphogenesis	1.34996	0.473405	3
	BP	38063	collagen-activated tyrosine kinase receptor signaling pathway	1.20822	0.464302	12
	BP	9888	tissue development	1.2051	0.464096	14
	BP	71230	cellular response to amino acid stimulus	1.1336	0.459295	21
	BP	7528	neuromuscular junction development	1.00385	0.450179	29
	CC	5581	collagen trimer	7.49397	0.702187	1
	CC	98644	complex of collagen trimers	2.20255	0.520191	3
	CC	5604	basement membrane	1.56173	0.486155	6
	CC	99081	supramolecular polymer	1.13886	0.459653	12
	MF	5201	extracellular matrix structural constituent	7.83721	0.711188	1
	MF	48407	platelet-derived growth factor binding	2.00548	0.510325	3
Slitura_Head.12639.1.p1	BP	2000272	negative regulation of signaling receptor activity	14.5124	0.847915	1
	CC	5783	endoplasmic reticulum	7.86146	0.711816	1
	MF	50750	low-density lipoprotein particle receptor binding	15.9398	0.856314	1
	MF	48019	receptor antagonist activity	15.4965	0.853747	2
	MF	8201	heparin binding	13.078	0.829795	5
Slitura_Head.12639.2.p1	BP	2000272	negative regulation of signaling receptor activity	14.5123	0.847914	1
	CC	5783	endoplasmic reticulum	7.8615	0.711817	1
	MF	50750	low-density lipoprotein particle receptor binding	15.9399	0.856315	1
	MF	48019	receptor antagonist activity	15.4965	0.853747	2
	MF	8201	heparin binding	13.0781	0.829796	5
Slitura_Head.12669.1.p1	MF	42302	structural constituent of cuticle	9.87668	0.761023	1
Slitura_Head.12683.1.p1	BP	7020	microtubule nucleation	5.70502	0.651513	1
	BP	1905605	positive regulation of maintenance of permeability of blood-brain barrier	1.43597	0.478696	17
	BP	46326	positive regulation of glucose import	1.14839	0.460301	19
	BP	70830	bicellular tight junction assembly	1.08814	0.456164	21
	CC	922	spindle pole	5.26115	0.637748	1
	CC	62129	chitin-based extracellular matrix	5.20658	0.636016	2
	CC	5815	microtubule organizing center	4.41465	0.609781	4
	CC	16327	apicolateral plasma membrane	1.20364	0.464	11
	MF	43015	gamma-tubulin binding	5.87478	0.656635	1
	MF	5214	structural constituent of chitin-based cuticle	5.46138	0.644026	2
Slitura_Head.12683.2.p1	BP	7020	microtubule nucleation	5.70502	0.651513	1
	BP	1905605	positive regulation of maintenance of permeability of blood-brain barrier	1.43597	0.478696	17
	BP	46326	positive regulation of glucose import	1.14839	0.460301	19
	BP	70830	bicellular tight junction assembly	1.08814	0.456164	21
	CC	922	spindle pole	5.26115	0.637748	1
	CC	62129	chitin-based extracellular matrix	5.20658	0.636016	2
	CC	5815	microtubule organizing center	4.41465	0.609781	4
	CC	16327	apicolateral plasma membrane	1.20364	0.464	11
	MF	43015	gamma-tubulin binding	5.87478	0.656635	1
	MF	5214	structural constituent of chitin-based cuticle	5.46138	0.644026	2
Slitura_Head.12687.1.p1	MF	42302	structural constituent of cuticle	11.9418	0.806466	1
Slitura_Head.1270.3.p1	MF	16787	hydrolase activity	2.14007	0.517113	1
Slitura_Head.1270.5.p1	MF	16787	hydrolase activity	2.12878	0.516551	1
Slitura_Head.1270.7.p1	MF	16787	hydrolase activity	2.11381	0.515805	1
Slitura_Head.12711.1.p1	MF	30246	carbohydrate binding	7.45894	0.701257	1
Slitura_Head.12711.2.p1	MF	30246	carbohydrate binding	7.45894	0.701257	1
Slitura_Head.12711.3.p1	MF	30246	carbohydrate binding	7.45894	0.701257	1
Slitura_Head.12711.4.p1	MF	30246	carbohydrate binding	7.45894	0.701257	1
Slitura_Head.12711.5.p1	MF	30246	carbohydrate binding	7.45894	0.701257	1
Slitura_Head.12711.6.p1	MF	30246	carbohydrate binding	7.45894	0.701257	1
Slitura_Head.12741.2.p1	BP	33363	secretory granule organization	4.14511	0.600321	1
	BP	7030	Golgi organization	3.32324	0.569396	2
	BP	51047	positive regulation of secretion	3.14836	0.562337	3
	BP	9306	protein secretion	1.97637	0.508827	10
	CC	137	Golgi cis cisterna	4.04683	0.596795	1
	CC	70971	endoplasmic reticulum exit site	3.86822	0.590276	2
	MF	51087	chaperone binding	4.46377	0.611473	1
Slitura_Head.12915.1.p1	BP	6508	proteolysis	1.45551	0.479876	1
	MF	42302	structural constituent of cuticle	4.01846	0.595769	1
	MF	4252	serine-type endopeptidase activity	2.40557	0.529904	2
Slitura_Head.12915.2.p1	BP	6508	proteolysis	1.45551	0.479876	1
	MF	42302	structural constituent of cuticle	4.01846	0.595769	1
	MF	4252	serine-type endopeptidase activity	2.40557	0.529904	2
Slitura_Head.12927.1.p1	MF	5549	odorant binding	11.9646	0.806946	1
Slitura_Head.12973.1.p1	MF	5549	odorant binding	11.9578	0.806802	1
Slitura_Head.12974.1.p1	MF	5549	odorant binding	11.961	0.806869	1
Slitura_Head.12974.2.p1	MF	5549	odorant binding	11.9647	0.806948	1
Slitura_Head.12975.1.p1	MF	5549	odorant binding	11.9654	0.806961	1
Slitura_Head.12975.2.p1	MF	5549	odorant binding	11.9654	0.806962	1
Slitura_Head.12975.3.p1	MF	5549	odorant binding	11.9654	0.806961	1
Slitura_Head.12977.1.p1	MF	5549	odorant binding	11.9633	0.806917	1
Slitura_Head.12985.1.p1	MF	5549	odorant binding	11.9654	0.806961	1
Slitura_Head.12985.2.p1	MF	5549	odorant binding	11.965	0.806954	1
Slitura_Head.13070.1.p1	BP	6508	proteolysis	4.37097	0.608268	1
	MF	4252	serine-type endopeptidase activity	7.22403	0.694962	1
Slitura_Head.13070.2.p1	BP	6508	proteolysis	4.37097	0.608268	1
	MF	4252	serine-type endopeptidase activity	7.22403	0.694962	1
Slitura_Head.13611.1.p1	BP	19731	antibacterial humoral response	14.2556	0.84636	1
	BP	45087	innate immune response	1.17949	0.462394	17
	CC	5615	extracellular space	8.11789	0.718403	1
Slitura_Head.13611.2.p1	BP	19731	antibacterial humoral response	14.2556	0.84636	1
	BP	45087	innate immune response	1.17949	0.462394	17
	CC	5615	extracellular space	8.11789	0.718403	1
Slitura_Head.13611.4.p1	BP	19731	antibacterial humoral response	14.3157	0.846725	1
	BP	45087	innate immune response	1.21325	0.464634	17
	CC	5615	extracellular space	8.15211	0.719273	1
Slitura_Head.13611.5.p1	BP	19731	antibacterial humoral response	14.2556	0.84636	1
	BP	45087	innate immune response	1.17949	0.462394	17
	CC	5615	extracellular space	8.11789	0.718403	1
Slitura_Head.13611.6.p1	BP	19731	antibacterial humoral response	14.2579	0.846375	1
	BP	45087	innate immune response	1.1733	0.461979	17
	CC	5615	extracellular space	8.11923	0.718437	1
Slitura_Head.13611.7.p1	BP	19731	antibacterial humoral response	14.2556	0.84636	1
	BP	45087	innate immune response	1.17949	0.462394	17
	CC	5615	extracellular space	8.11789	0.718403	1
Slitura_Head.13675.1.p1	MF	30246	carbohydrate binding	7.46425	0.701398	1
Slitura_Head.13676.1.p1	MF	30246	carbohydrate binding	7.46425	0.701398	1
Slitura_Head.13676.2.p1	MF	30246	carbohydrate binding	7.46437	0.701401	1
Slitura_Head.13738.1.p1	CC	5581	collagen trimer	8.23944	0.721488	1
	MF	5201	extracellular matrix structural constituent	8.97339	0.739656	1
Slitura_Head.13738.2.p1	CC	5581	collagen trimer	8.23944	0.721488	1
	MF	5201	extracellular matrix structural constituent	8.97339	0.739656	1
Slitura_Head.13821.1.p1	BP	7155	cell adhesion	1.89805	0.504742	1
	CC	31012	extracellular matrix	8.60509	0.730636	1
Slitura_Head.13821.2.p1	BP	7155	cell adhesion	1.89805	0.504742	1
	CC	31012	extracellular matrix	8.60509	0.730636	1
Slitura_Head.13970.1.p1	MF	42302	structural constituent of cuticle	3.99901	0.595064	1
Slitura_Head.14062.1.p1	BP	44255	cellular lipid metabolic process	1.90023	0.504856	1
	MF	8374	O-acyltransferase activity	3.29846	0.568407	1
Slitura_Head.14062.2.p1	BP	44255	cellular lipid metabolic process	1.90023	0.504856	1
	MF	8374	O-acyltransferase activity	3.29846	0.568407	1
Slitura_Head.14062.3.p1	BP	44255	cellular lipid metabolic process	1.62354	0.489711	1
	MF	8374	O-acyltransferase activity	2.81819	0.548454	1
Slitura_Head.14088.1.p1	MF	42302	structural constituent of cuticle	12.0735	0.809226	1
Slitura_Head.14089.1.p1	MF	42302	structural constituent of cuticle	9.36776	0.749111	1
Slitura_Head.14093.1.p1	MF	42302	structural constituent of cuticle	8.51837	0.728484	1
Slitura_Head.14096.1.p1	MF	42302	structural constituent of cuticle	7.75527	0.709057	1
Slitura_Head.14097.1.p1	BP	40003	chitin-based cuticle development	1.16429	0.461374	1
	CC	62129	chitin-based extracellular matrix	1.73554	0.495986	1
	MF	42302	structural constituent of cuticle	10.2372	0.769276	1
Slitura_Head.14101.1.p1	MF	42302	structural constituent of cuticle	9.55006	0.753414	1
Slitura_Head.14117.1.p1	MF	3785	actin monomer binding	2.94164	0.553736	1
Slitura_Head.14117.2.p1	BP	43113	receptor clustering	3.60999	0.58058	1
	BP	7213	G protein-coupled acetylcholine receptor signaling pathway	3.46699	0.57506	2
	BP	6338	chromatin remodeling	1.06137	0.454289	37
	CC	45202	synapse	2.22818	0.521441	1
	CC	35060	brahma complex	1.4472	0.479375	2
	CC	16514	SWI/SNF complex	1.24678	0.466829	3
	MF	43236	laminin binding	3.78027	0.587011	1
	MF	5509	calcium ion binding	2.97996	0.555352	3
Slitura_Head.142.1.p1	BP	2000266	regulation of blood coagulation, intrinsic pathway	2.26618	0.523282	1
	BP	10951	negative regulation of endopeptidase activity	2.04024	0.512099	3
	CC	5615	extracellular space	8.62416	0.731108	1
	MF	4867	serine-type endopeptidase inhibitor activity	2.33404	0.52653	1
	MF	8201	heparin binding	1.65867	0.491702	7
Slitura_Head.142.10.p1	BP	2000266	regulation of blood coagulation, intrinsic pathway	2.32056	0.525889	1
	BP	10951	negative regulation of endopeptidase activity	1.98462	0.509253	3
	CC	5615	extracellular space	8.62168	0.731046	1
	MF	4867	serine-type endopeptidase inhibitor activity	2.27041	0.523486	1
	MF	8201	heparin binding	1.69848	0.493933	7
Slitura_Head.142.11.p1	BP	2000266	regulation of blood coagulation, intrinsic pathway	2.30651	0.525218	1
	BP	10951	negative regulation of endopeptidase activity	1.97925	0.508976	3
	CC	5615	extracellular space	8.62389	0.731101	1
	MF	4867	serine-type endopeptidase inhibitor activity	2.26427	0.52319	1
	MF	8201	heparin binding	1.68819	0.493359	7
Slitura_Head.142.12.p1	BP	2000266	regulation of blood coagulation, intrinsic pathway	2.25658	0.522818	1
	BP	10951	negative regulation of endopeptidase activity	2.03654	0.511911	3
	CC	5615	extracellular space	8.62408	0.731106	1
	MF	4867	serine-type endopeptidase inhibitor activity	2.32981	0.526329	1
	MF	8201	heparin binding	1.65165	0.491306	7
Slitura_Head.142.13.p1	BP	10951	negative regulation of endopeptidase activity	2.33731	0.526685	1
	BP	2000266	regulation of blood coagulation, intrinsic pathway	1.99088	0.509575	8
	CC	5615	extracellular space	8.61078	0.730777	1
	MF	4867	serine-type endopeptidase inhibitor activity	2.67389	0.542132	1
	MF	8201	heparin binding	1.45717	0.479976	9
Slitura_Head.142.2.p1	BP	2000266	regulation of blood coagulation, intrinsic pathway	2.23843	0.521939	1
	BP	10951	negative regulation of endopeptidase activity	2.02773	0.511462	3
	CC	5615	extracellular space	8.62515	0.731132	1
	MF	4867	serine-type endopeptidase inhibitor activity	2.31973	0.525849	1
	MF	8201	heparin binding	1.63836	0.490554	7
Slitura_Head.142.3.p1	BP	2000266	regulation of blood coagulation, intrinsic pathway	2.28795	0.524329	1
	BP	10951	negative regulation of endopeptidase activity	1.96341	0.508157	3
	CC	5615	extracellular space	8.62353	0.731092	1
	MF	4867	serine-type endopeptidase inhibitor activity	2.24615	0.522314	1
	MF	8201	heparin binding	1.6746	0.492598	7
Slitura_Head.142.4.p1	BP	2000266	regulation of blood coagulation, intrinsic pathway	2.21188	0.520647	1
	BP	10951	negative regulation of endopeptidase activity	2.08055	0.514138	3
	CC	5615	extracellular space	8.62777	0.731197	1
	MF	4867	serine-type endopeptidase inhibitor activity	2.38016	0.528711	1
	MF	8201	heparin binding	1.61893	0.489448	7
Slitura_Head.142.5.p1	BP	2000266	regulation of blood coagulation, intrinsic pathway	2.53967	0.536096	1
	BP	10951	negative regulation of endopeptidase activity	2.14922	0.517567	3
	CC	5615	extracellular space	8.6475	0.731684	1
	MF	4867	serine-type endopeptidase inhibitor activity	2.45872	0.532378	1
	MF	8201	heparin binding	1.85884	0.502665	7
Slitura_Head.142.6.p1	BP	2000266	regulation of blood coagulation, intrinsic pathway	2.00154	0.510123	1
	BP	10951	negative regulation of endopeptidase activity	1.69372	0.493668	3
	CC	5615	extracellular space	8.58478	0.730133	1
	MF	4867	serine-type endopeptidase inhibitor activity	1.93763	0.506817	1
	MF	8201	heparin binding	1.46498	0.480445	7
Slitura_Head.142.7.p1	BP	2000266	regulation of blood coagulation, intrinsic pathway	2.07339	0.513777	1
	BP	10951	negative regulation of endopeptidase activity	1.74788	0.496665	3
	CC	5615	extracellular space	8.62578	0.731148	1
	MF	4867	serine-type endopeptidase inhibitor activity	1.99959	0.510023	1
	MF	8201	heparin binding	1.51756	0.483571	7
Slitura_Head.142.8.p1	BP	2000266	regulation of blood coagulation, intrinsic pathway	1.88946	0.504288	1
	BP	10951	negative regulation of endopeptidase activity	1.71237	0.494705	3
	CC	5615	extracellular space	8.58778	0.730207	1
	MF	4867	serine-type endopeptidase inhibitor activity	1.95896	0.507926	1
	MF	8201	heparin binding	1.38294	0.475453	7
Slitura_Head.142.9.p1	BP	2000266	regulation of blood coagulation, intrinsic pathway	2.25658	0.522818	1
	BP	10951	negative regulation of endopeptidase activity	2.03654	0.511911	3
	CC	5615	extracellular space	8.62408	0.731106	1
	MF	4867	serine-type endopeptidase inhibitor activity	2.32981	0.526329	1
	MF	8201	heparin binding	1.65165	0.491306	7
Slitura_Head.1421.1.p1	BP	7156	homophilic cell adhesion via plasma membrane adhesion molecules	1.92423	0.506117	1
	BP	30001	metal ion transport	1.11322	0.457899	6
	MF	30246	carbohydrate binding	1.72697	0.495513	1
	MF	5509	calcium ion binding	1.34707	0.473224	2
	MF	46873	metal ion transmembrane transporter activity	1.3165	0.471301	3
Slitura_Head.1421.2.p1	BP	7156	homophilic cell adhesion via plasma membrane adhesion molecules	1.75712	0.497172	1
	MF	30246	carbohydrate binding	2.56638	0.537309	1
	MF	5509	calcium ion binding	1.23008	0.46574	2
	MF	46873	metal ion transmembrane transporter activity	1.06114	0.454273	3
Slitura_Head.1421.3.p1	BP	7156	homophilic cell adhesion via plasma membrane adhesion molecules	1.92423	0.506117	1
	BP	30001	metal ion transport	1.11322	0.457899	6
	MF	30246	carbohydrate binding	1.72697	0.495513	1
	MF	5509	calcium ion binding	1.34707	0.473224	2
	MF	46873	metal ion transmembrane transporter activity	1.3165	0.471301	3
Slitura_Head.14501.1.p1	MF	42302	structural constituent of cuticle	12.0311	0.808339	1
Slitura_Head.14501.2.p1	MF	42302	structural constituent of cuticle	11.8919	0.805417	1
Slitura_Head.14503.1.p1	MF	42302	structural constituent of cuticle	11.4348	0.795699	1
Slitura_Head.14622.1.p1	MF	42302	structural constituent of cuticle	10.5339	0.77596	1
Slitura_Head.14626.1.p1	CC	31012	extracellular matrix	2.09424	0.514826	1
	MF	42302	structural constituent of cuticle	12.0386	0.808496	1
Slitura_Head.14793.1.p1	BP	10951	negative regulation of endopeptidase activity	8.94184	0.73889	1
	MF	4867	serine-type endopeptidase inhibitor activity	10.2295	0.769102	1
Slitura_Head.14793.2.p1	BP	10951	negative regulation of endopeptidase activity	8.98586	0.739958	1
	MF	4867	serine-type endopeptidase inhibitor activity	10.2799	0.770244	1
Slitura_Head.14967.1.p2	BP	7165	signal transduction	4.35827	0.607826	1
	CC	5615	extracellular space	8.74167	0.734003	1
	MF	5125	cytokine activity	11.8129	0.803751	1
Slitura_Head.14967.2.p1	BP	7165	signal transduction	4.35827	0.607826	1
	CC	5615	extracellular space	8.74167	0.734003	1
	MF	5125	cytokine activity	11.8129	0.803751	1
Slitura_Head.14968.1.p1	BP	6869	lipid transport	1.54415	0.485131	1
	CC	5730	nucleolus	3.50561	0.576562	1
	MF	5319	lipid transporter activity	1.77914	0.498374	1
Slitura_Head.14968.2.p1	BP	6869	lipid transport	1.52578	0.484055	1
	CC	5730	nucleolus	3.4639	0.57494	1
	MF	5319	lipid transporter activity	1.75797	0.497219	1
Slitura_Head.15049.1.p1	BP	7165	signal transduction	4.37098	0.608268	1
	CC	5576	extracellular region	6.28993	0.668858	1
	MF	5179	hormone activity	11.4338	0.795678	1
Slitura_Head.15049.2.p1	BP	7165	signal transduction	4.37128	0.608278	1
	CC	5576	extracellular region	6.29035	0.66887	1
	MF	5179	hormone activity	11.4346	0.795695	1
Slitura_Head.15049.3.p1	BP	7165	signal transduction	4.37096	0.608267	1
	CC	5576	extracellular region	6.2899	0.668857	1
	MF	5179	hormone activity	11.4338	0.795677	1
Slitura_Head.15180.8.p1	MF	5509	calcium ion binding	7.49425	0.702194	1
Slitura_Head.15180.9.p1	MF	5509	calcium ion binding	7.49385	0.702184	1
Slitura_Head.15268.1.p1	BP	7165	signal transduction	4.36996	0.608233	1
	MF	8083	growth factor activity	11.0785	0.787989	1
Slitura_Head.15268.2.p1	BP	7165	signal transduction	4.36872	0.608189	1
	MF	8083	growth factor activity	11.0753	0.78792	1
Slitura_Head.15282.1.p1	BP	7411	axon guidance	2.54343	0.536267	1
	BP	16358	dendrite development	2.4679	0.532803	4
	BP	50770	regulation of axonogenesis	1.91773	0.505776	22
	BP	48513	animal organ development	1.87176	0.503351	24
	BP	9888	tissue development	1.32497	0.471836	49
	BP	51270	regulation of cellular component movement	1.30897	0.470824	50
	BP	16477	cell migration	1.29446	0.469901	52
	BP	40012	regulation of locomotion	1.28368	0.469211	55
	BP	61387	regulation of extent of cell growth	1.2758	0.468705	56
	BP	10770	positive regulation of cell morphogenesis involved in differentiation	1.12123	0.45845	60
	BP	48638	regulation of developmental growth	1.10396	0.457261	61
	BP	10976	positive regulation of neuron projection development	1.0612	0.454277	64
	CC	5576	extracellular region	6.04181	0.661603	1
Slitura_Head.15282.2.p1	BP	7411	axon guidance	2.61152	0.539346	1
	BP	16358	dendrite development	2.57049	0.537496	4
	BP	48513	animal organ development	1.91335	0.505546	23
	BP	50770	regulation of axonogenesis	1.82937	0.501089	25
	BP	9888	tissue development	1.40141	0.476589	47
	BP	61387	regulation of extent of cell growth	1.25573	0.46741	52
	BP	51270	regulation of cellular component movement	1.22745	0.465568	53
	BP	16477	cell migration	1.21385	0.464674	55
	BP	40012	regulation of locomotion	1.20374	0.464006	56
	BP	48638	regulation of developmental growth	1.0866	0.456056	60
	BP	10770	positive regulation of cell morphogenesis involved in differentiation	1.0733	0.455128	61
	BP	10976	positive regulation of neuron projection development	1.01584	0.451045	65
	CC	5576	extracellular region	5.88365	0.656901	1
	MF	5102	signaling receptor binding	1.33853	0.472689	1
Slitura_Head.15284.1.p1	BP	16567	protein ubiquitination	3.77188	0.586698	1
	BP	90501	RNA phosphodiester bond hydrolysis	1.92367	0.506087	4
	BP	8033	tRNA processing	1.64305	0.49082	8
	BP	32259	methylation	1.38394	0.475515	12
	CC	30659	cytoplasmic vesicle membrane	4.20189	0.602338	1
	CC	32991	protein-containing complex	1.44357	0.479156	7
	CC	5886	plasma membrane	1.28734	0.469445	9
	MF	61630	ubiquitin protein ligase activity	4.2452	0.603868	1
	MF	4540	ribonuclease activity	1.99996	0.510042	5
	MF	16798	hydrolase activity, acting on glycosyl bonds	1.64833	0.491118	7
	MF	8168	methyltransferase activity	1.42233	0.477867	10
	MF	16874	ligase activity	1.24713	0.466852	13
Slitura_Head.15284.2.p1	BP	16567	protein ubiquitination	3.77188	0.586698	1
	BP	90501	RNA phosphodiester bond hydrolysis	1.92367	0.506087	4
	BP	8033	tRNA processing	1.64305	0.49082	8
	BP	32259	methylation	1.38394	0.475515	12
	CC	30659	cytoplasmic vesicle membrane	4.20189	0.602338	1
	CC	32991	protein-containing complex	1.44357	0.479156	7
	CC	5886	plasma membrane	1.28734	0.469445	9
	MF	61630	ubiquitin protein ligase activity	4.2452	0.603868	1
	MF	4540	ribonuclease activity	1.99996	0.510042	5
	MF	16798	hydrolase activity, acting on glycosyl bonds	1.64833	0.491118	7
	MF	8168	methyltransferase activity	1.42233	0.477867	10
	MF	16874	ligase activity	1.24713	0.466852	13
Slitura_Head.15284.3.p1	BP	16567	protein ubiquitination	3.77188	0.586698	1
	BP	90501	RNA phosphodiester bond hydrolysis	1.92367	0.506087	4
	BP	8033	tRNA processing	1.64305	0.49082	8
	BP	32259	methylation	1.38394	0.475515	12
	CC	30659	cytoplasmic vesicle membrane	4.20189	0.602338	1
	CC	32991	protein-containing complex	1.44357	0.479156	7
	CC	5886	plasma membrane	1.28734	0.469445	9
	MF	61630	ubiquitin protein ligase activity	4.2452	0.603868	1
	MF	4540	ribonuclease activity	1.99996	0.510042	5
	MF	16798	hydrolase activity, acting on glycosyl bonds	1.64833	0.491118	7
	MF	8168	methyltransferase activity	1.42233	0.477867	10
	MF	16874	ligase activity	1.24713	0.466852	13
Slitura_Head.15417.1.p1	BP	7218	neuropeptide signaling pathway	12.0451	0.808631	1
	CC	5576	extracellular region	4.80918	0.623121	1
Slitura_Head.15417.3.p1	BP	7218	neuropeptide signaling pathway	12.0413	0.808551	1
	CC	5576	extracellular region	3.13139	0.561642	1
Slitura_Head.15417.4.p1	BP	7218	neuropeptide signaling pathway	12.0408	0.808542	1
	CC	5576	extracellular region	3.13167	0.561653	1
Slitura_Head.15427.1.p1	MF	30246	carbohydrate binding	7.04369	0.69006	1
Slitura_Head.15427.2.p1	MF	30246	carbohydrate binding	7.15128	0.692992	1
Slitura_Head.15427.3.p1	MF	30246	carbohydrate binding	7.19303	0.694124	1
Slitura_Head.15650.1.p1	MF	42302	structural constituent of cuticle	8.02821	0.716111	1
Slitura_Head.15650.2.p1	MF	42302	structural constituent of cuticle	8.02821	0.716111	1
Slitura_Head.15650.3.p1	MF	42302	structural constituent of cuticle	7.94811	0.714053	1
Slitura_Head.16097.1.p1	MF	42302	structural constituent of cuticle	12.1053	0.80989	1
Slitura_Head.16098.1.p1	MF	42302	structural constituent of cuticle	12.06	0.808944	1
Slitura_Head.16099.1.p1	MF	42302	structural constituent of cuticle	12.0828	0.80942	1
Slitura_Head.16100.1.p1	MF	42302	structural constituent of cuticle	10.995	0.786163	1
Slitura_Head.16100.2.p1	MF	42302	structural constituent of cuticle	10.881	0.783663	1
Slitura_Head.16103.1.p1	BP	6508	proteolysis	2.37228	0.52834	1
	MF	8233	peptidase activity	2.53915	0.536072	1
Slitura_Head.16103.2.p1	BP	6508	proteolysis	2.37228	0.52834	1
	MF	8233	peptidase activity	2.53915	0.536072	1
Slitura_Head.16105.1.p1	BP	6508	proteolysis	1.64324	0.49083	1
	MF	8234	cysteine-type peptidase activity	3.06664	0.558972	1
Slitura_Head.16241.1.p1	BP	50772	positive regulation of axonogenesis	1.30358	0.470482	1
	BP	7165	signal transduction	1.2101	0.464426	3
	BP	10001	glial cell differentiation	1.16938	0.461716	7
	CC	5615	extracellular space	3.21111	0.564892	1
	MF	5179	hormone activity	3.16543	0.563035	1
Slitura_Head.16241.2.p1	BP	50772	positive regulation of axonogenesis	1.29482	0.469923	1
	BP	7165	signal transduction	1.21344	0.464647	3
	BP	10001	glial cell differentiation	1.16151	0.461187	8
	CC	5615	extracellular space	3.21254	0.56495	1
	MF	5179	hormone activity	3.17417	0.563391	1
Slitura_Head.16462.1.p1	MF	30246	carbohydrate binding	7.33723	0.698008	1
Slitura_Head.16464.1.p1	MF	30246	carbohydrate binding	6.9154	0.686535	1
Slitura_Head.16464.2.p1	MF	30246	carbohydrate binding	7.46261	0.701354	1
Slitura_Head.16472.1.p1	BP	6869	lipid transport	8.90817	0.738072	1
	CC	5576	extracellular region	6.26593	0.668162	1
	MF	8289	lipid binding	8.30404	0.723119	1
Slitura_Head.16472.2.p1	BP	6869	lipid transport	8.90817	0.738072	1
	CC	5576	extracellular region	6.26593	0.668162	1
	MF	8289	lipid binding	8.30404	0.723119	1
Slitura_Head.16480.1.p1	MF	5509	calcium ion binding	1.33257	0.472314	1
Slitura_Head.16480.2.p1	MF	5509	calcium ion binding	1.47301	0.480926	1
Slitura_Head.16585.1.p1	BP	6508	proteolysis	4.34331	0.607306	1
	BP	32781	positive regulation of ATPase activity	1.38904	0.475829	5
	BP	97428	protein maturation by iron-sulfur cluster transfer	1.21858	0.464985	7
	BP	51259	protein complex oligomerization	1.02892	0.451985	11
	MF	4252	serine-type endopeptidase activity	7.15392	0.693064	1
	MF	1671	ATPase activator activity	1.43415	0.478586	10
	MF	5044	scavenger receptor activity	1.42973	0.478317	11
	MF	51087	chaperone binding	1.21742	0.464909	13
Slitura_Head.16585.2.p1	BP	6508	proteolysis	4.35264	0.607631	1
	BP	32781	positive regulation of ATPase activity	1.01991	0.451338	7
	MF	4252	serine-type endopeptidase activity	7.14975	0.69295	1
	MF	5044	scavenger receptor activity	1.38393	0.475514	10
	MF	1671	ATPase activator activity	1.05303	0.4537	12
Slitura_Head.1661.1.p1	CC	62129	chitin-based extracellular matrix	1.17873	0.462342	1
	MF	42302	structural constituent of cuticle	12.1725	0.811291	1
Slitura_Head.16762.10.p1	BP	6508	proteolysis	4.33506	0.607018	1
	MF	4252	serine-type endopeptidase activity	7.16469	0.693356	1
Slitura_Head.16762.4.p1	BP	6508	proteolysis	4.34311	0.607299	1
	MF	4252	serine-type endopeptidase activity	7.17799	0.693717	1
Slitura_Head.16762.5.p1	BP	6508	proteolysis	4.3443	0.60734	1
	MF	4252	serine-type endopeptidase activity	7.17996	0.69377	1
Slitura_Head.16762.8.p1	BP	6508	proteolysis	4.32825	0.60678	1
	MF	4252	serine-type endopeptidase activity	7.15342	0.69305	1
Slitura_Head.16765.1.p1	BP	6508	proteolysis	4.28889	0.605404	1
	MF	4252	serine-type endopeptidase activity	7.08837	0.69128	1
Slitura_Head.16765.2.p1	BP	6508	proteolysis	4.28888	0.605404	1
	MF	4252	serine-type endopeptidase activity	7.08836	0.69128	1
Slitura_Head.16859.1.p1	BP	55114	oxidation-reduction process	2.49107	0.533871	1
	MF	50660	flavin adenine dinucleotide binding	5.99288	0.660155	1
	MF	16614	oxidoreductase activity, acting on CH-OH group of donors	5.88559	0.656959	2
Slitura_Head.16861.1.p1	BP	55114	oxidation-reduction process	2.45973	0.532425	1
	MF	50660	flavin adenine dinucleotide binding	5.93904	0.658554	1
	MF	16614	oxidoreductase activity, acting on CH-OH group of donors	5.8396	0.65558	2
Slitura_Head.16904.1.p1	BP	9253	peptidoglycan catabolic process	9.08857	0.742438	1
	BP	45087	innate immune response	8.12551	0.718597	4
	MF	8745	N-acetylmuramoyl-L-alanine amidase activity	9.72116	0.757416	1
	MF	42834	peptidoglycan binding	7.64493	0.70617	3
	MF	8270	zinc ion binding	5.11856	0.633204	7
Slitura_Head.16905.1.p1	BP	9253	peptidoglycan catabolic process	9.11983	0.74319	1
	BP	45087	innate immune response	4.96662	0.628291	10
	BP	16045	detection of bacterium	1.40152	0.476596	27
	BP	32824	negative regulation of natural killer cell differentiation	1.40127	0.476581	28
	BP	32826	regulation of natural killer cell differentiation involved in immune response	1.3935	0.476103	31
	BP	44117	growth of symbiont in host	1.29402	0.469872	34
	BP	50830	defense response to Gram-positive bacterium	1.28208	0.469108	36
	BP	32689	negative regulation of interferon-gamma production	1.14087	0.45979	40
	BP	2698	negative regulation of immune effector process	1.08196	0.455733	43
	MF	8745	N-acetylmuramoyl-L-alanine amidase activity	9.75459	0.758194	1
	MF	42834	peptidoglycan binding	5.49744	0.645145	5
	MF	8270	zinc ion binding	5.0738	0.631765	7
	MF	16019	peptidoglycan receptor activity	1.6262	0.489863	13
Slitura_Head.16909.1.p1	BP	9253	peptidoglycan catabolic process	9.09595	0.742616	1
	BP	45087	innate immune response	7.22726	0.695049	5
	MF	8745	N-acetylmuramoyl-L-alanine amidase activity	9.74551	0.757982	1
	MF	42834	peptidoglycan binding	6.89883	0.686077	3
	MF	8270	zinc ion binding	5.11702	0.633155	7
Slitura_Head.16909.2.p1	BP	9253	peptidoglycan catabolic process	9.09595	0.742616	1
	BP	45087	innate immune response	7.22726	0.695049	5
	MF	8745	N-acetylmuramoyl-L-alanine amidase activity	9.74551	0.757982	1
	MF	42834	peptidoglycan binding	6.89883	0.686077	3
	MF	8270	zinc ion binding	5.11702	0.633155	7
Slitura_Head.16915.1.p1	MF	42302	structural constituent of cuticle	10.6792	0.7792	1
Slitura_Head.16957.1.p1	CC	62129	chitin-based extracellular matrix	6.61182	0.678059	1
	MF	42302	structural constituent of cuticle	10.6736	0.779075	1
Slitura_Head.17245.1.p1	MF	35091	phosphatidylinositol binding	2.1317	0.516697	1
Slitura_Head.17396.1.p1	BP	413	protein peptidyl-prolyl isomerization	7.84082	0.711281	1
	BP	8587	imaginal disc-derived wing margin morphogenesis	1.36523	0.474356	12
	BP	22416	chaeta development	1.32537	0.471861	13
	BP	46716	muscle cell cellular homeostasis	1.19969	0.463738	14
	BP	45747	positive regulation of Notch signaling pathway	1.19426	0.463378	15
	MF	3755	peptidyl-prolyl cis-trans isomerase activity	8.0696	0.71717	1
	MF	5509	calcium ion binding	6.99394	0.688697	3
Slitura_Head.17396.2.p1	BP	413	protein peptidyl-prolyl isomerization	7.72773	0.708338	1
	BP	8587	imaginal disc-derived wing margin morphogenesis	1.36042	0.474057	12
	BP	22416	chaeta development	1.3207	0.471566	13
	BP	46716	muscle cell cellular homeostasis	1.19546	0.463458	14
	BP	45747	positive regulation of Notch signaling pathway	1.19005	0.463098	15
	MF	3755	peptidyl-prolyl cis-trans isomerase activity	7.95321	0.714185	1
	MF	5509	calcium ion binding	6.40865	0.672278	3
Slitura_Head.17503.1.p1	BP	40003	chitin-based cuticle development	8.21433	0.720853	1
	BP	10171	body morphogenesis	5.39944	0.642097	3
	BP	7018	microtubule-based movement	1.2075	0.464255	9
	CC	31012	extracellular matrix	8.51536	0.728409	1
	MF	5214	structural constituent of chitin-based cuticle	15.0924	0.851375	1
	MF	3777	microtubule motor activity	1.27134	0.468419	4
	MF	8017	microtubule binding	1.23365	0.465974	5
Slitura_Head.17536.1.p1	BP	40003	chitin-based cuticle development	8.05039	0.716679	1
	BP	10171	body morphogenesis	4.41586	0.609822	3
	CC	31012	extracellular matrix	6.46567	0.67391	1
	MF	5214	structural constituent of chitin-based cuticle	11.4596	0.796231	1
Slitura_Head.17579.1.p1	MF	16787	hydrolase activity	2.19575	0.519858	1
Slitura_Head.17579.2.p1	MF	16787	hydrolase activity	2.19575	0.519858	1
Slitura_Head.17602.1.p1	BP	48513	animal organ development	1.35853	0.473939	1
	BP	48598	embryonic morphogenesis	1.07342	0.455136	12
	BP	30510	regulation of BMP signaling pathway	1.0678	0.454742	13
	BP	1904888	cranial skeletal system development	1.02545	0.451736	17
	MF	5509	calcium ion binding	6.86028	0.68501	1
	MF	50840	extracellular matrix binding	3.34427	0.570232	2
Slitura_Head.17602.2.p1	BP	48513	animal organ development	1.03114	0.452144	1
	MF	5509	calcium ion binding	7.33216	0.697872	1
	MF	50840	extracellular matrix binding	2.95591	0.554339	2
Slitura_Head.17602.3.p1	BP	48513	animal organ development	1.38149	0.475364	1
	BP	48598	embryonic morphogenesis	1.10979	0.457664	11
	BP	30510	regulation of BMP signaling pathway	1.09626	0.456728	13
	BP	1904888	cranial skeletal system development	1.05283	0.453686	17
	BP	48706	embryonic skeletal system development	1.02306	0.451564	20
	MF	5509	calcium ion binding	6.87985	0.685552	1
	MF	50840	extracellular matrix binding	3.43987	0.574001	2
Slitura_Head.17602.4.p1	BP	48513	animal organ development	1.35517	0.47373	1
	BP	48598	embryonic morphogenesis	1.08089	0.455658	12
	BP	30510	regulation of BMP signaling pathway	1.07584	0.455306	13
	BP	1904888	cranial skeletal system development	1.03299	0.452276	17
	BP	48706	embryonic skeletal system development	1.00378	0.450174	19
	MF	5509	calcium ion binding	6.88633	0.685731	1
	MF	50840	extracellular matrix binding	3.3934	0.572175	2
Slitura_Head.17602.5.p1	BP	48513	animal organ development	1.19061	0.463135	1
	MF	5509	calcium ion binding	6.90594	0.686273	1
	MF	50840	extracellular matrix binding	3.69034	0.583633	2
Slitura_Head.17602.6.p1	BP	48513	animal organ development	1.39222	0.476025	1
	BP	48598	embryonic morphogenesis	1.10659	0.457443	12
	BP	30510	regulation of BMP signaling pathway	1.09397	0.456569	13
	BP	1904888	cranial skeletal system development	1.05042	0.453516	17
	BP	48706	embryonic skeletal system development	1.02072	0.451396	20
	MF	5509	calcium ion binding	6.87475	0.685411	1
	MF	50840	extracellular matrix binding	3.50837	0.576669	2
Slitura_Head.17602.7.p1	BP	48513	animal organ development	1.16578	0.461474	1
	MF	5509	calcium ion binding	6.89301	0.685916	1
	MF	50840	extracellular matrix binding	3.51935	0.577094	2
Slitura_Head.17754.10.p1	CC	5604	basement membrane	1.23613	0.466135	1
	MF	5509	calcium ion binding	5.52854	0.646106	1
Slitura_Head.17754.8.p1	BP	2001262	positive regulation of semaphorin-plexin signaling pathway	1.37943	0.475236	1
	BP	7415	defasciculation of motor neuron axon	1.36822	0.474542	2
	BP	45199	maintenance of epithelial cell apical/basal polarity	1.19347	0.463325	5
	BP	72347	response to anesthetic	1.05804	0.454054	8
	BP	8045	motor neuron axon guidance	1.02747	0.451881	12
	CC	5604	basement membrane	1.53143	0.484386	1
	MF	5509	calcium ion binding	5.61473	0.648757	1
Slitura_Head.17754.9.p1	BP	2001262	positive regulation of semaphorin-plexin signaling pathway	1.41368	0.47734	1
	BP	7415	defasciculation of motor neuron axon	1.4022	0.476638	2
	BP	45199	maintenance of epithelial cell apical/basal polarity	1.22311	0.465283	5
	BP	72347	response to anesthetic	1.08431	0.455897	8
	BP	8045	motor neuron axon guidance	1.05299	0.453697	12
	CC	5604	basement membrane	1.58228	0.487345	1
	MF	5509	calcium ion binding	5.5191	0.645815	1
Slitura_Head.18016.1.p1	BP	30317	flagellated sperm motility	2.17776	0.518975	1
	CC	36128	CatSper complex	2.3665	0.528068	1
	MF	5227	calcium activated cation channel activity	2.05246	0.51272	1
	MF	1902444	riboflavin binding	1.09433	0.456594	5
Slitura_Head.18058.1.p1	BP	7552	metamorphosis	14.189	0.845955	1
	BP	9617	response to bacterium	10.2982	0.770659	2
Slitura_Head.18062.1.p3	BP	16310	phosphorylation	2.38255	0.528824	1
	MF	16301	kinase activity	2.91568	0.552634	1
Slitura_Head.18062.2.p3	BP	16310	phosphorylation	2.38255	0.528824	1
	MF	16301	kinase activity	2.91568	0.552634	1
Slitura_Head.18062.3.p2	BP	16310	phosphorylation	2.38255	0.528824	1
	MF	16301	kinase activity	2.91568	0.552634	1
Slitura_Head.18062.4.p2	BP	16310	phosphorylation	2.38255	0.528824	1
	MF	16301	kinase activity	2.91568	0.552634	1
Slitura_Head.18067.1.p1	BP	16310	phosphorylation	2.072	0.513708	1
	MF	16301	kinase activity	2.53564	0.535912	1
Slitura_Head.18069.1.p1	BP	16310	phosphorylation	1.62388	0.48973	1
	BP	6464	cellular protein modification process	1.04774	0.453326	5
	MF	16301	kinase activity	1.98724	0.509388	1
	MF	16773	phosphotransferase activity, alcohol group as acceptor	1.19346	0.463325	5
Slitura_Head.18072.1.p1	MF	16301	kinase activity	1.16089	0.461145	1
Slitura_Head.18074.1.p1	BP	42742	defense response to bacterium	1.55917	0.486006	1
	CC	5634	nucleus	1.17038	0.461783	1
	MF	8270	zinc ion binding	1.36568	0.474384	1
Slitura_Head.18074.2.p1	BP	42742	defense response to bacterium	1.56437	0.486309	1
	CC	5634	nucleus	1.16992	0.461753	1
	MF	8270	zinc ion binding	1.36515	0.474351	1
Slitura_Head.18074.3.p1	BP	42742	defense response to bacterium	1.55917	0.486006	1
	CC	5634	nucleus	1.17038	0.461783	1
	MF	8270	zinc ion binding	1.36568	0.474384	1
Slitura_Head.18074.4.p1	BP	42742	defense response to bacterium	1.59114	0.487856	1
Slitura_Head.18074.5.p1	BP	42742	defense response to bacterium	1.56437	0.486309	1
	CC	5634	nucleus	1.16992	0.461753	1
	MF	8270	zinc ion binding	1.36515	0.474351	1
Slitura_Head.18074.6.p1	BP	42742	defense response to bacterium	1.56836	0.48654	1
	CC	5634	nucleus	1.17113	0.461833	1
	MF	8270	zinc ion binding	1.36656	0.474439	1
Slitura_Head.18100.1.p1	MF	5509	calcium ion binding	7.20991	0.69458	1
Slitura_Head.18100.2.p1	MF	5509	calcium ion binding	7.20611	0.694478	1
Slitura_Head.18106.1.p1	BP	30154	cell differentiation	1.52908	0.484248	1
	BP	7275	multicellular organism development	1.41439	0.477384	3
Slitura_Head.18106.2.p1	BP	30154	cell differentiation	1.64623	0.490999	1
	BP	7275	multicellular organism development	1.52276	0.483877	3
Slitura_Head.1812.1.p1	MF	5509	calcium ion binding	7.2457	0.695547	1
Slitura_Head.1812.2.p1	MF	5509	calcium ion binding	7.2854	0.696616	1
Slitura_Head.18290.1.p1	BP	6486	protein glycosylation	1.38082	0.475322	1
	CC	5576	extracellular region	2.16841	0.518515	1
	MF	16853	isomerase activity	1.43902	0.478881	1
Slitura_Head.18290.2.p1	BP	6486	protein glycosylation	3.80138	0.587798	1
	CC	5576	extracellular region	2.02039	0.511088	1
	MF	16853	isomerase activity	1.09331	0.456523	1
Slitura_Head.18290.4.p1	BP	6486	protein glycosylation	1.38069	0.475314	1
	CC	5576	extracellular region	2.19177	0.519663	1
	MF	16853	isomerase activity	1.42963	0.478311	1
Slitura_Head.18645.1.p1	BP	42742	defense response to bacterium	1.1016	0.457098	1
	MF	3796	lysozyme activity	10.4045	0.773058	1
Slitura_Head.18966.1.p1	MF	42302	structural constituent of cuticle	9.68553	0.756586	1
Slitura_Head.19147.1.p1	MF	30151	molybdenum ion binding	2.6414	0.540684	1
	MF	30170	pyridoxal phosphate binding	1.68924	0.493418	2
Slitura_Head.19147.2.p1	MF	30151	molybdenum ion binding	2.6414	0.540684	1
	MF	30170	pyridoxal phosphate binding	1.68924	0.493418	2
Slitura_Head.19147.3.p1	MF	3899	DNA-directed 5'-3' RNA polymerase activity	1.13414	0.459332	1
Slitura_Head.2077.1.p1	BP	30198	extracellular matrix organization	1.67582	0.492667	1
	CC	62023	collagen-containing extracellular matrix	1.59594	0.488132	1
	MF	5509	calcium ion binding	5.60418	0.648434	1
Slitura_Head.2077.2.p1	BP	30198	extracellular matrix organization	1.72533	0.495423	1
	CC	62023	collagen-containing extracellular matrix	1.64308	0.490822	1
	MF	5509	calcium ion binding	5.54649	0.64666	1
Slitura_Head.2077.3.p1	BP	30198	extracellular matrix organization	1.69889	0.493956	1
	CC	62023	collagen-containing extracellular matrix	1.6179	0.48939	1
	MF	5509	calcium ion binding	5.61029	0.648622	1
Slitura_Head.2143.1.p1	BP	45087	innate immune response	11.3416	0.793695	1
	BP	42742	defense response to bacterium	10.8134	0.782172	2
	BP	50832	defense response to fungus	1.86068	0.502762	16
	BP	31640	killing of cells of other organism	1.64827	0.491115	18
	CC	5576	extracellular region	6.28194	0.668626	1
Slitura_Head.2143.3.p1	BP	45087	innate immune response	11.3421	0.793705	1
	BP	42742	defense response to bacterium	10.8139	0.782182	2
	BP	50832	defense response to fungus	1.81048	0.500072	16
	BP	31640	killing of cells of other organism	1.6038	0.488583	18
	CC	5576	extracellular region	6.2822	0.668634	1
Slitura_Head.2213.3.p1	BP	6508	proteolysis	4.35703	0.607783	1
	MF	4252	serine-type endopeptidase activity	7.15716	0.693152	1
Slitura_Head.2216.6.p1	BP	6508	proteolysis	4.36251	0.607974	1
	MF	4252	serine-type endopeptidase activity	7.1731	0.693584	1
Slitura_Head.2346.1.p1	BP	6508	proteolysis	4.30038	0.605806	1
	MF	4252	serine-type endopeptidase activity	7.10737	0.691798	1
Slitura_Head.2387.1.p1	BP	6508	proteolysis	4.35804	0.607819	1
	MF	4252	serine-type endopeptidase activity	7.11169	0.691916	1
Slitura_Head.2388.1.p1	BP	6508	proteolysis	4.3493	0.607514	1
	MF	4252	serine-type endopeptidase activity	7.09983	0.691593	1
Slitura_Head.2564.1.p1	CC	5615	extracellular space	8.77085	0.734719	1
Slitura_Head.2564.2.p1	CC	5615	extracellular space	8.77071	0.734715	1
Slitura_Head.2655.1.p1	MF	42302	structural constituent of cuticle	12.1024	0.809828	1
Slitura_Head.2915.4.p1	BP	6508	proteolysis	4.33687	0.607081	1
	MF	4181	metallocarboxypeptidase activity	10.5698	0.776762	1
	MF	8270	zinc ion binding	5.10317	0.63271	6
	MF	4185	serine-type carboxypeptidase activity	2.17542	0.51886	14
Slitura_Head.2915.5.p1	BP	6508	proteolysis	4.33687	0.607081	1
	MF	4181	metallocarboxypeptidase activity	10.5698	0.776762	1
	MF	8270	zinc ion binding	5.10317	0.63271	6
	MF	4185	serine-type carboxypeptidase activity	2.17542	0.51886	14
Slitura_Head.2956.1.p1	CC	5856	cytoskeleton	1.84737	0.502053	1
	CC	34066	RIC1-RGP1 guanyl-nucleotide exchange factor complex	1.12591	0.45877	2
Slitura_Head.2956.2.p1	CC	5856	cytoskeleton	1.84737	0.502053	1
	CC	34066	RIC1-RGP1 guanyl-nucleotide exchange factor complex	1.12591	0.45877	2
Slitura_Head.3090.1.p1	BP	7275	multicellular organism development	6.91909	0.686636	1
Slitura_Head.3090.2.p1	BP	7275	multicellular organism development	6.90848	0.686344	1
Slitura_Head.3203.1.p2	MF	42302	structural constituent of cuticle	12.1726	0.811293	1
Slitura_Head.3205.1.p1	MF	42302	structural constituent of cuticle	12.1721	0.811283	1
Slitura_Head.3207.1.p2	CC	62129	chitin-based extracellular matrix	1.29121	0.469693	1
	MF	42302	structural constituent of cuticle	12.1718	0.811276	1
Slitura_Head.3257.1.p1	BP	40003	chitin-based cuticle development	3.65414	0.582261	1
	BP	10171	body morphogenesis	3.21492	0.565047	3
	CC	5882	intermediate filament	6.22537	0.666984	1
	CC	31012	extracellular matrix	3.4916	0.576018	8
	MF	5214	structural constituent of chitin-based cuticle	6.18842	0.665907	1
Slitura_Head.3257.2.p1	BP	40003	chitin-based cuticle development	3.63131	0.581393	1
	BP	10171	body morphogenesis	3.19485	0.564232	3
	CC	5882	intermediate filament	6.18649	0.665851	1
	CC	31012	extracellular matrix	3.53502	0.5777	8
	MF	5214	structural constituent of chitin-based cuticle	6.26536	0.668146	1
Slitura_Head.3412.1.p1	BP	5975	carbohydrate metabolic process	4.21207	0.602699	1
	BP	16063	rhodopsin biosynthetic process	1.5235	0.483921	2
	BP	6517	protein deglycosylation	1.22285	0.465266	9
	BP	6491	N-glycan processing	1.13951	0.459698	10
	MF	4563	beta-N-acetylhexosaminidase activity	11.015	0.786602	1
	MF	102148	N-acetyl-beta-D-galactosaminidase activity	8.55374	0.729363	3
Slitura_Head.3412.2.p1	BP	5975	carbohydrate metabolic process	4.21207	0.602699	1
	BP	16063	rhodopsin biosynthetic process	1.5235	0.483921	2
	BP	6517	protein deglycosylation	1.22285	0.465266	9
	BP	6491	N-glycan processing	1.13951	0.459698	10
	MF	4563	beta-N-acetylhexosaminidase activity	11.015	0.786602	1
	MF	102148	N-acetyl-beta-D-galactosaminidase activity	8.55374	0.729363	3
Slitura_Head.3412.3.p1	BP	5975	carbohydrate metabolic process	4.21207	0.602699	1
	BP	16063	rhodopsin biosynthetic process	1.5235	0.483921	2
	BP	6517	protein deglycosylation	1.22285	0.465266	9
	BP	6491	N-glycan processing	1.13951	0.459698	10
	MF	4563	beta-N-acetylhexosaminidase activity	11.015	0.786602	1
	MF	102148	N-acetyl-beta-D-galactosaminidase activity	8.55374	0.729363	3
Slitura_Head.347.2.p1	BP	6508	proteolysis	3.88733	0.590981	1
	MF	8233	peptidase activity	4.16077	0.600878	1
Slitura_Head.347.3.p1	BP	6508	proteolysis	3.88733	0.590981	1
	MF	8233	peptidase activity	4.16077	0.600878	1
Slitura_Head.349.1.p1	BP	6508	proteolysis	3.8604	0.589988	1
	MF	8233	peptidase activity	4.13194	0.599851	1
Slitura_Head.349.2.p1	BP	6508	proteolysis	3.86022	0.589981	1
	MF	8233	peptidase activity	4.13175	0.599844	1
Slitura_Head.349.3.p1	BP	6508	proteolysis	4.04954	0.596893	1
	MF	8233	peptidase activity	4.33439	0.606995	1
Slitura_Head.3581.1.p2	BP	6629	lipid metabolic process	1.581	0.487271	1
	CC	5576	extracellular region	6.13568	0.664365	1
	MF	52689	carboxylic ester hydrolase activity	7.58141	0.704499	1
Slitura_Head.3581.3.p1	BP	6629	lipid metabolic process	1.581	0.487271	1
	CC	5576	extracellular region	6.13568	0.664365	1
	MF	52689	carboxylic ester hydrolase activity	7.58141	0.704499	1
Slitura_Head.3581.4.p1	BP	6629	lipid metabolic process	1.58276	0.487373	1
	CC	5576	extracellular region	6.13551	0.66436	1
	MF	52689	carboxylic ester hydrolase activity	7.5814	0.704499	1
Slitura_Head.3671.12.p1	BP	50976	detection of mechanical stimulus involved in sensory perception of touch	6.38933	0.671724	1
	BP	7419	ventral cord development	6.27185	0.668334	2
	BP	70593	dendrite self-avoidance	6.14857	0.664742	3
	BP	1902284	neuron projection extension involved in neuron projection guidance	6.06355	0.662245	5
	BP	16319	mushroom body development	6.04821	0.661792	7
	BP	21551	central nervous system morphogenesis	6.02242	0.66103	8
	BP	32490	detection of molecule of bacterial origin	5.84383	0.655707	9
	BP	7413	axonal fasciculation	5.62458	0.649059	12
	BP	48675	axon extension	5.26042	0.637725	16
	BP	48814	regulation of dendrite morphogenesis	5.09145	0.632333	19
	BP	7422	peripheral nervous system development	4.84999	0.624469	22
	BP	6909	phagocytosis	4.77143	0.621869	24
	BP	50770	regulation of axonogenesis	4.69816	0.619425	25
	BP	7411	axon guidance	4.341	0.607225	31
	CC	43025	neuronal cell body	4.38977	0.60892	1
	CC	30425	dendrite	4.26879	0.604698	3
	CC	30424	axon	4.19852	0.602219	5
	CC	5887	integral component of plasma membrane	2.18908	0.519531	10
	MF	8046	axon guidance receptor activity	5.81842	0.654943	1
	MF	3823	antigen binding	5.47857	0.64456	2
	MF	42803	protein homodimerization activity	3.40594	0.572669	3
Slitura_Head.3671.13.p1	BP	50976	detection of mechanical stimulus involved in sensory perception of touch	6.37949	0.671441	1
	BP	7419	ventral cord development	6.26219	0.668054	2
	BP	1902284	neuron projection extension involved in neuron projection guidance	6.05422	0.661969	4
	BP	70593	dendrite self-avoidance	6.04345	0.661651	6
	BP	16319	mushroom body development	6.0389	0.661517	7
	BP	21551	central nervous system morphogenesis	6.01315	0.660755	8
	BP	32490	detection of molecule of bacterial origin	5.83483	0.655436	9
	BP	7413	axonal fasciculation	5.61593	0.648794	12
	BP	48675	axon extension	5.25233	0.637469	16
	BP	48814	regulation of dendrite morphogenesis	5.08361	0.63208	19
	BP	7422	peripheral nervous system development	4.84252	0.624223	22
	BP	6909	phagocytosis	4.76409	0.621625	24
	BP	50770	regulation of axonogenesis	4.69093	0.619182	25
	BP	7411	axon guidance	4.26678	0.604628	31
	CC	43025	neuronal cell body	4.38301	0.608685	1
	CC	30425	dendrite	4.26222	0.604467	3
	CC	30424	axon	4.12674	0.599665	5
	CC	5887	integral component of plasma membrane	2.18571	0.519366	10
	MF	8046	axon guidance receptor activity	5.80946	0.654673	1
	MF	3823	antigen binding	5.47013	0.644298	2
	MF	42803	protein homodimerization activity	3.4007	0.572463	3
Slitura_Head.3671.2.p2	BP	50976	detection of mechanical stimulus involved in sensory perception of touch	6.6092	0.677985	1
	BP	7419	ventral cord development	6.48768	0.674538	2
	BP	1902284	neuron projection extension involved in neuron projection guidance	6.27222	0.668345	4
	BP	70593	dendrite self-avoidance	6.26106	0.668021	6
	BP	16319	mushroom body development	6.25635	0.667884	7
	BP	21551	central nervous system morphogenesis	6.22966	0.667109	8
	BP	32490	detection of molecule of bacterial origin	6.04493	0.661695	9
	BP	7413	axonal fasciculation	5.81814	0.654934	12
	BP	48675	axon extension	5.44145	0.643407	16
	BP	48814	regulation of dendrite morphogenesis	5.26666	0.637922	19
	BP	7422	peripheral nervous system development	5.01689	0.629925	22
	BP	6909	phagocytosis	4.93563	0.62728	24
	BP	50770	regulation of axonogenesis	4.85984	0.624794	25
	BP	7411	axon guidance	4.42042	0.60998	31
	CC	43025	neuronal cell body	4.54083	0.61411	1
	CC	30425	dendrite	4.41569	0.609817	3
	CC	30424	axon	4.27533	0.604928	5
	CC	5887	integral component of plasma membrane	2.26441	0.523197	10
	MF	8046	axon guidance receptor activity	6.01865	0.660918	1
	MF	3823	antigen binding	5.6671	0.650358	2
	MF	42803	protein homodimerization activity	3.52315	0.577241	3
Slitura_Head.3705.1.p1	BP	7165	signal transduction	4.37361	0.608359	1
	CC	5576	extracellular region	6.29371	0.668967	1
	MF	8083	growth factor activity	11.0877	0.788191	1
Slitura_Head.3705.2.p1	BP	7165	signal transduction	4.37361	0.608359	1
	CC	5576	extracellular region	6.29371	0.668967	1
	MF	8083	growth factor activity	11.0877	0.788191	1
Slitura_Head.3745.1.p1	BP	55114	oxidation-reduction process	2.4637	0.532609	1
	MF	50660	flavin adenine dinucleotide binding	5.95495	0.659028	1
	MF	16614	oxidoreductase activity, acting on CH-OH group of donors	5.87391	0.656609	2
Slitura_Head.3803.1.p1	BP	6289	nucleotide-excision repair	1.29318	0.469819	1
	MF	3684	damaged DNA binding	1.31519	0.471218	1
	MF	42626	ATPase-coupled transmembrane transporter activity	1.1376	0.459568	2
Slitura_Head.3815.1.p1	MF	5525	GTP binding	2.68826	0.542769	1
Slitura_Head.3816.1.p1	BP	51604	protein maturation	1.86353	0.502914	1
	MF	16151	nickel cation binding	2.2005	0.520091	1
	MF	5525	GTP binding	1.43305	0.478519	2
Slitura_Head.3865.1.p1	BP	30317	flagellated sperm motility	1.32675	0.471948	1
	CC	36128	CatSper complex	1.44173	0.479045	1
	MF	5227	calcium activated cation channel activity	1.25041	0.467065	1
	MF	42626	ATPase-coupled transmembrane transporter activity	1.00133	0.449997	5
Slitura_Head.3889.1.p1	BP	42742	defense response to bacterium	1.07053	0.454933	1
	MF	3796	lysozyme activity	10.6095	0.777649	1
Slitura_Head.3890.1.p1	MF	3796	lysozyme activity	9.74448	0.757959	1
Slitura_Head.3992.1.p1	BP	6030	chitin metabolic process	3.17133	0.563276	1
	CC	5576	extracellular region	1.80416	0.499731	1
	MF	8061	chitin binding	3.03915	0.557829	1
Slitura_Head.3992.2.p1	BP	6030	chitin metabolic process	4.06977	0.597622	1
	BP	1901998	toxin transport	1.2347	0.466042	7
	BP	43213	bacteriocin transport	1.17088	0.461817	8
	CC	5576	extracellular region	2.31528	0.525637	1
	MF	8061	chitin binding	3.90014	0.591452	1
	MF	19534	toxin transmembrane transporter activity	1.30211	0.470388	2
Slitura_Head.3992.3.p1	BP	6030	chitin metabolic process	5.59322	0.648098	1
	BP	1901998	toxin transport	1.71666	0.494943	7
	BP	43213	bacteriocin transport	1.62793	0.489961	8
	CC	5576	extracellular region	3.18196	0.563709	1
	MF	8061	chitin binding	5.36009	0.640865	1
	MF	19534	toxin transmembrane transporter activity	1.81038	0.500067	2
Slitura_Head.3995.1.p1	BP	6030	chitin metabolic process	10.9716	0.785653	1
	CC	5576	extracellular region	6.2316	0.667165	1
	MF	8061	chitin binding	10.5143	0.775523	1
Slitura_Head.4224.1.p1	MF	42302	structural constituent of cuticle	12.0272	0.808258	1
Slitura_Head.4305.1.p1	BP	6030	chitin metabolic process	10.5591	0.776525	1
	CC	5576	extracellular region	6.00706	0.660575	1
	MF	8061	chitin binding	10.119	0.766587	1
Slitura_Head.4305.2.p1	BP	6030	chitin metabolic process	10.5591	0.776525	1
	CC	5576	extracellular region	6.00706	0.660575	1
	MF	8061	chitin binding	10.119	0.766587	1
Slitura_Head.431.1.p1	BP	40003	chitin-based cuticle development	10.7467	0.780696	1
	CC	62129	chitin-based extracellular matrix	11.4061	0.795083	1
	MF	5214	structural constituent of chitin-based cuticle	11.9643	0.806939	1
	MF	8061	chitin binding	6.85316	0.684812	3
Slitura_Head.4465.1.p1	BP	6508	proteolysis	4.37245	0.608319	1
	MF	4252	serine-type endopeptidase activity	7.22647	0.695028	1
Slitura_Head.4465.2.p1	BP	6508	proteolysis	4.37243	0.608318	1
	MF	4252	serine-type endopeptidase activity	7.19639	0.694215	1
Slitura_Head.4640.12.p1	BP	7399	nervous system development	3.57538	0.579254	1
	BP	30154	cell differentiation	3.17586	0.56346	2
	BP	50919	negative chemotaxis	2.99594	0.556024	5
	BP	120039	plasma membrane bounded cell projection morphogenesis	2.16874	0.518531	16
	BP	120036	plasma membrane bounded cell projection organization	1.88545	0.504077	23
	BP	6928	movement of cell or subcellular component	1.41415	0.477369	33
	MF	5509	calcium ion binding	4.55993	0.61476	1
	MF	48495	Roundabout binding	3.46497	0.574981	2
	MF	8201	heparin binding	2.55641	0.536857	3
	MF	42626	ATPase-coupled transmembrane transporter activity	1.26544	0.468038	9
Slitura_Head.4640.16.p1	BP	7186	G protein-coupled receptor signaling pathway	1.93813	0.506843	1
	BP	5975	carbohydrate metabolic process	1.52222	0.483845	2
	MF	30246	carbohydrate binding	2.67265	0.542076	1
	MF	4553	hydrolase activity, hydrolyzing O-glycosyl compounds	2.25631	0.522805	2
	MF	4930	G protein-coupled receptor activity	2.06934	0.513573	4
Slitura_Head.4640.18.p1	BP	5975	carbohydrate metabolic process	1.2353	0.466081	1
	MF	30246	carbohydrate binding	2.16887	0.518537	1
	MF	4553	hydrolase activity, hydrolyzing O-glycosyl compounds	1.83101	0.501177	2
Slitura_Head.4640.3.p1	BP	7605	sensory perception of sound	3.80849	0.588063	1
	BP	46373	L-arabinose metabolic process	2.73891	0.545001	4
	BP	10951	negative regulation of endopeptidase activity	2.6931	0.542983	6
	CC	5576	extracellular region	1.5508	0.485519	1
	MF	4867	serine-type endopeptidase inhibitor activity	3.08092	0.559563	1
	MF	46556	alpha-L-arabinofuranosidase activity	2.95225	0.554184	2
Slitura_Head.4640.3.p2	BP	10951	negative regulation of endopeptidase activity	2.32542	0.52612	1
	BP	7605	sensory perception of sound	2.16529	0.518361	6
	BP	46373	L-arabinose metabolic process	1.46735	0.480587	25
	CC	5576	extracellular region	1.35009	0.473413	1
	MF	4867	serine-type endopeptidase inhibitor activity	2.66029	0.541527	1
	MF	46556	alpha-L-arabinofuranosidase activity	1.58164	0.487308	9
Slitura_Head.4640.4.p2	BP	10951	negative regulation of endopeptidase activity	2.32542	0.52612	1
	BP	7605	sensory perception of sound	2.16529	0.518361	6
	BP	46373	L-arabinose metabolic process	1.46735	0.480587	25
	CC	5576	extracellular region	1.35009	0.473413	1
	MF	4867	serine-type endopeptidase inhibitor activity	2.66029	0.541527	1
	MF	46556	alpha-L-arabinofuranosidase activity	1.58164	0.487308	9
Slitura_Head.4640.5.p1	CC	5576	extracellular region	2.21483	0.520791	1
	MF	5509	calcium ion binding	2.59631	0.538662	1
Slitura_Head.4640.7.p1	BP	5975	carbohydrate metabolic process	1.24338	0.466608	1
	MF	30246	carbohydrate binding	2.18308	0.519236	1
	MF	4553	hydrolase activity, hydrolyzing O-glycosyl compounds	1.843	0.50182	2
Slitura_Head.4644.3.p1	BP	10951	negative regulation of endopeptidase activity	9.84482	0.760286	1
	MF	4867	serine-type endopeptidase inhibitor activity	11.2625	0.791987	1
Slitura_Head.4673.1.p1	CC	5615	extracellular space	8.62771	0.731195	1
Slitura_Head.4673.2.p1	CC	5615	extracellular space	8.65279	0.731815	1
Slitura_Head.4733.1.p1	MF	42302	structural constituent of cuticle	12.1726	0.811291	1
Slitura_Head.4734.1.p1	MF	42302	structural constituent of cuticle	12.1709	0.811257	1
Slitura_Head.4734.3.p1	MF	42302	structural constituent of cuticle	12.1711	0.811261	1
Slitura_Head.4734.4.p1	MF	42302	structural constituent of cuticle	12.1699	0.811237	1
Slitura_Head.4737.1.p1	MF	42302	structural constituent of cuticle	12.1726	0.811291	1
Slitura_Head.4740.1.p1	MF	42302	structural constituent of cuticle	12.1209	0.810215	1
Slitura_Head.4741.1.p1	MF	42302	structural constituent of cuticle	12.1706	0.81125	1
Slitura_Head.4764.3.p1	MF	42302	structural constituent of cuticle	12.105	0.809883	1
Slitura_Head.4765.1.p1	MF	42302	structural constituent of cuticle	12.1674	0.811184	1
Slitura_Head.4767.1.p1	MF	42302	structural constituent of cuticle	12.0984	0.809745	1
Slitura_Head.4768.1.p1	MF	42302	structural constituent of cuticle	12.1722	0.811284	1
Slitura_Head.4770.2.p1	MF	42302	structural constituent of cuticle	12.1153	0.810099	1
Slitura_Head.4771.1.p1	MF	42302	structural constituent of cuticle	10.4846	0.774857	1
Slitura_Head.4772.1.p1	CC	62129	chitin-based extracellular matrix	1.15256	0.460583	1
	MF	42302	structural constituent of cuticle	12.1727	0.811294	1
Slitura_Head.4776.1.p1	MF	42302	structural constituent of cuticle	12.1572	0.810971	1
Slitura_Head.4780.1.p1	MF	42302	structural constituent of cuticle	12.1543	0.81091	1
Slitura_Head.4782.1.p1	MF	42302	structural constituent of cuticle	12.1726	0.811292	1
Slitura_Head.4783.1.p1	MF	42302	structural constituent of cuticle	12.1687	0.81121	1
Slitura_Head.4783.2.p1	MF	42302	structural constituent of cuticle	12.1687	0.811211	1
Slitura_Head.4783.3.p1	MF	42302	structural constituent of cuticle	12.1709	0.811257	1
Slitura_Head.4783.4.p1	MF	42302	structural constituent of cuticle	12.1687	0.811211	1
Slitura_Head.4783.5.p1	MF	42302	structural constituent of cuticle	12.1637	0.811106	1
Slitura_Head.4828.1.p1	BP	10951	negative regulation of endopeptidase activity	10.0353	0.764672	1
	BP	48526	imaginal disc-derived wing expansion	2.58005	0.537928	30
	BP	35202	tracheal pit formation in open tracheal system	2.55937	0.536991	31
	BP	7426	tracheal outgrowth, open tracheal system	2.41815	0.530492	33
	BP	42331	phototaxis	2.35629	0.527585	34
	BP	7419	ventral cord development	2.23452	0.52175	36
	BP	60232	delamination	2.16452	0.518323	37
	BP	71711	basement membrane organization	2.00439	0.510269	38
	BP	6508	proteolysis	1.53887	0.484823	62
	BP	7155	cell adhesion	1.04712	0.453281	82
	CC	5576	extracellular region	6.20009	0.666248	1
	CC	30425	dendrite	1.52088	0.483766	2
	MF	8191	metalloendopeptidase inhibitor activity	14.894	0.8502	1
	MF	8237	metallopeptidase activity	2.30757	0.525269	9
Slitura_Head.4828.2.p1	BP	10951	negative regulation of endopeptidase activity	10.0353	0.764672	1
	BP	48526	imaginal disc-derived wing expansion	2.57109	0.537523	30
	BP	35202	tracheal pit formation in open tracheal system	2.55048	0.536587	31
	BP	7426	tracheal outgrowth, open tracheal system	2.40975	0.530099	33
	BP	42331	phototaxis	2.34811	0.527198	34
	BP	7419	ventral cord development	2.22676	0.521372	36
	BP	60232	delamination	2.157	0.517951	37
	BP	71711	basement membrane organization	1.99742	0.509912	38
	BP	6508	proteolysis	1.53113	0.484369	62
	BP	7155	cell adhesion	1.04348	0.453023	82
	CC	5576	extracellular region	6.20081	0.666269	1
	CC	30425	dendrite	1.51559	0.483455	2
	MF	8191	metalloendopeptidase inhibitor activity	14.8941	0.8502	1
	MF	8237	metallopeptidase activity	2.29596	0.524713	9
Slitura_Head.4899.1.p1	MF	42302	structural constituent of cuticle	12.1726	0.811291	1
Slitura_Head.4902.1.p1	MF	42302	structural constituent of cuticle	12.1726	0.811293	1
Slitura_Head.4908.1.p2	MF	42302	structural constituent of cuticle	11.8059	0.803604	1
Slitura_Head.4910.1.p1	MF	42302	structural constituent of cuticle	10.9086	0.78427	1
Slitura_Head.4911.1.p1	MF	42302	structural constituent of cuticle	12.1467	0.810752	1
Slitura_Head.4912.1.p1	MF	42302	structural constituent of cuticle	12.0556	0.808851	1
Slitura_Head.4912.10.p1	MF	42302	structural constituent of cuticle	11.8818	0.805205	1
Slitura_Head.4912.13.p2	MF	42302	structural constituent of cuticle	12.0523	0.808782	1
Slitura_Head.4912.16.p1	MF	42302	structural constituent of cuticle	11.5542	0.798256	1
Slitura_Head.4912.17.p1	MF	42302	structural constituent of cuticle	12.0523	0.808782	1
Slitura_Head.4912.18.p1	MF	42302	structural constituent of cuticle	11.8889	0.805354	1
Slitura_Head.4912.23.p2	MF	42302	structural constituent of cuticle	11.895	0.805481	1
Slitura_Head.4912.4.p1	MF	42302	structural constituent of cuticle	12.0741	0.809239	1
Slitura_Head.4912.6.p2	MF	42302	structural constituent of cuticle	11.895	0.805481	1
Slitura_Head.4913.1.p1	MF	42302	structural constituent of cuticle	12.0811	0.809384	1
Slitura_Head.4914.1.p1	MF	42302	structural constituent of cuticle	12.0927	0.809626	1
Slitura_Head.4915.2.p1	MF	42302	structural constituent of cuticle	12.0728	0.809212	1
Slitura_Head.4916.5.p1	MF	42302	structural constituent of cuticle	12.1343	0.810494	1
Slitura_Head.4916.8.p1	MF	42302	structural constituent of cuticle	12.064	0.809027	1
Slitura_Head.4922.1.p1	MF	42302	structural constituent of cuticle	11.17	0.789981	1
Slitura_Head.4922.2.p2	MF	42302	structural constituent of cuticle	12.0569	0.808878	1
Slitura_Head.4922.3.p2	MF	42302	structural constituent of cuticle	12.0823	0.809409	1
Slitura_Head.4922.4.p2	MF	42302	structural constituent of cuticle	12.0818	0.809399	1
Slitura_Head.4922.6.p1	MF	42302	structural constituent of cuticle	11.9868	0.807412	1
Slitura_Head.4922.7.p1	MF	42302	structural constituent of cuticle	11.9958	0.807599	1
Slitura_Head.4922.9.p1	MF	42302	structural constituent of cuticle	12.0164	0.808031	1
Slitura_Head.4923.1.p1	MF	42302	structural constituent of cuticle	10.5218	0.775689	1
Slitura_Head.4924.1.p1	MF	42302	structural constituent of cuticle	11.6348	0.799975	1
Slitura_Head.4924.2.p1	MF	42302	structural constituent of cuticle	11.6348	0.799975	1
Slitura_Head.4927.1.p1	MF	42302	structural constituent of cuticle	11.0661	0.787719	1
Slitura_Head.4934.1.p1	MF	42302	structural constituent of cuticle	12.1508	0.810839	1
Slitura_Head.5006.1.p1	MF	42302	structural constituent of cuticle	12.045	0.80863	1
Slitura_Head.5006.2.p1	MF	42302	structural constituent of cuticle	12.1727	0.811293	1
Slitura_Head.5006.3.p1	MF	42302	structural constituent of cuticle	12.1727	0.811293	1
Slitura_Head.5025.1.p1	CC	5576	extracellular region	1.81326	0.500222	1
Slitura_Head.5025.2.p1	CC	5576	extracellular region	1.80193	0.499611	1
Slitura_Head.5049.1.p1	BP	2710	negative regulation of T cell mediated immunity	1.38211	0.475402	1
	BP	42130	negative regulation of T cell proliferation	1.2507	0.467084	5
	MF	30246	carbohydrate binding	4.00943	0.595442	1
Slitura_Head.5049.2.p1	BP	2710	negative regulation of T cell mediated immunity	1.38211	0.475402	1
	BP	42130	negative regulation of T cell proliferation	1.2507	0.467084	5
	MF	30246	carbohydrate binding	4.00943	0.595442	1
Slitura_Head.5049.3.p1	BP	2710	negative regulation of T cell mediated immunity	1.38211	0.475402	1
	BP	42130	negative regulation of T cell proliferation	1.2507	0.467084	5
	MF	30246	carbohydrate binding	4.00943	0.595442	1
Slitura_Head.5323.1.p1	BP	6508	proteolysis	4.32808	0.606775	1
	MF	4252	serine-type endopeptidase activity	6.92071	0.686681	1
Slitura_Head.5323.2.p1	BP	6508	proteolysis	4.29716	0.605694	1
	MF	4252	serine-type endopeptidase activity	6.93111	0.686968	1
Slitura_Head.5323.3.p1	BP	6508	proteolysis	4.32699	0.606737	1
	MF	4252	serine-type endopeptidase activity	6.95513	0.68763	1
Slitura_Head.5378.1.p1	BP	10951	negative regulation of endopeptidase activity	9.92015	0.762026	1
	CC	5576	extracellular region	3.17775	0.563537	1
	MF	4867	serine-type endopeptidase inhibitor activity	11.3487	0.793847	1
Slitura_Head.5537.1.p1	BP	6030	chitin metabolic process	1.31403	0.471145	1
	CC	5581	collagen trimer	3.7573	0.586152	1
	MF	42302	structural constituent of cuticle	7.84798	0.711467	1
	MF	8061	chitin binding	1.25926	0.467639	3
Slitura_Head.5537.10.p1	BP	6030	chitin metabolic process	1.50451	0.4828	1
	CC	5581	collagen trimer	3.65596	0.582331	1
	MF	42302	structural constituent of cuticle	7.07327	0.690868	1
	MF	8061	chitin binding	1.4418	0.479049	3
Slitura_Head.5537.11.p1	BP	6030	chitin metabolic process	1.40492	0.476804	1
	CC	5581	collagen trimer	4.10249	0.598797	1
	MF	42302	structural constituent of cuticle	7.35118	0.698382	1
	MF	8061	chitin binding	1.34636	0.473179	3
Slitura_Head.5537.12.p1	BP	6030	chitin metabolic process	1.49768	0.482396	1
	CC	5581	collagen trimer	3.65156	0.582164	1
	MF	42302	structural constituent of cuticle	7.07008	0.690781	1
	MF	8061	chitin binding	1.43526	0.478653	3
Slitura_Head.5537.13.p1	BP	6030	chitin metabolic process	1.43187	0.478447	1
	CC	5581	collagen trimer	3.85903	0.589937	1
	MF	42302	structural constituent of cuticle	7.25219	0.695722	1
	MF	8061	chitin binding	1.37219	0.474788	3
Slitura_Head.5537.14.p1	BP	6030	chitin metabolic process	1.39683	0.476309	1
	CC	5581	collagen trimer	4.08298	0.598097	1
	MF	42302	structural constituent of cuticle	7.37409	0.698995	1
	MF	8061	chitin binding	1.33861	0.472694	3
Slitura_Head.5537.15.p1	BP	6030	chitin metabolic process	1.07822	0.455472	1
	CC	5581	collagen trimer	3.11901	0.561134	1
	MF	42302	structural constituent of cuticle	7.93418	0.713695	1
	MF	8061	chitin binding	1.03328	0.452296	3
Slitura_Head.5537.16.p1	BP	6030	chitin metabolic process	1.3464	0.473182	1
	CC	5581	collagen trimer	4.33419	0.606988	1
	MF	42302	structural constituent of cuticle	6.92416	0.686776	1
	MF	8061	chitin binding	1.29028	0.469633	3
Slitura_Head.5537.17.p1	BP	6030	chitin metabolic process	1.43574	0.478682	1
	CC	5581	collagen trimer	3.84976	0.589594	1
	MF	42302	structural constituent of cuticle	7.206	0.694475	1
	MF	8061	chitin binding	1.3759	0.475018	3
Slitura_Head.5537.18.p1	BP	6030	chitin metabolic process	1.54103	0.484949	1
	CC	5581	collagen trimer	3.73129	0.585176	1
	MF	42302	structural constituent of cuticle	6.9991	0.688838	1
	MF	8061	chitin binding	1.4768	0.481152	3
Slitura_Head.5537.19.p1	BP	6030	chitin metabolic process	1.00042	0.449931	1
	CC	5581	collagen trimer	2.95792	0.554424	1
	MF	42302	structural constituent of cuticle	8.04241	0.716475	1
Slitura_Head.5537.2.p1	BP	6030	chitin metabolic process	1.287	0.469424	1
	CC	5581	collagen trimer	4.29054	0.605462	1
	CC	5576	extracellular region	1.0161	0.451064	3
	MF	42302	structural constituent of cuticle	7.43363	0.700583	1
	MF	8061	chitin binding	1.23336	0.465954	3
Slitura_Head.5537.20.p1	CC	5581	collagen trimer	2.86336	0.5504	1
	MF	42302	structural constituent of cuticle	7.93505	0.713717	1
Slitura_Head.5537.21.p1	CC	5581	collagen trimer	3.12089	0.561211	1
	MF	42302	structural constituent of cuticle	8.21562	0.720885	1
Slitura_Head.5537.22.p1	BP	6030	chitin metabolic process	1.08629	0.456035	1
	CC	5581	collagen trimer	3.13743	0.56189	1
	MF	42302	structural constituent of cuticle	7.83128	0.711034	1
	MF	8061	chitin binding	1.04101	0.452848	3
Slitura_Head.5537.23.p1	CC	5581	collagen trimer	3.12181	0.561249	1
	MF	42302	structural constituent of cuticle	7.82028	0.710748	1
Slitura_Head.5537.24.p1	BP	6030	chitin metabolic process	1.03846	0.452666	1
	CC	5581	collagen trimer	3.04091	0.557903	1
	MF	42302	structural constituent of cuticle	7.8283	0.710957	1
Slitura_Head.5537.25.p1	CC	5581	collagen trimer	2.95024	0.554099	1
	MF	42302	structural constituent of cuticle	8.206	0.720642	1
Slitura_Head.5537.26.p1	BP	6030	chitin metabolic process	1.05202	0.453629	1
	CC	5581	collagen trimer	3.32608	0.569509	1
	MF	42302	structural constituent of cuticle	7.46327	0.701372	1
	MF	8061	chitin binding	1.00817	0.450492	3
Slitura_Head.5537.3.p1	BP	6030	chitin metabolic process	1.38377	0.475504	1
	CC	5581	collagen trimer	3.75744	0.586157	1
	MF	42302	structural constituent of cuticle	7.65149	0.706343	1
	MF	8061	chitin binding	1.3261	0.471907	3
Slitura_Head.5537.4.p1	BP	6030	chitin metabolic process	1.40331	0.476706	1
	CC	5581	collagen trimer	3.65563	0.582318	1
	MF	42302	structural constituent of cuticle	7.38144	0.699191	1
	MF	8061	chitin binding	1.34482	0.473083	3
Slitura_Head.5537.5.p1	BP	6030	chitin metabolic process	1.47925	0.481299	1
	CC	5581	collagen trimer	3.63088	0.581377	1
	MF	42302	structural constituent of cuticle	7.06104	0.690534	1
	MF	8061	chitin binding	1.4176	0.477579	3
Slitura_Head.5537.6.p1	BP	6030	chitin metabolic process	1.48045	0.48137	1
	CC	5581	collagen trimer	3.62987	0.581338	1
	MF	42302	structural constituent of cuticle	7.05613	0.6904	1
	MF	8061	chitin binding	1.41875	0.477649	3
Slitura_Head.5537.7.p1	CC	5581	collagen trimer	2.91789	0.552728	1
	MF	42302	structural constituent of cuticle	8.29957	0.723006	1
Slitura_Head.5537.8.p1	BP	6030	chitin metabolic process	1.49207	0.482062	1
	CC	5581	collagen trimer	3.64035	0.581737	1
	MF	42302	structural constituent of cuticle	7.08953	0.691312	1
	MF	8061	chitin binding	1.42988	0.478327	3
Slitura_Head.5537.9.p1	BP	6030	chitin metabolic process	1.49275	0.482103	1
	CC	5581	collagen trimer	3.64131	0.581774	1
	MF	42302	structural constituent of cuticle	7.09118	0.691357	1
	MF	8061	chitin binding	1.43053	0.478366	3
Slitura_Head.556.2.p1	BP	7165	signal transduction	4.28774	0.605364	1
	CC	5576	extracellular region	6.17015	0.665374	1
	MF	5184	neuropeptide hormone activity	14.0008	0.844804	1
Slitura_Head.556.3.p1	BP	7165	signal transduction	4.26256	0.604479	1
	CC	5576	extracellular region	6.13391	0.664313	1
	MF	5184	neuropeptide hormone activity	13.9186	0.844299	1
Slitura_Head.5647.1.p1	CC	5576	extracellular region	6.28942	0.668843	1
	MF	5198	structural molecule activity	3.92518	0.592371	1
Slitura_Head.5647.2.p1	CC	5576	extracellular region	6.28827	0.66881	1
	MF	5198	structural molecule activity	3.92447	0.592345	1
Slitura_Head.5687.1.p1	BP	55114	oxidation-reduction process	2.40982	0.530102	1
	MF	16491	oxidoreductase activity	2.7255	0.544412	1
Slitura_Head.5689.1.p1	BP	55114	oxidation-reduction process	2.41135	0.530174	1
	MF	16491	oxidoreductase activity	2.72724	0.544488	1
Slitura_Head.5741.1.p1	BP	10951	negative regulation of endopeptidase activity	9.44853	0.751022	1
	BP	6508	proteolysis	3.34425	0.570231	23
	BP	6030	chitin metabolic process	1.9429	0.507091	32
	CC	5576	extracellular region	5.42981	0.643044	1
	MF	4867	serine-type endopeptidase inhibitor activity	10.8092	0.782078	1
	MF	8233	peptidase activity	3.57949	0.579412	9
	MF	8061	chitin binding	1.86192	0.502829	11
Slitura_Head.5741.2.p1	BP	10951	negative regulation of endopeptidase activity	9.45646	0.75121	1
	BP	6508	proteolysis	3.44146	0.574063	23
	BP	6030	chitin metabolic process	1.93334	0.506593	32
	CC	5576	extracellular region	5.44146	0.643407	1
	MF	4867	serine-type endopeptidase inhibitor activity	10.8182	0.782279	1
	MF	8233	peptidase activity	3.68353	0.583376	9
	MF	8061	chitin binding	1.85275	0.50234	11
Slitura_Head.5741.3.p1	BP	10951	negative regulation of endopeptidase activity	9.5465	0.75333	1
	BP	6508	proteolysis	3.48156	0.575628	23
	BP	6030	chitin metabolic process	1.75838	0.497241	33
	CC	5576	extracellular region	5.47814	0.644547	1
	MF	4867	serine-type endopeptidase inhibitor activity	10.9212	0.784547	1
	MF	8233	peptidase activity	3.72646	0.584995	9
	MF	8061	chitin binding	1.68509	0.493186	12
Slitura_Head.5741.4.p1	BP	10951	negative regulation of endopeptidase activity	9.4921	0.75205	1
	BP	6508	proteolysis	3.35589	0.570693	23
	BP	6030	chitin metabolic process	2.01412	0.510767	32
	CC	5576	extracellular region	5.45414	0.643801	1
	MF	4867	serine-type endopeptidase inhibitor activity	10.859	0.783178	1
	MF	8233	peptidase activity	3.59195	0.579889	9
	MF	8061	chitin binding	1.93017	0.506427	11
Slitura_Head.5741.5.p1	BP	10466	negative regulation of peptidase activity	9.59041	0.754361	1
	BP	52548	regulation of endopeptidase activity	9.45623	0.751204	4
	BP	6508	proteolysis	3.42305	0.573342	23
	BP	6030	chitin metabolic process	1.80032	0.499523	33
	CC	5576	extracellular region	5.49525	0.645077	1
	MF	4867	serine-type endopeptidase inhibitor activity	10.9699	0.785615	1
	MF	8233	peptidase activity	3.66383	0.582629	9
	MF	8061	chitin binding	1.72528	0.49542	12
Slitura_Head.5903.1.p1	BP	6508	proteolysis	4.364	0.608026	1
	MF	4252	serine-type endopeptidase activity	7.19856	0.694273	1
Slitura_Head.5903.2.p1	BP	6508	proteolysis	4.364	0.608026	1
	MF	4252	serine-type endopeptidase activity	7.19856	0.694273	1
Slitura_Head.5903.3.p1	BP	6508	proteolysis	4.3655	0.608078	1
	MF	4252	serine-type endopeptidase activity	7.20347	0.694406	1
Slitura_Head.5905.1.p1	BP	6508	proteolysis	4.35061	0.60756	1
	MF	4252	serine-type endopeptidase activity	7.19039	0.694052	1
Slitura_Head.5905.2.p1	BP	6508	proteolysis	4.35061	0.60756	1
	MF	4252	serine-type endopeptidase activity	7.19039	0.694052	1
Slitura_Head.5905.3.p1	BP	6508	proteolysis	4.35061	0.60756	1
	MF	4252	serine-type endopeptidase activity	7.19039	0.694052	1
Slitura_Head.5905.4.p1	BP	6508	proteolysis	4.35061	0.60756	1
	MF	4252	serine-type endopeptidase activity	7.19039	0.694052	1
Slitura_Head.6040.1.p1	MF	4252	serine-type endopeptidase activity	1.26318	0.467892	1
Slitura_Head.6040.2.p1	MF	4252	serine-type endopeptidase activity	1.26819	0.468215	1
Slitura_Head.6040.3.p1	BP	10466	negative regulation of peptidase activity	2.11023	0.515627	1
	BP	6030	chitin metabolic process	1.23931	0.466343	20
	CC	5576	extracellular region	2.18289	0.519227	1
	MF	30414	peptidase inhibitor activity	2.17183	0.518683	1
	MF	16844	strictosidine synthase activity	1.36685	0.474457	6
	MF	8061	chitin binding	1.18765	0.462938	7
	MF	3964	RNA-directed DNA polymerase activity	1.00223	0.450061	9
Slitura_Head.6040.4.p1	BP	10466	negative regulation of peptidase activity	3.82785	0.588782	1
	BP	6278	RNA-dependent DNA biosynthetic process	1.76178	0.497427	21
	CC	5576	extracellular region	2.92551	0.553052	1
	MF	30414	peptidase inhibitor activity	3.93958	0.592898	1
	MF	3964	RNA-directed DNA polymerase activity	1.81798	0.500477	6
	MF	16844	strictosidine synthase activity	1.79431	0.499198	7
Slitura_Head.6187.1.p1	BP	40003	chitin-based cuticle development	1.09622	0.456725	1
	CC	62129	chitin-based extracellular matrix	6.88483	0.68569	1
	CC	276	mitochondrial proton-transporting ATP synthase complex, coupling factor F(o)	1.03204	0.452208	4
	MF	8061	chitin binding	4.13663	0.600018	1
	MF	5214	structural constituent of chitin-based cuticle	1.22042	0.465106	2
Slitura_Head.6253.1.p1	MF	16787	hydrolase activity	2.14568	0.517391	1
Slitura_Head.6420.1.p1	BP	6508	proteolysis	4.35027	0.607548	1
	BP	7229	integrin-mediated signaling pathway	4.14647	0.600369	2
	MF	4222	metalloendopeptidase activity	7.44301	0.700833	1
Slitura_Head.6420.2.p1	BP	6508	proteolysis	4.3506	0.607559	1
	BP	7229	integrin-mediated signaling pathway	4.2318	0.603396	2
	MF	4222	metalloendopeptidase activity	7.50175	0.702393	1
Slitura_Head.6420.3.p1	BP	6508	proteolysis	4.3506	0.607559	1
	BP	7229	integrin-mediated signaling pathway	4.2318	0.603396	2
	MF	4222	metalloendopeptidase activity	7.50175	0.702393	1
Slitura_Head.6420.4.p1	BP	7229	integrin-mediated signaling pathway	4.47879	0.611989	1
	BP	6508	proteolysis	4.35064	0.607561	2
	MF	4222	metalloendopeptidase activity	7.50199	0.702399	1
Slitura_Head.6420.5.p1	BP	7229	integrin-mediated signaling pathway	4.47844	0.611977	1
	BP	6508	proteolysis	4.35065	0.607561	2
	MF	4222	metalloendopeptidase activity	7.50202	0.7024	1
Slitura_Head.6663.1.p1	MF	42302	structural constituent of cuticle	12.1035	0.809853	1
Slitura_Head.6667.1.p1	MF	42302	structural constituent of cuticle	12.0542	0.808823	1
Slitura_Head.6953.1.p1	MF	42302	structural constituent of cuticle	12.1206	0.810209	1
Slitura_Head.7103.1.p1	BP	6508	proteolysis	1.01366	0.450888	1
	MF	4252	serine-type endopeptidase activity	1.67531	0.492638	1
Slitura_Head.7104.1.p1	MF	4252	serine-type endopeptidase activity	1.56017	0.486065	1
Slitura_Head.7139.1.p1	BP	6879	cellular iron ion homeostasis	9.95888	0.762918	1
	BP	6826	iron ion transport	8.27272	0.722329	13
	BP	1990461	detoxification of iron ion	2.52312	0.535341	22
	BP	55114	oxidation-reduction process	2.47673	0.53321	26
	BP	45475	locomotor rhythm	1.91468	0.505616	29
	BP	98659	inorganic cation import across plasma membrane	1.65382	0.491429	33
	BP	51649	establishment of localization in cell	1.25098	0.467102	42
	CC	5623	cell	6.08055	0.662745	1
	CC	70288	ferritin complex	2.36135	0.527824	2
	MF	16724	oxidoreductase activity, oxidizing metal ions, oxygen as acceptor	12.203	0.811924	1
	MF	8199	ferric iron binding	9.95459	0.762819	4
	MF	8198	ferrous iron binding	1.31031	0.470909	11
Slitura_Head.7139.2.p1	BP	6879	cellular iron ion homeostasis	9.95889	0.762918	1
	BP	6826	iron ion transport	8.27272	0.722329	13
	BP	1990461	detoxification of iron ion	2.4828	0.53349	25
	BP	55114	oxidation-reduction process	2.4767	0.533209	26
	BP	45475	locomotor rhythm	1.88408	0.504004	29
	BP	98659	inorganic cation import across plasma membrane	1.6274	0.489931	33
	BP	51649	establishment of localization in cell	1.23099	0.465799	42
	CC	5623	cell	6.08055	0.662745	1
	CC	70288	ferritin complex	2.32362	0.526034	2
	MF	16724	oxidoreductase activity, oxidizing metal ions, oxygen as acceptor	12.2028	0.81192	1
	MF	8199	ferric iron binding	9.9546	0.762819	4
	MF	8198	ferrous iron binding	1.28937	0.469575	11
Slitura_Head.7139.3.p1	BP	6879	cellular iron ion homeostasis	9.95889	0.762918	1
	BP	6826	iron ion transport	8.27273	0.722329	13
	BP	55114	oxidation-reduction process	2.47634	0.533192	25
	BP	1990461	detoxification of iron ion	2.4647	0.532655	26
	BP	45475	locomotor rhythm	1.87034	0.503276	29
	BP	98659	inorganic cation import across plasma membrane	1.61553	0.489254	33
	BP	51649	establishment of localization in cell	1.22201	0.465211	42
	CC	5623	cell	6.08056	0.662746	1
	CC	70288	ferritin complex	2.30667	0.525226	2
	MF	16724	oxidoreductase activity, oxidizing metal ions, oxygen as acceptor	12.201	0.811883	1
	MF	8199	ferric iron binding	9.9546	0.762819	4
	MF	8198	ferrous iron binding	1.27997	0.468973	11
Slitura_Head.7188.1.p1	BP	6508	proteolysis	4.35002	0.607539	1
	MF	4252	serine-type endopeptidase activity	7.18941	0.694026	1
Slitura_Head.7320.1.p1	BP	6508	proteolysis	4.37248	0.60832	1
	MF	4252	serine-type endopeptidase activity	7.22653	0.69503	1
Slitura_Head.7336.1.p1	BP	6508	proteolysis	4.34701	0.607435	1
	MF	4252	serine-type endopeptidase activity	7.16802	0.693446	1
Slitura_Head.7341.1.p1	BP	6508	proteolysis	4.35541	0.607727	1
	MF	4252	serine-type endopeptidase activity	7.15574	0.693113	1
Slitura_Head.7379.2.p1	BP	6508	proteolysis	4.3725	0.608321	1
	MF	4252	serine-type endopeptidase activity	7.18089	0.693795	1
Slitura_Head.7379.3.p1	BP	6508	proteolysis	4.3725	0.608321	1
	MF	4252	serine-type endopeptidase activity	7.18089	0.693795	1
Slitura_Head.7379.4.p1	BP	6508	proteolysis	4.3725	0.608321	1
	MF	4252	serine-type endopeptidase activity	7.18089	0.693795	1
Slitura_Head.7533.1.p1	BP	6801	superoxide metabolic process	9.55034	0.753421	1
	BP	71450	cellular response to oxygen radical	8.49374	0.727871	4
	BP	303	response to superoxide	8.49159	0.727818	6
	BP	98869	cellular oxidant detoxification	6.1488	0.664749	15
	BP	55114	oxidation-reduction process	2.17033	0.518609	26
	MF	4784	superoxide dismutase activity	9.27152	0.746822	1
	MF	46872	metal ion binding	2.68177	0.542481	4
Slitura_Head.7533.2.p1	BP	6801	superoxide metabolic process	9.55034	0.753421	1
	BP	71450	cellular response to oxygen radical	8.49374	0.727871	4
	BP	303	response to superoxide	8.49159	0.727818	6
	BP	98869	cellular oxidant detoxification	6.1488	0.664749	15
	BP	55114	oxidation-reduction process	2.17033	0.518609	26
	MF	4784	superoxide dismutase activity	9.27152	0.746822	1
	MF	46872	metal ion binding	2.68177	0.542481	4
Slitura_Head.7616.1.p1	BP	7389	pattern specification process	1.6003	0.488382	1
	BP	8593	regulation of Notch signaling pathway	1.08944	0.456254	2
	CC	30173	integral component of Golgi membrane	1.79452	0.499209	1
	MF	16757	transferase activity, transferring glycosyl groups	5.80306	0.65448	1
Slitura_Head.7616.2.p1	BP	7389	pattern specification process	1.6003	0.488382	1
	BP	8593	regulation of Notch signaling pathway	1.08944	0.456254	2
	CC	30173	integral component of Golgi membrane	1.79452	0.499209	1
	MF	16757	transferase activity, transferring glycosyl groups	5.80306	0.65448	1
Slitura_Head.7674.1.p1	MF	5509	calcium ion binding	4.10813	0.598999	1
Slitura_Head.7674.2.p1	BP	7561	imaginal disc eversion	1.33555	0.472502	1
	MF	5509	calcium ion binding	4.23735	0.603592	1
Slitura_Head.772.1.p1	BP	6030	chitin metabolic process	10.9087	0.784272	1
	BP	35151	regulation of tube size, open tracheal system	1.23228	0.465884	9
	BP	40003	chitin-based cuticle development	1.17409	0.462032	11
	CC	5576	extracellular region	6.20594	0.666418	1
	MF	8061	chitin binding	10.454	0.774171	1
Slitura_Head.772.2.p1	BP	6030	chitin metabolic process	10.9067	0.784227	1
	BP	35151	regulation of tube size, open tracheal system	1.2102	0.464433	9
	BP	40003	chitin-based cuticle development	1.15306	0.460617	11
	CC	5576	extracellular region	6.20477	0.666384	1
	MF	8061	chitin binding	10.4521	0.774127	1
Slitura_Head.7777.1.p1	MF	30246	carbohydrate binding	4.83363	0.62393	1
	MF	8081	phosphoric diester hydrolase activity	1.24948	0.467005	2
Slitura_Head.7777.2.p1	MF	30246	carbohydrate binding	4.83998	0.624139	1
	MF	8081	phosphoric diester hydrolase activity	1.24396	0.466646	2
Slitura_Head.82.1.p1	MF	42302	structural constituent of cuticle	12.0909	0.809589	1
Slitura_Head.82.2.p1	MF	42302	structural constituent of cuticle	12.0908	0.809588	1
Slitura_Head.8273.1.p1	MF	30246	carbohydrate binding	6.66151	0.67946	1
Slitura_Head.8326.2.p1	MF	30246	carbohydrate binding	6.59029	0.677451	1
Slitura_Head.8348.1.p1	BP	6030	chitin metabolic process	10.0725	0.765525	1
	BP	5975	carbohydrate metabolic process	4.22696	0.603225	6
	BP	35001	dorsal trunk growth, open tracheal system	1.25676	0.467477	10
	BP	35159	regulation of tube length, open tracheal system	1.1431	0.459942	11
	BP	60439	trachea morphogenesis	1.09196	0.45643	13
	CC	5576	extracellular region	5.73023	0.652278	1
	MF	8061	chitin binding	9.65271	0.755819	1
Slitura_Head.8348.2.p1	BP	6030	chitin metabolic process	10.061	0.765262	1
	BP	5975	carbohydrate metabolic process	4.22692	0.603224	6
	BP	35001	dorsal trunk growth, open tracheal system	1.24774	0.466892	10
	BP	35159	regulation of tube length, open tracheal system	1.1349	0.459384	11
	BP	60439	trachea morphogenesis	1.08413	0.455884	13
	CC	5576	extracellular region	5.72369	0.65208	1
	MF	8061	chitin binding	9.64168	0.755561	1
Slitura_Head.840.1.p1	CC	5581	collagen trimer	5.28934	0.638639	1
	MF	5201	extracellular matrix structural constituent	11.7266	0.801925	1
Slitura_Head.8625.1.p1	MF	42302	structural constituent of cuticle	11.6732	0.80079	1
Slitura_Head.8628.1.p1	MF	42302	structural constituent of cuticle	12.0541	0.808819	1
Slitura_Head.8628.2.p1	MF	42302	structural constituent of cuticle	12.0542	0.808823	1
Slitura_Head.8631.1.p1	MF	42302	structural constituent of cuticle	11.2191	0.791046	1
Slitura_Head.8663.1.p1	BP	6030	chitin metabolic process	10.75	0.780771	1
	CC	5576	extracellular region	6.11565	0.663777	1
	MF	8061	chitin binding	10.302	0.770743	1
Slitura_Head.8663.2.p1	BP	6030	chitin metabolic process	10.7503	0.780777	1
	CC	5576	extracellular region	6.11581	0.663782	1
	MF	8061	chitin binding	10.3022	0.770749	1
Slitura_Head.8795.1.p2	BP	50808	synapse organization	6.42952	0.672876	1
	BP	7606	sensory perception of chemical stimulus	1.81937	0.500552	4
	CC	32589	neuron projection membrane	8.08662	0.717605	1
Slitura_Head.8795.2.p2	BP	50808	synapse organization	6.37838	0.671409	1
	BP	7606	sensory perception of chemical stimulus	1.81821	0.500489	4
	CC	32589	neuron projection membrane	8.02231	0.71596	1
Slitura_Head.8795.3.p2	BP	50808	synapse organization	5.69221	0.651123	1
	BP	7606	sensory perception of chemical stimulus	1.64318	0.490827	4
	CC	32589	neuron projection membrane	7.15928	0.693209	1
Slitura_Head.8865.1.p3	BP	6030	chitin metabolic process	10.3497	0.771823	1
	BP	5975	carbohydrate metabolic process	3.33365	0.56981	7
	CC	5576	extracellular region	5.86979	0.656485	1
	MF	8061	chitin binding	9.91835	0.761984	1
	MF	16810	hydrolase activity, acting on carbon-nitrogen (but not peptide) bonds	4.36961	0.608221	2
Slitura_Head.8865.2.p1	BP	5975	carbohydrate metabolic process	4.2516	0.604094	1
	BP	6030	chitin metabolic process	3.82007	0.588494	2
	CC	5576	extracellular region	2.08973	0.5146	1
	MF	16810	hydrolase activity, acting on carbon-nitrogen (but not peptide) bonds	5.77539	0.653645	1
	MF	8061	chitin binding	3.66085	0.582516	2
Slitura_Head.9010.1.p1	MF	42302	structural constituent of cuticle	12.1262	0.810325	1
Slitura_Head.9066.1.p1	BP	50808	synapse organization	4.82571	0.623668	1
	CC	32589	neuron projection membrane	3.07194	0.559191	1
Slitura_Head.9066.2.p1	BP	50808	synapse organization	4.82571	0.623668	1
	CC	32589	neuron projection membrane	3.07194	0.559191	1
Slitura_Head.9081.1.p1	MF	4386	helicase activity	4.74918	0.621129	1
	MF	30246	carbohydrate binding	1.9685	0.50842	8
Slitura_Head.9081.2.p1	MF	4386	helicase activity	4.74918	0.621129	1
	MF	30246	carbohydrate binding	1.9685	0.50842	8
Slitura_Head.91.2.p1	BP	31081	nuclear pore distribution	1.00569	0.450313	1
	MF	42302	structural constituent of cuticle	10.3601	0.772057	1
Slitura_Head.91.3.p1	BP	6913	nucleocytoplasmic transport	1.07936	0.455551	1
	BP	31081	nuclear pore distribution	1.03225	0.452222	3
	CC	5643	nuclear pore	1.36833	0.474549	1
	MF	42302	structural constituent of cuticle	9.79511	0.759134	1
	MF	17056	structural constituent of nuclear pore	1.51171	0.483226	3
Slitura_Head.91.4.p1	CC	5643	nuclear pore	1.15425	0.460697	1
	MF	42302	structural constituent of cuticle	9.33902	0.748429	1
	MF	17056	structural constituent of nuclear pore	1.27519	0.468666	3
Slitura_Head.9125.1.p1	BP	30308	negative regulation of cell growth	9.98201	0.763449	1
	CC	5634	nucleus	3.28862	0.568014	1
	CC	5737	cytoplasm	1.56828	0.486535	6
Slitura_Head.9125.2.p1	BP	30308	negative regulation of cell growth	7.18551	0.69392	1
	BP	7232	osmosensory signaling pathway via Sho1 osmosensor	1.80354	0.499698	8
	CC	5634	nucleus	2.3673	0.528105	1
	CC	5737	cytoplasm	1.12892	0.458976	6
	MF	5034	osmosensor activity	1.73084	0.495727	1
Slitura_Head.9209.1.p1	BP	44719	regulation of imaginal disc-derived wing size	7.95928	0.714341	1
	CC	5615	extracellular space	2.4192	0.530541	1
	MF	30246	carbohydrate binding	3.09154	0.560002	1
Slitura_Head.9209.2.p1	BP	44719	regulation of imaginal disc-derived wing size	8.05921	0.716905	1
	CC	5615	extracellular space	2.4719	0.532988	1
	MF	30246	carbohydrate binding	3.0415	0.557927	1
Slitura_Head.9209.3.p1	BP	44719	regulation of imaginal disc-derived wing size	7.75027	0.708927	1
	CC	5615	extracellular space	2.37888	0.528651	1
	MF	30246	carbohydrate binding	3.20834	0.56478	1
Slitura_Head.9209.4.p1	BP	44719	regulation of imaginal disc-derived wing size	8.29907	0.722994	1
	CC	5615	extracellular space	2.52055	0.535223	1
	MF	30246	carbohydrate binding	2.90802	0.552308	1
Slitura_Head.9467.1.p1	BP	32502	developmental process	1.251	0.467103	1
	CC	9986	cell surface	1.24631	0.466799	1
	MF	5102	signaling receptor binding	1.09217	0.456444	1
Slitura_Head.9467.2.p1	BP	32502	developmental process	1.18421	0.462708	1
	CC	9986	cell surface	1.16735	0.46158	1
	MF	5102	signaling receptor binding	1.02298	0.451559	1
Slitura_Head.9467.3.p1	BP	32502	developmental process	1.18421	0.462708	1
	CC	9986	cell surface	1.16735	0.46158	1
	MF	5102	signaling receptor binding	1.02298	0.451559	1
Slitura_Head.95.1.p1	MF	42302	structural constituent of cuticle	12.1726	0.811293	1
Slitura_Head.95.2.p1	MF	42302	structural constituent of cuticle	12.1727	0.811293	1
Slitura_Head.95.4.p1	MF	42302	structural constituent of cuticle	12.1726	0.811292	1
Slitura_Head.97.1.p1	MF	42302	structural constituent of cuticle	11.1733	0.790052	1
Slitura_Head.973.1.p1	CC	5615	extracellular space	8.65592	0.731892	1
Slitura_Head.973.2.p1	CC	5615	extracellular space	8.65592	0.731892	1
Slitura_Head.9730.1.p1	BP	7218	neuropeptide signaling pathway	12.0375	0.808473	1
Slitura_Head.9730.2.p1	BP	7218	neuropeptide signaling pathway	12.0396	0.808517	1
Slitura_Head.98.1.p1	BP	7229	integrin-mediated signaling pathway	1.94003	0.506942	1
	BP	51726	regulation of cell cycle	1.62473	0.489779	2
	BP	7155	cell adhesion	1.37002	0.474654	3
	CC	5581	collagen trimer	2.44964	0.531957	1
	CC	8305	integrin complex	2.00762	0.510435	2
	MF	5201	extracellular matrix structural constituent	2.76239	0.546029	1
	MF	4693	cyclin-dependent protein serine/threonine kinase activity	2.75188	0.545569	2
	MF	42302	structural constituent of cuticle	2.70513	0.543514	4
	MF	8353	RNA polymerase II CTD heptapeptide repeat kinase activity	2.66541	0.541755	5
Slitura_Head.9858.1.p1	BP	55114	oxidation-reduction process	2.39572	0.529442	1
	MF	16715	oxidoreductase activity, acting on paired donors, with incorporation or reduction of molecular oxygen, reduced ascorbate as one donor, and incorporation of one atom of oxygen	13.2633	0.833502	1
	MF	5507	copper ion binding	7.66295	0.706643	2
Slitura_Head.9858.2.p1	BP	55114	oxidation-reduction process	2.39572	0.529442	1
	MF	16715	oxidoreductase activity, acting on paired donors, with incorporation or reduction of molecular oxygen, reduced ascorbate as one donor, and incorporation of one atom of oxygen	13.2633	0.833502	1
	MF	5507	copper ion binding	7.66295	0.706643	2
Slitura_Head.9858.3.p1	BP	55114	oxidation-reduction process	2.39572	0.529442	1
	MF	16715	oxidoreductase activity, acting on paired donors, with incorporation or reduction of molecular oxygen, reduced ascorbate as one donor, and incorporation of one atom of oxygen	13.2633	0.833502	1
	MF	5507	copper ion binding	7.66295	0.706643	2
Slitura_Head.99.1.p1	MF	42302	structural constituent of cuticle	12.0507	0.808748	1
Slitura_Head.994.1.p1	CC	5615	extracellular space	8.62466	0.73112	1
Slitura_Head.994.2.p1	CC	5615	extracellular space	8.61901	0.73098	1
Slitura_Head.994.3.p1	CC	5615	extracellular space	8.64095	0.731523	1
Slitura_Head.994.4.p1	CC	5615	extracellular space	8.64732	0.73168	1
Slitura_Head.994.5.p1	CC	5615	extracellular space	8.62474	0.731122	1

## Sheet: SG_Nr
Protein ID	Cluster	Number of clustered proteins	Protein Length	NR Subject ID	NR E value	NR score	NR Description
Slitura_SG.1001.1.p1	34	2	560	XP_022822467.1	0	1164	cholinesterase 1-like
Slitura_SG.1012.1.p1	35	2	226	XP_022825082.1	1.24e-160	443	uncharacterized protein LOC111355430
Slitura_SG.1013.1.p1	35	2	226	XP_022823846.1	1.46e-160	442	uncharacterized protein LOC111354551
Slitura_SG.10140.3.p1	19	3	254	XP_022827499.1	0	520	attacin-A-like
Slitura_SG.10140.4.p1	19	3	254	XP_022827499.1	0	520	attacin-A-like
Slitura_SG.10140.6.p1	19	3	254	XP_022827499.1	0	520	attacin-A-like
Slitura_SG.10189.2.p1	36	2	325	XP_022827351.1	0	680	C-type mannose receptor 2-like
Slitura_SG.10190.1.p1	36	2	325	XP_022827350.1	0	680	C-type mannose receptor 2-like
Slitura_SG.10505.1.p1	37	2	213	XP_022828198.1	7.38e-147	407	collagen alpha-1(IV) chain-like
Slitura_SG.10505.2.p1	37	2	213	XP_022828198.1	6.04e-136	379	collagen alpha-1(IV) chain-like
Slitura_SG.11051.1.p1	38	2	285	XP_022828894.1	0	592	uncharacterized protein LOC111358186
Slitura_SG.11052.1.p1	38	2	288	XP_022828895.1	0	605	uncharacterized protein LOC111358188
Slitura_SG.11099.1.p1	39	2	145	XP_022829181.1	2.29e-106	299	plasmatocyte-spreading peptide-like
Slitura_SG.11099.2.p1	39	2	145	XP_022829181.1	2.29e-106	299	plasmatocyte-spreading peptide-like
Slitura_SG.11100.1.p1	40	2	135	XP_022829450.1	1.87e-87	250	osteocalcin 2-like isoform X2
Slitura_SG.11100.2.p1	40	2	176	XP_022829449.1	9.61e-123	343	uncharacterized protein DDB_G0271670-like isoform X1
Slitura_SG.11292.1.p1	41	2	416	XP_022829537.1	0	804	uncharacterized protein DDB_G0290685-like
Slitura_SG.11292.2.p1	41	2	416	XP_022829537.1	0	771	uncharacterized protein DDB_G0290685-like
Slitura_SG.11307.1.p1	42	2	327	XP_022829205.1	0	670	calumenin-B isoform X1
Slitura_SG.11307.2.p1	42	2	322	XP_022829206.1	0	659	calumenin-B isoform X2
Slitura_SG.11363.2.p1	20	3	88	XP_022830291.1	7.08e-62	188	E3 ubiquitin-protein ligase znrf2
Slitura_SG.11363.3.p1	20	3	88	XP_022830291.1	7.08e-62	188	E3 ubiquitin-protein ligase znrf2
Slitura_SG.11363.4.p1	20	3	88	XP_022830291.1	7.08e-62	188	E3 ubiquitin-protein ligase znrf2
Slitura_SG.11637.1.p1	43	2	265	XP_022830346.1	1.6e-171	474	cuticle protein 16.5-like
Slitura_SG.11638.1.p1	43	2	265	XP_022830345.1	1.97e-171	473	cuticle protein 16.5-like
Slitura_SG.11985.2.p1	44	2	106	XP_022831095.1	2.74e-75	217	cysteine proteinase-like
Slitura_SG.11985.3.p1	44	2	106	XP_022831095.1	2.74e-75	217	cysteine proteinase-like
Slitura_SG.12013.1.p1	45	2	255	XP_022830893.1	0	530	uncharacterized protein LOC111359538 isoform X1
Slitura_SG.12013.2.p1	45	2	254	XP_022830894.1	0	528	uncharacterized protein LOC111359538 isoform X2
Slitura_SG.12150.1.p1	46	2	246	XP_022830867.1	4.41e-151	427	uncharacterized protein LOC111359520
Slitura_SG.12150.2.p1	46	2	246	XP_022830867.1	4.41e-151	427	uncharacterized protein LOC111359520
Slitura_SG.12264.1.p1	47	2	188	XP_022832066.1	2.3e-134	373	apolipophorin-3
Slitura_SG.12264.2.p1	47	2	188	XP_022832066.1	2.3e-134	373	apolipophorin-3
Slitura_SG.12327.1.p1	48	2	496	XP_022831794.1	0	1037	N-acetylglucosamine-6-sulfatase-like isoform X2
Slitura_SG.12327.3.p1	48	2	526	XP_022831793.1	0	1097	N-acetylglucosamine-6-sulfatase-like isoform X1
Slitura_SG.12491.1.p1	49	2	1377	XP_022831650.1	0	2755	carboxypeptidase D-like isoform X2
Slitura_SG.12491.4.p1	49	2	812	XP_022831650.1	0	1713	carboxypeptidase D-like isoform X2
Slitura_SG.12535.1.p1	21	3	234	XP_022832121.1	4.7e-180	493	peptidoglycan-recognition protein LB-like
Slitura_SG.12537.1.p1	21	3	212	XP_022831988.1	9.18e-162	444	peptidoglycan-recognition protein LB-like
Slitura_SG.12538.1.p1	21	3	199	XP_022831609.1	4.84e-151	416	peptidoglycan-recognition protein LB-like
Slitura_SG.12539.1.p1	50	2	468	XP_022831973.1	0	936	neurogenic locus notch homolog protein 4
Slitura_SG.12539.2.p1	50	2	468	XP_022831973.1	0	936	neurogenic locus notch homolog protein 4
Slitura_SG.12542.1.p1	51	2	223	XP_022832049.1	1.01e-148	412	pupal cuticle protein-like
Slitura_SG.12604.1.p1	51	2	244	XP_022831981.1	1.39e-166	459	pupal cuticle protein-like
Slitura_SG.12655.1.p1	6	5	168	XP_022831960.1	1.04e-123	349	apolipoprotein D-like
Slitura_SG.12655.2.p1	6	5	168	XP_022831960.1	1.04e-123	349	apolipoprotein D-like
Slitura_SG.12655.3.p1	6	5	168	XP_022831960.1	1.04e-123	349	apolipoprotein D-like
Slitura_SG.12655.4.p1	6	5	168	XP_022831960.1	1.04e-123	349	apolipoprotein D-like
Slitura_SG.12655.5.p1	6	5	267	XP_022831960.1	0	559	apolipoprotein D-like
Slitura_SG.1277.1.p1	22	3	222	XP_022831396.1	1.22e-156	432	multiple coagulation factor deficiency protein 2 homolog isoform X3
Slitura_SG.1277.2.p1	22	3	236	XP_022831370.1	1.07e-163	451	multiple coagulation factor deficiency protein 2 homolog isoform X1
Slitura_SG.1277.3.p1	22	3	236	XP_022831370.1	1.07e-163	451	multiple coagulation factor deficiency protein 2 homolog isoform X1
Slitura_SG.12937.1.p1	53	2	237	XP_022832671.1	2.1e-177	486	FK506-binding protein 2 isoform X1
Slitura_SG.12937.2.p1	53	2	215	XP_022832672.1	1.03e-160	442	FK506-binding protein 2 isoform X2
Slitura_SG.13008.1.p1	54	2	321	XP_022833045.1	0	580	glycine-rich cell wall structural protein-like
Slitura_SG.1302.1.p1	55	2	589	XP_022833754.1	0	991	nascent polypeptide-associated complex subunit alpha, muscle-specific form-like
Slitura_SG.1302.2.p1	55	2	589	XP_022833754.1	0	1035	nascent polypeptide-associated complex subunit alpha, muscle-specific form-like
Slitura_SG.1308.1.p1	56	2	132	XP_022831584.1	1.18e-94	268	larval cuticle protein LCP-17-like
Slitura_SG.13365.1.p1	57	2	122	XP_022834054.1	3.94e-86	246	ejaculatory bulb-specific protein 3-like
Slitura_SG.13366.1.p1	7	5	127	XP_022834052.1	4.48e-92	263	ejaculatory bulb-specific protein 3-like isoform X1
Slitura_SG.13369.1.p1	7	5	126	XP_022834066.1	3.84e-92	261	ejaculatory bulb-specific protein 3-like
Slitura_SG.13370.1.p1	7	5	128	ALJ30216.1	4.45e-93	264	putative chemosensory protein CSP5
Slitura_SG.13371.1.p1	7	5	128	ALJ30213.1	9.62e-92	261	putative chemosensory protein CSP2
Slitura_SG.13371.2.p1	7	5	128	ALJ30213.1	9.62e-92	261	putative chemosensory protein CSP2
Slitura_SG.13390.1.p1	58	2	123	XP_022834083.1	3.37e-87	249	ejaculatory bulb-specific protein 3-like isoform X1
Slitura_SG.13390.2.p1	58	2	123	XP_022834083.1	3.37e-87	249	ejaculatory bulb-specific protein 3-like isoform X1
Slitura_SG.13391.1.p2	58	2	122	ALJ30212.1	7.22e-89	253	putative chemosensory protein CSP1
Slitura_SG.13417.1.p2	8	5	122	XP_022834159.1	2.45e-87	249	uncharacterized protein LOC111361932
Slitura_SG.13417.2.p2	8	5	122	XP_022834158.1	1.24e-87	250	uncharacterized protein LOC111361931
Slitura_SG.13417.3.p2	8	5	122	XP_022834159.1	2.45e-87	249	uncharacterized protein LOC111361932
Slitura_SG.13417.5.p2	8	5	122	XP_022834158.1	1.24e-87	250	uncharacterized protein LOC111361931
Slitura_SG.13419.1.p1	8	5	122	XP_022834179.1	1.55e-86	247	uncharacterized protein LOC111361950 isoform X1
Slitura_SG.13444.1.p1	59	2	584	XP_022834198.1	0	1167	nucleobindin-2-like isoform X1
Slitura_SG.13444.2.p1	59	2	584	XP_022834199.1	0	1173	nucleobindin-2-like isoform X2
Slitura_SG.13500.1.p1	24	3	434	XP_022834333.1	0	897	chitinase-like protein EN03
Slitura_SG.13500.2.p1	24	3	459	XP_022834333.1	0	877	chitinase-like protein EN03
Slitura_SG.13500.3.p1	24	3	452	XP_022834333.1	0	887	chitinase-like protein EN03
Slitura_SG.13551.1.p1	25	3	155	XP_022834413.1	3.34e-107	302	uncharacterized protein LOC111362112
Slitura_SG.13551.2.p1	25	3	155	XP_022834413.1	2.29e-110	310	uncharacterized protein LOC111362112
Slitura_SG.13551.3.p1	25	3	155	XP_022834413.1	2.29e-110	310	uncharacterized protein LOC111362112
Slitura_SG.13826.1.p1	12	4	139	XP_022834886.1	1.39e-103	291	lysozyme-like
Slitura_SG.14011.1.p1	13	4	190	XP_022835204.1	1.1e-125	352	larval cuticle protein A2B-like
Slitura_SG.14241.2.p1	60	2	405	XP_022835590.1	0	800	leucine-rich repeat and immunoglobulin-like domain containing-NOGO receptor-interacting protein 4
Slitura_SG.14241.3.p1	60	2	418	XP_022835590.1	0	833	leucine-rich repeat and immunoglobulin-like domain containing-NOGO receptor-interacting protein 4
Slitura_SG.1575.1.p1	14	4	1325	XP_022835141.1	0	2688	fibulin-1-like isoform X4
Slitura_SG.1575.2.p1	14	4	1326	XP_022835134.1	0	2692	fibulin-1-like isoform X3
Slitura_SG.1575.3.p1	14	4	1340	XP_022835121.1	0	2719	fibulin-1-like isoform X1
Slitura_SG.1575.4.p1	14	4	1325	XP_022835141.1	0	2688	fibulin-1-like isoform X4
Slitura_SG.1664.1.p1	61	2	360	XP_022837114.1	0	752	inhibin beta B chain
Slitura_SG.1664.2.p1	61	2	360	XP_022837114.1	0	752	inhibin beta B chain
Slitura_SG.1762.1.p1	62	2	588	XP_022837546.1	0	1222	proclotting enzyme-like
Slitura_SG.1854.1.p1	63	2	174	XP_022837262.1	6.66e-126	351	uncharacterized protein LOC111364586
Slitura_SG.1920.1.p1	63	2	141	XP_022837315.1	1.15e-103	292	uncharacterized protein LOC111364622
Slitura_SG.2180.1.p1	64	2	463	XP_022814110.1	0	795	neurofilament heavy polypeptide-like isoform X2
Slitura_SG.2180.2.p1	64	2	464	XP_022814109.1	0	798	neurofilament heavy polypeptide-like isoform X1
Slitura_SG.228.1.p1	26	3	617	XP_022834918.1	0	1269	papilin-like isoform X1
Slitura_SG.228.2.p1	26	3	826	XP_022834918.1	0	1699	papilin-like isoform X1
Slitura_SG.228.3.p1	26	3	824	XP_022834990.1	0	1694	ADAMTS-like protein 4 isoform X2
Slitura_SG.2286.1.p1	65	2	932	XP_022837871.1	0	1903	dorsal-ventral patterning protein Sog isoform X1
Slitura_SG.2286.2.p1	65	2	930	XP_022837873.1	0	1899	dorsal-ventral patterning protein Sog isoform X2
Slitura_SG.2362.1.p2	23	3	138	XP_022814060.1	3.87e-97	275	cuticle protein CP14.6-like
Slitura_SG.2365.1.p1	23	3	140	XP_022814059.1	1.06e-97	277	larval cuticle protein LCP-17-like
Slitura_SG.2392.1.p1	54	2	310	XP_022814028.1	0	528	glycine-rich cell wall structural protein
Slitura_SG.2539.1.p1	66	2	590	XP_022814621.1	0	1236	chitooligosaccharidolytic beta-N-acetylglucosaminidase
Slitura_SG.2539.2.p1	66	2	590	XP_022814621.1	0	1236	chitooligosaccharidolytic beta-N-acetylglucosaminidase
Slitura_SG.267.10.p1	1	24	177	XP_022822425.1	2.23e-114	322	myb-like protein I isoform X19
Slitura_SG.267.14.p1	1	24	174	XP_022822503.1	5.51e-115	323	variant surface antigen E-like isoform X20
Slitura_SG.267.15.p1	1	24	207	XP_022821134.1	8.53e-138	384	GATA zinc finger domain-containing protein 15-like isoform X3
Slitura_SG.267.17.p1	1	24	187	XP_022821938.1	3.82e-124	347	myb-like protein I isoform X13
Slitura_SG.267.19.p1	1	24	188	XP_022821772.1	1.44e-123	346	uncharacterized protein DDB_G0287625-like isoform X11
Slitura_SG.267.2.p1	1	24	189	XP_022821687.1	5.55e-93	268	myb-like protein I isoform X10
Slitura_SG.267.24.p1	1	24	210	XP_022820980.1	1.98e-139	388	GATA zinc finger domain-containing protein 15-like isoform X1
Slitura_SG.267.25.p1	1	24	184	XP_022822094.1	4.67e-124	347	myb-like protein I isoform X15
Slitura_SG.267.26.p1	1	24	199	XP_022821220.1	1.69e-130	364	myb-like protein I isoform X4
Slitura_SG.267.27.p1	1	24	197	XP_022821354.1	7.74e-132	368	GATA zinc finger domain-containing protein 15-like isoform X6
Slitura_SG.267.28.p1	1	24	197	XP_022821354.1	7.74e-132	368	GATA zinc finger domain-containing protein 15-like isoform X6
Slitura_SG.267.29.p1	1	24	184	XP_022822173.1	3.92e-124	347	mitochondrial substrate carrier family protein Y-like isoform X16
Slitura_SG.267.30.p1	1	24	184	XP_022822257.1	7.4e-124	347	GATA zinc finger domain-containing protein 15-like isoform X17
Slitura_SG.267.31.p1	1	24	186	XP_022822017.1	6.78e-123	344	GATA zinc finger domain-containing protein 15-like isoform X14
Slitura_SG.267.34.p1	1	24	165	XP_022821687.1	1.06e-68	205	myb-like protein I isoform X10
Slitura_SG.267.6.p1	1	24	210	XP_022821059.1	1e-139	389	GATA zinc finger domain-containing protein 15-like isoform X2
Slitura_SG.267.7.p1	1	24	188	XP_022821854.1	3.82e-123	345	myb-like protein I isoform X12
Slitura_SG.267.9.p1	1	24	166	XP_022822795.1	1.59e-91	263	rasGEF domain-containing serine/threonine-protein kinase X-like isoform X24
Slitura_SG.2880.1.p1	12	4	141	XP_022814852.1	1.42e-105	296	lysozyme-like
Slitura_SG.2881.1.p1	12	4	140	XP_022814833.1	1.37e-104	294	lysozyme-like
Slitura_SG.2881.2.p1	12	4	140	XP_022814833.1	1.37e-104	294	lysozyme-like
Slitura_SG.3061.1.p1	12	4	179	XP_022815599.1	1.78e-119	335	larval cuticle protein A2B-like
Slitura_SG.3183.2.p1	67	2	104	XP_022815493.1	1.05e-72	211	uncharacterized protein LOC111348824 isoform X2
Slitura_SG.3183.3.p1	67	2	105	XP_022815492.1	1.53e-72	210	uncharacterized protein LOC111348824 isoform X1
Slitura_SG.3327.1.p1	4	7	168	XP_022816382.1	1.16e-120	337	inducible metalloproteinase inhibitor protein-like
Slitura_SG.3328.1.p1	4	7	166	XP_022816597.1	1.1e-115	324	inducible metalloproteinase inhibitor protein-like
Slitura_SG.3328.2.p1	4	7	166	XP_022816596.1	3.15e-113	318	inducible metalloproteinase inhibitor protein-like
Slitura_SG.3328.3.p1	4	7	166	XP_022816597.1	1.71e-113	319	inducible metalloproteinase inhibitor protein-like
Slitura_SG.3328.4.p1	4	7	166	XP_022816596.1	7.09e-114	320	inducible metalloproteinase inhibitor protein-like
Slitura_SG.3328.6.p1	4	7	166	XP_022816596.1	1.17e-116	327	inducible metalloproteinase inhibitor protein-like
Slitura_SG.3328.7.p1	4	7	166	XP_022816597.1	8.24e-116	325	inducible metalloproteinase inhibitor protein-like
Slitura_SG.3330.1.p1	68	2	154	XP_022816602.1	8.51e-112	313	inducible metalloproteinase inhibitor protein-like
Slitura_SG.3330.2.p1	68	2	154	XP_022816602.1	8.51e-112	313	inducible metalloproteinase inhibitor protein-like
Slitura_SG.3374.1.p1	69	2	391	XP_022816325.1	0	793	alaserpin-like isoform X2
Slitura_SG.3374.2.p1	69	2	396	XP_022816324.1	0	807	alaserpin-like isoform X1
Slitura_SG.3556.1.p1	13	4	416	XP_022815919.1	0	837	uncharacterized protein LOC111349161
Slitura_SG.3599.1.p1	27	3	401	TKX27881.1	0	803	cuticular protein RR-1
Slitura_SG.3599.2.p1	27	3	401	TKX27881.1	0	803	cuticular protein RR-1
Slitura_SG.3599.3.p1	27	3	510	XP_022816072.1	0	1023	uncharacterized protein LOC111349259
Slitura_SG.3620.2.p1	70	2	121	XP_022816669.1	2.99e-87	249	uncharacterized protein LOC111349697 isoform X1
Slitura_SG.3620.3.p1	70	2	116	XP_022816670.1	1.44e-83	239	uncharacterized protein LOC111349697 isoform X2
Slitura_SG.3631.1.p1	15	4	385	XP_022815888.1	0	807	uncharacterized protein LOC111349142
Slitura_SG.3631.2.p1	15	4	385	XP_022815888.1	0	807	uncharacterized protein LOC111349142
Slitura_SG.3631.3.p1	15	4	385	XP_022815888.1	0	807	uncharacterized protein LOC111349142
Slitura_SG.3631.4.p1	15	4	385	XP_022815888.1	0	807	uncharacterized protein LOC111349142
Slitura_SG.3958.1.p1	9	5	1100	XP_022816888.1	0	2150	collagen alpha-4(IV) chain-like isoform X1
Slitura_SG.3981.1.p1	71	2	221	XP_022817133.1	2.54e-144	401	fibrohexamerin-like
Slitura_SG.3981.2.p1	71	2	228	XP_022817133.1	1.34e-173	476	fibrohexamerin-like
Slitura_SG.4207.1.p1	10	5	403	XP_022817921.1	0	831	venom protease-like
Slitura_SG.4207.2.p1	10	5	403	XP_022817921.1	0	831	venom protease-like
Slitura_SG.4207.3.p1	10	5	403	XP_022817921.1	0	831	venom protease-like
Slitura_SG.4207.4.p1	10	5	403	XP_022817921.1	0	831	venom protease-like
Slitura_SG.4207.5.p1	10	5	403	XP_022817921.1	0	831	venom protease-like
Slitura_SG.4301.1.p1	72	2	115	XP_022817844.1	1.5e-81	234	uncharacterized protein LOC111350470
Slitura_SG.4302.1.p1	72	2	114	XP_022817835.1	3.82e-81	233	uncharacterized protein LOC111350462
Slitura_SG.4604.1.p1	74	2	395	XP_022818598.1	0	824	uncharacterized protein LOC111351063
Slitura_SG.4604.2.p1	74	2	395	XP_022818598.1	0	827	uncharacterized protein LOC111351063
Slitura_SG.4606.1.p1	16	4	878	XP_022818257.1	0	1838	A disintegrin and metalloproteinase with thrombospondin motifs 1 isoform X1
Slitura_SG.4606.2.p1	16	4	695	XP_022818257.1	0	1464	A disintegrin and metalloproteinase with thrombospondin motifs 1 isoform X1
Slitura_SG.4606.3.p1	16	4	694	XP_022818257.1	0	1463	A disintegrin and metalloproteinase with thrombospondin motifs 1 isoform X1
Slitura_SG.4606.4.p1	16	4	878	XP_022818257.1	0	1838	A disintegrin and metalloproteinase with thrombospondin motifs 1 isoform X1
Slitura_SG.4656.1.p1	5	7	121	XP_022818464.1	8.87e-87	248	uncharacterized protein LOC111350961 isoform X3
Slitura_SG.4657.1.p1	75	2	143	XP_022818447.1	1.75e-104	294	uncharacterized protein LOC111350951
Slitura_SG.4657.2.p1	75	2	143	XP_022818447.1	1.75e-104	294	uncharacterized protein LOC111350951
Slitura_SG.4665.1.p1	5	7	139	XP_022818449.1	3.47e-101	285	uncharacterized protein LOC111350952
Slitura_SG.4665.2.p1	5	7	139	XP_022818449.1	3.47e-101	285	uncharacterized protein LOC111350952
Slitura_SG.4666.1.p1	5	7	135	XP_022818454.1	2.52e-96	273	uncharacterized protein LOC111350956
Slitura_SG.4666.3.p1	5	7	133	XP_022818443.1	1.77e-94	268	uncharacterized protein LOC111350947
Slitura_SG.4667.1.p1	5	7	134	XP_022818455.1	6.13e-96	272	uncharacterized protein LOC111350957 isoform X1
Slitura_SG.4669.1.p1	5	7	137	XP_022818385.1	1.49e-99	281	uncharacterized protein LOC111350902
Slitura_SG.473.1.p1	76	2	324	XP_022819238.1	0	662	tenascin-like
Slitura_SG.473.3.p1	76	2	324	XP_022819238.1	0	662	tenascin-like
Slitura_SG.5110.1.p1	28	3	234	XP_022819214.1	1.35e-177	486	ferritin, lower subunit isoform X2
Slitura_SG.5110.2.p1	28	3	236	XP_022819213.1	6.7e-179	490	ferritin, lower subunit isoform X1
Slitura_SG.5110.3.p1	28	3	231	XP_022819215.1	8.65e-175	479	ferritin, lower subunit isoform X3
Slitura_SG.5165.1.p1	62	2	419	XP_022819028.1	0	859	serine protease 42
Slitura_SG.5277.1.p1	77	2	387	XP_022819078.1	0	808	serine protease snake-like
Slitura_SG.5277.2.p1	77	2	387	XP_022819078.1	0	694	serine protease snake-like
Slitura_SG.5399.1.p1	78	2	173	XP_022820006.1	1.51e-124	347	superoxide dismutase [Cu-Zn]-like
Slitura_SG.5399.2.p1	78	2	173	XP_022820006.1	1.51e-124	347	superoxide dismutase [Cu-Zn]-like
Slitura_SG.5533.1.p1	79	2	407	XP_022819914.1	0	853	endoplasmic reticulum resident protein 44
Slitura_SG.5533.2.p1	79	2	407	XP_022819914.1	0	853	endoplasmic reticulum resident protein 44
Slitura_SG.5673.1.p1	80	2	207	XP_022819303.1	2.74e-151	417	uncharacterized protein LOC111351558
Slitura_SG.5673.2.p1	80	2	156	XP_022819303.1	2.43e-109	309	uncharacterized protein LOC111351558
Slitura_SG.6004.1.p1	81	2	223	XP_022821058.1	2.11e-171	470	uncharacterized protein LOC111352680
Slitura_SG.6362.1.p1	81	2	191	XP_022820409.1	4.2e-125	350	larval/pupal rigid cuticle protein 66-like
Slitura_SG.6598.1.p1	82	2	229	XP_022821940.1	9.62e-170	466	uncharacterized protein LOC111353229 isoform X1
Slitura_SG.6598.2.p1	82	2	191	XP_022821941.1	2.62e-140	389	uncharacterized protein LOC111353229 isoform X2
Slitura_SG.6599.1.p1	83	2	265	XP_022822185.1	0	540	uncharacterized protein LOC111353406
Slitura_SG.6599.2.p1	83	2	244	XP_022822185.1	0	497	uncharacterized protein LOC111353406
Slitura_SG.6764.1.p1	84	2	203	XP_022821522.1	4.8e-156	429	uncharacterized protein LOC111352989 isoform X4
Slitura_SG.6764.2.p1	84	2	207	XP_022821521.1	3.4e-159	437	uncharacterized protein LOC111352989 isoform X3
Slitura_SG.6897.1.p1	11	5	256	XP_022821652.1	0	514	trypsin CFT-1-like
Slitura_SG.6899.1.p1	11	5	256	XP_022821647.1	0	512	trypsin CFT-1-like isoform X1
Slitura_SG.6903.1.p1	11	5	255	XP_022821659.1	0	506	trypsin, alkaline C-like
Slitura_SG.6906.1.p1	11	5	253	XP_022821673.1	0	516	trypsin, alkaline B-like
Slitura_SG.6908.1.p1	11	5	263	XP_022821644.1	0	539	trypsin, alkaline B-like
Slitura_SG.7025.1.p1	29	3	371	XP_022822401.1	0	757	protein shifted-like isoform X2
Slitura_SG.7025.2.p1	29	3	378	XP_022822398.1	0	772	protein shifted-like isoform X1
Slitura_SG.7025.3.p1	29	3	378	XP_022822398.1	0	772	protein shifted-like isoform X1
Slitura_SG.7105.1.p1	2	12	255	XP_022815024.1	9.14e-171	471	uncharacterized protein LOC111348593 isoform X1
Slitura_SG.7105.2.p1	2	12	255	XP_022815024.1	9.14e-171	471	uncharacterized protein LOC111348593 isoform X1
Slitura_SG.7105.3.p1	2	12	255	XP_022815024.1	9.14e-171	471	uncharacterized protein LOC111348593 isoform X1
Slitura_SG.7105.4.p1	2	12	244	XP_022815025.1	4.71e-164	453	uncharacterized protein LOC111348593 isoform X2
Slitura_SG.7109.1.p1	17	4	356	XP_022815028.1	3.54e-93	281	serum response factor-binding protein 1-like
Slitura_SG.7109.2.p1	17	4	252	XP_022815028.1	7.35e-83	256	serum response factor-binding protein 1-like
Slitura_SG.7109.3.p2	17	4	217	XP_022815028.1	1.77e-137	391	serum response factor-binding protein 1-like
Slitura_SG.7109.4.p1	17	4	421	XP_022815028.1	0	710	serum response factor-binding protein 1-like
Slitura_SG.7165.1.p1	85	2	210	XP_022815036.1	2.66e-156	434	protein FAM151A isoform X1
Slitura_SG.7165.2.p1	85	2	286	XP_022815036.1	0	586	protein FAM151A isoform X1
Slitura_SG.7166.1.p1	2	12	299	XP_022814724.1	0	542	uncharacterized protein LOC111348372 isoform X1
Slitura_SG.7166.10.p1	2	12	299	XP_022814724.1	0	516	uncharacterized protein LOC111348372 isoform X1
Slitura_SG.7166.2.p1	2	12	299	XP_022814724.1	0	517	uncharacterized protein LOC111348372 isoform X1
Slitura_SG.7166.4.p1	2	12	266	XP_022814728.1	1.8e-176	486	uncharacterized protein LOC111348372 isoform X4
Slitura_SG.7166.5.p1	2	12	266	XP_022814728.1	1.8e-176	486	uncharacterized protein LOC111348372 isoform X4
Slitura_SG.7166.6.p1	2	12	299	XP_022814724.1	6.77e-178	492	uncharacterized protein LOC111348372 isoform X1
Slitura_SG.7166.7.p1	2	12	266	XP_022814728.1	1.8e-176	486	uncharacterized protein LOC111348372 isoform X4
Slitura_SG.7166.9.p1	2	12	266	XP_022814727.1	5.68e-178	490	uncharacterized protein LOC111348372 isoform X3
Slitura_SG.7390.1.p1	86	2	736	XP_022822539.1	0	1545	MOXD1 homolog 1-like
Slitura_SG.7390.2.p1	86	2	736	XP_022822539.1	0	1545	MOXD1 homolog 1-like
Slitura_SG.765.2.p1	18	4	401	XP_022820001.1	0	813	antichymotrypsin-2-like isoform X2
Slitura_SG.765.3.p1	18	4	400	XP_022820029.1	0	811	antichymotrypsin-2-like isoform X5
Slitura_SG.765.5.p1	18	4	401	XP_022820010.1	0	815	antichymotrypsin-2-like isoform X3
Slitura_SG.765.6.p1	18	4	398	XP_022820046.1	0	808	antichymotrypsin-2-like isoform X7
Slitura_SG.8307.1.p1	87	2	3007	XP_022824897.1	0	6001	fibrillin-1-like isoform X2
Slitura_SG.8307.2.p1	87	2	3030	XP_022824896.1	0	6048	fibrillin-1-like isoform X1
Slitura_SG.8383.1.p1	9	5	1608	XP_022824375.1	0	3208	uncharacterized protein LOC111354946
Slitura_SG.8424.1.p1	9	5	605	XP_022824698.1	0	1255	chondroitin proteoglycan 2-like
Slitura_SG.8436.1.p1	30	3	335	XP_022824800.1	0	693	pancreatic triacylglycerol lipase-like
Slitura_SG.8437.1.p1	30	3	334	XP_022824778.1	0	690	pancreatic triacylglycerol lipase-like
Slitura_SG.8438.1.p1	30	3	335	XP_022824512.1	0	689	pancreatic triacylglycerol lipase-like
Slitura_SG.8441.4.p1	9	5	317	AFK27934.1	0	628	chitin binding protein
Slitura_SG.8441.6.p1	9	5	246	AFK27934.1	2.78e-160	447	chitin binding protein
Slitura_SG.8851.1.p1	88	2	198	XP_022825632.1	3.81e-149	415	uncharacterized protein LOC111355800
Slitura_SG.8851.2.p1	88	2	276	XP_022825632.1	0	576	uncharacterized protein LOC111355800
Slitura_SG.89.10.p1	3	8	397	XP_022837652.1	0	799	antichymotrypsin-1-like isoform X2
Slitura_SG.89.2.p1	3	8	397	XP_022837693.1	0	799	antichymotrypsin-1-like isoform X3
Slitura_SG.89.3.p1	3	8	397	XP_022837652.1	0	799	antichymotrypsin-1-like isoform X2
Slitura_SG.89.4.p1	3	8	396	XP_022813803.1	0	798	antichymotrypsin-1-like isoform X8
Slitura_SG.89.5.p1	3	8	396	XP_022813885.1	0	798	antichymotrypsin-1-like isoform X9
Slitura_SG.89.6.p1	3	8	397	XP_022838043.1	0	799	antichymotrypsin-1-like isoform X7
Slitura_SG.89.8.p1	3	8	395	XP_022814204.1	0	796	antichymotrypsin-1-like isoform X13
Slitura_SG.89.9.p1	3	8	397	XP_022837693.1	0	799	antichymotrypsin-1-like isoform X3
Slitura_SG.8997.1.p1	89	2	286	XP_022825336.1	0	604	protein spaetzle-like isoform X1
Slitura_SG.8997.3.p1	89	2	271	XP_022825337.1	0	572	protein spaetzle-like isoform X2
Slitura_SG.9016.1.p1	90	2	401	XP_022825187.1	0	723	proline-rich protein 4-like
Slitura_SG.9017.1.p1	90	2	359	XP_022825189.1	0	628	proline-rich protein 4-like
Slitura_SG.9034.2.p1	23	3	107	XP_022825251.1	7.27e-53	161	flexible cuticle protein 12-like
Slitura_SG.913.1.p1	81	2	217	XP_022825988.1	6.35e-166	456	uncharacterized protein LOC111356021
Slitura_SG.916.1.p2	34	2	226	XP_022826505.1	7.4e-117	345	juvenile hormone esterase-like
Slitura_SG.9300.1.p1	31	3	234	XP_022826049.1	2.63e-180	493	protein CREG1
Slitura_SG.9300.2.p1	31	3	234	XP_022826049.1	2.63e-180	493	protein CREG1
Slitura_SG.9300.3.p1	31	3	234	XP_022826049.1	2.63e-180	493	protein CREG1
Slitura_SG.9380.2.p1	91	2	383	XP_022826186.1	0	739	zonadhesin-like
Slitura_SG.9380.3.p1	91	2	248	XP_022826186.1	2.75e-159	486	zonadhesin-like
Slitura_SG.9443.1.p1	92	2	357	XP_022825967.1	0	733	alpha-2-macroglobulin receptor-associated protein isoform X1
Slitura_SG.9443.2.p1	92	2	356	XP_022825968.1	0	731	alpha-2-macroglobulin receptor-associated protein isoform X2
Slitura_SG.9515.1.p1	32	3	181	XP_022827127.1	9.73e-138	381	C-type lectin lectoxin-Lio2-like
Slitura_SG.9515.2.p1	32	3	181	XP_022827127.1	9.73e-138	381	C-type lectin lectoxin-Lio2-like
Slitura_SG.9515.3.p1	32	3	181	XP_022827127.1	9.73e-138	381	C-type lectin lectoxin-Lio2-like
Slitura_SG.9657.1.p1	93	2	216	XP_022827020.1	1.03e-163	450	GILT-like protein 1
Slitura_SG.9657.2.p1	93	2	224	XP_022827020.1	4.45e-161	444	GILT-like protein 1
Slitura_SG.9710.1.p1	23	3	278	XP_022826910.1	0	543	global transcription regulator sge1
Slitura_SG.9863.3.p1	33	3	1232	XP_022826754.1	0	2570	plexin A3
Slitura_SG.9863.4.p1	33	3	946	XP_022826754.1	0	1969	plexin A3
Slitura_SG.9863.5.p1	33	3	946	XP_022826754.1	0	1939	plexin A3

## Sheet: SG-GO
Protein ID	Gene Ontology	Gene Ontology ID	Description	ARGOT_score	ARGOT_PPV	ARGOT_rank
Slitura_SG.1001.1.p1	MF	16787	hydrolase activity	2.12878	0.516551	1
Slitura_SG.10140.3.p1	BP	19731	antibacterial humoral response	14.2556	0.84636	1
	BP	45087	innate immune response	1.17949	0.462394	17
	CC	5615	extracellular space	8.11789	0.718403	1
Slitura_SG.10140.4.p1	BP	19731	antibacterial humoral response	14.2556	0.84636	1
	BP	45087	innate immune response	1.17949	0.462394	17
	CC	5615	extracellular space	8.11789	0.718403	1
Slitura_SG.10140.6.p1	BP	19731	antibacterial humoral response	14.2556	0.84636	1
	BP	45087	innate immune response	1.17949	0.462394	17
	CC	5615	extracellular space	8.11789	0.718403	1
Slitura_SG.10189.2.p1	MF	30246	carbohydrate binding	7.46425	0.701398	1
Slitura_SG.10190.1.p1	MF	30246	carbohydrate binding	7.46425	0.701398	1
Slitura_SG.10505.1.p1	BP	43113	receptor clustering	3.60999	0.58058	1
	BP	7213	G protein-coupled acetylcholine receptor signaling pathway	3.46699	0.57506	2
	BP	6338	chromatin remodeling	1.06137	0.454289	37
	CC	45202	synapse	2.22818	0.521441	1
	CC	35060	brahma complex	1.4472	0.479375	2
	CC	16514	SWI/SNF complex	1.24678	0.466829	3
	MF	43236	laminin binding	3.78027	0.587011	1
	MF	5509	calcium ion binding	2.97996	0.555352	3
Slitura_SG.10505.2.p1	BP	43113	receptor clustering	5.77411	0.653607	1
	BP	7213	G protein-coupled acetylcholine receptor signaling pathway	5.54539	0.646626	2
	CC	45202	synapse	3.56393	0.578814	1
	CC	5886	plasma membrane	1.16715	0.461566	2
	MF	43236	laminin binding	6.04648	0.661741	1
	MF	5509	calcium ion binding	5.26962	0.638016	3
	MF	4252	serine-type endopeptidase activity	1.59399	0.48802	7
Slitura_SG.11051.1.p1	BP	6508	proteolysis	4.28667	0.605326	1
	MF	4252	serine-type endopeptidase activity	7.08471	0.691181	1
Slitura_SG.11052.1.p1	BP	6508	proteolysis	2.38836	0.529097	1
	MF	4252	serine-type endopeptidase activity	3.94732	0.593181	1
Slitura_SG.11099.1.p1	BP	7165	signal transduction	4.35827	0.607826	1
	CC	5615	extracellular space	8.74167	0.734003	1
	MF	5125	cytokine activity	11.8129	0.803751	1
Slitura_SG.11099.2.p1	BP	7165	signal transduction	4.35827	0.607826	1
	CC	5615	extracellular space	8.74167	0.734003	1
	MF	5125	cytokine activity	11.8129	0.803751	1
Slitura_SG.11100.1.p1	BP	6869	lipid transport	1.52578	0.484055	1
	CC	5730	nucleolus	3.4639	0.57494	1
	MF	5319	lipid transporter activity	1.75797	0.497219	1
Slitura_SG.11100.2.p1	BP	6869	lipid transport	1.54415	0.485131	1
	CC	5730	nucleolus	3.50561	0.576562	1
	MF	5319	lipid transporter activity	1.77914	0.498374	1
Slitura_SG.11292.1.p1	BP	90503	RNA phosphodiester bond hydrolysis, exonucleolytic	1.72728	0.495531	1
	BP	6397	mRNA processing	1.33616	0.47254	3
	MF	4534	5'-3' exoribonuclease activity	2.29006	0.52443	1
	MF	42302	structural constituent of cuticle	1.54556	0.485213	7
Slitura_SG.11292.2.p1	BP	90503	RNA phosphodiester bond hydrolysis, exonucleolytic	1.77762	0.498292	1
	BP	6397	mRNA processing	1.3751	0.474968	3
	MF	4534	5'-3' exoribonuclease activity	2.3568	0.527609	1
	MF	42302	structural constituent of cuticle	1.50341	0.482735	7
Slitura_SG.11307.1.p1	MF	5509	calcium ion binding	7.49385	0.702184	1
Slitura_SG.11307.2.p1	MF	5509	calcium ion binding	7.49425	0.702194	1
Slitura_SG.11363.2.p1	BP	16567	protein ubiquitination	3.77188	0.586698	1
	BP	90501	RNA phosphodiester bond hydrolysis	1.92367	0.506087	4
	BP	8033	tRNA processing	1.64305	0.49082	8
	BP	32259	methylation	1.38394	0.475515	12
	CC	30659	cytoplasmic vesicle membrane	4.20189	0.602338	1
	CC	32991	protein-containing complex	1.44357	0.479156	7
	CC	5886	plasma membrane	1.28734	0.469445	9
	MF	61630	ubiquitin protein ligase activity	4.2452	0.603868	1
	MF	4540	ribonuclease activity	1.99996	0.510042	5
	MF	16798	hydrolase activity, acting on glycosyl bonds	1.64833	0.491118	7
	MF	8168	methyltransferase activity	1.42233	0.477867	10
	MF	16874	ligase activity	1.24713	0.466852	13
Slitura_SG.11363.3.p1	BP	16567	protein ubiquitination	3.77188	0.586698	1
	BP	90501	RNA phosphodiester bond hydrolysis	1.92367	0.506087	4
	BP	8033	tRNA processing	1.64305	0.49082	8
	BP	32259	methylation	1.38394	0.475515	12
	CC	30659	cytoplasmic vesicle membrane	4.20189	0.602338	1
	CC	32991	protein-containing complex	1.44357	0.479156	7
	CC	5886	plasma membrane	1.28734	0.469445	9
	MF	61630	ubiquitin protein ligase activity	4.2452	0.603868	1
	MF	4540	ribonuclease activity	1.99996	0.510042	5
	MF	16798	hydrolase activity, acting on glycosyl bonds	1.64833	0.491118	7
	MF	8168	methyltransferase activity	1.42233	0.477867	10
	MF	16874	ligase activity	1.24713	0.466852	13
Slitura_SG.11363.4.p1	BP	16567	protein ubiquitination	3.77188	0.586698	1
	BP	90501	RNA phosphodiester bond hydrolysis	1.92367	0.506087	4
	BP	8033	tRNA processing	1.64305	0.49082	8
	BP	32259	methylation	1.38394	0.475515	12
	CC	30659	cytoplasmic vesicle membrane	4.20189	0.602338	1
	CC	32991	protein-containing complex	1.44357	0.479156	7
	CC	5886	plasma membrane	1.28734	0.469445	9
	MF	61630	ubiquitin protein ligase activity	4.2452	0.603868	1
	MF	4540	ribonuclease activity	1.99996	0.510042	5
	MF	16798	hydrolase activity, acting on glycosyl bonds	1.64833	0.491118	7
	MF	8168	methyltransferase activity	1.42233	0.477867	10
	MF	16874	ligase activity	1.24713	0.466852	13
Slitura_SG.11637.1.p1	MF	42302	structural constituent of cuticle	7.94811	0.714053	1
Slitura_SG.11638.1.p1	MF	42302	structural constituent of cuticle	8.02821	0.716111	1
Slitura_SG.11985.2.p1	BP	6508	proteolysis	2.37228	0.52834	1
	MF	8233	peptidase activity	2.53915	0.536072	1
Slitura_SG.11985.3.p1	BP	6508	proteolysis	2.37228	0.52834	1
	MF	8233	peptidase activity	2.53915	0.536072	1
Slitura_SG.12150.1.p1	BP	55114	oxidation-reduction process	2.41833	0.5305	1
	MF	8270	zinc ion binding	4.88554	0.625639	1
	MF	16491	oxidoreductase activity	2.72339	0.544319	3
Slitura_SG.12150.2.p1	BP	55114	oxidation-reduction process	2.41833	0.5305	1
	MF	8270	zinc ion binding	4.88554	0.625639	1
	MF	16491	oxidoreductase activity	2.72339	0.544319	3
Slitura_SG.12264.1.p1	BP	6869	lipid transport	8.90817	0.738072	1
	CC	5576	extracellular region	6.26593	0.668162	1
	MF	8289	lipid binding	8.30404	0.723119	1
Slitura_SG.12264.2.p1	BP	6869	lipid transport	8.90817	0.738072	1
	CC	5576	extracellular region	6.26593	0.668162	1
	MF	8289	lipid binding	8.30404	0.723119	1
Slitura_SG.12327.1.p1	BP	30203	glycosaminoglycan metabolic process	6.06416	0.662263	1
	CC	5764	lysosome	4.21482	0.602796	1
	MF	8449	N-acetylglucosamine-6-sulfatase activity	14.5896	0.84838	1
	MF	46872	metal ion binding	1.03499	0.452418	5
Slitura_SG.12327.3.p1	BP	30203	glycosaminoglycan metabolic process	5.09701	0.632512	1
	MF	8449	N-acetylglucosamine-6-sulfatase activity	12.2945	0.813823	1
Slitura_SG.12491.1.p1	BP	6508	proteolysis	4.36298	0.60799	1
	MF	4181	metallocarboxypeptidase activity	10.3751	0.772395	1
	MF	4185	serine-type carboxypeptidase activity	8.48736	0.727712	3
	MF	8270	zinc ion binding	5.00919	0.629675	11
Slitura_SG.12491.4.p1	BP	6508	proteolysis	4.37247	0.60832	1
	MF	4181	metallocarboxypeptidase activity	10.5549	0.77643	1
	MF	4185	serine-type carboxypeptidase activity	8.68607	0.732636	3
	MF	8270	zinc ion binding	5.09598	0.632478	11
Slitura_SG.12535.1.p1	BP	9253	peptidoglycan catabolic process	9.08857	0.742438	1
	BP	45087	innate immune response	8.12551	0.718597	4
	MF	8745	N-acetylmuramoyl-L-alanine amidase activity	9.72116	0.757416	1
	MF	42834	peptidoglycan binding	7.64493	0.70617	3
	MF	8270	zinc ion binding	5.11856	0.633204	7
Slitura_SG.12537.1.p1	BP	9253	peptidoglycan catabolic process	9.11983	0.74319	1
	BP	45087	innate immune response	4.96662	0.628291	10
	BP	16045	detection of bacterium	1.40152	0.476596	27
	BP	32824	negative regulation of natural killer cell differentiation	1.40127	0.476581	28
	BP	32826	regulation of natural killer cell differentiation involved in immune response	1.3935	0.476103	31
	BP	44117	growth of symbiont in host	1.29402	0.469872	34
	BP	50830	defense response to Gram-positive bacterium	1.28208	0.469108	36
	BP	32689	negative regulation of interferon-gamma production	1.14087	0.45979	40
	BP	2698	negative regulation of immune effector process	1.08196	0.455733	43
	MF	8745	N-acetylmuramoyl-L-alanine amidase activity	9.75459	0.758194	1
	MF	42834	peptidoglycan binding	5.49744	0.645145	5
	MF	8270	zinc ion binding	5.0738	0.631765	7
	MF	16019	peptidoglycan receptor activity	1.6262	0.489863	13
Slitura_SG.12538.1.p1	BP	9253	peptidoglycan catabolic process	9.09595	0.742616	1
	BP	45087	innate immune response	7.22726	0.695049	5
	MF	8745	N-acetylmuramoyl-L-alanine amidase activity	9.74551	0.757982	1
	MF	42834	peptidoglycan binding	6.89883	0.686077	3
	MF	8270	zinc ion binding	5.11702	0.633155	7
Slitura_SG.12539.1.p1	MF	5509	calcium ion binding	6.22707	0.667034	1
Slitura_SG.12539.2.p1	MF	5509	calcium ion binding	6.22707	0.667034	1
Slitura_SG.12542.1.p1	MF	42302	structural constituent of cuticle	10.6792	0.7792	1
Slitura_SG.12604.1.p1	CC	62129	chitin-based extracellular matrix	6.61182	0.678059	1
	MF	42302	structural constituent of cuticle	10.6736	0.779075	1
Slitura_SG.12655.1.p1	BP	7568	aging	4.59056	0.6158	1
	BP	6869	lipid transport	3.37984	0.571641	2
	MF	31409	pigment binding	9.86556	0.760766	1
	MF	8289	lipid binding	3.06062	0.558722	2
Slitura_SG.12655.2.p1	BP	7568	aging	4.59056	0.6158	1
	BP	6869	lipid transport	3.37984	0.571641	2
	MF	31409	pigment binding	9.86556	0.760766	1
	MF	8289	lipid binding	3.06062	0.558722	2
Slitura_SG.12655.3.p1	BP	7568	aging	4.59056	0.6158	1
	BP	6869	lipid transport	3.37984	0.571641	2
	MF	31409	pigment binding	9.86556	0.760766	1
	MF	8289	lipid binding	3.06062	0.558722	2
Slitura_SG.12655.4.p1	BP	7568	aging	4.59056	0.6158	1
	BP	6869	lipid transport	3.37984	0.571641	2
	MF	31409	pigment binding	9.86556	0.760766	1
	MF	8289	lipid binding	3.06062	0.558722	2
Slitura_SG.12655.5.p1	BP	7568	aging	4.60815	0.616395	1
	BP	6869	lipid transport	3.38797	0.571961	2
	MF	31409	pigment binding	9.89223	0.761382	1
	MF	8289	lipid binding	3.07235	0.559208	2
Slitura_SG.1277.1.p1	MF	5509	calcium ion binding	7.2854	0.696616	1
Slitura_SG.1277.2.p1	MF	5509	calcium ion binding	7.2457	0.695547	1
Slitura_SG.1277.3.p1	MF	5509	calcium ion binding	7.2457	0.695547	1
Slitura_SG.12937.1.p1	BP	413	protein peptidyl-prolyl isomerization	7.72773	0.708338	1
	BP	8587	imaginal disc-derived wing margin morphogenesis	1.36042	0.474057	12
	BP	22416	chaeta development	1.3207	0.471566	13
	BP	46716	muscle cell cellular homeostasis	1.19546	0.463458	14
	BP	45747	positive regulation of Notch signaling pathway	1.19005	0.463098	15
	MF	3755	peptidyl-prolyl cis-trans isomerase activity	7.95321	0.714185	1
	MF	5509	calcium ion binding	6.40865	0.672278	3
Slitura_SG.12937.2.p1	BP	413	protein peptidyl-prolyl isomerization	7.84082	0.711281	1
	BP	8587	imaginal disc-derived wing margin morphogenesis	1.36523	0.474356	12
	BP	22416	chaeta development	1.32537	0.471861	13
	BP	46716	muscle cell cellular homeostasis	1.19969	0.463738	14
	BP	45747	positive regulation of Notch signaling pathway	1.19426	0.463378	15
	MF	3755	peptidyl-prolyl cis-trans isomerase activity	8.0696	0.71717	1
	MF	5509	calcium ion binding	6.99394	0.688697	3
Slitura_SG.13008.1.p1	BP	40003	chitin-based cuticle development	8.21433	0.720853	1
	BP	10171	body morphogenesis	5.39944	0.642097	3
	BP	7018	microtubule-based movement	1.2075	0.464255	9
	CC	31012	extracellular matrix	8.51536	0.728409	1
	MF	5214	structural constituent of chitin-based cuticle	15.0924	0.851375	1
	MF	3777	microtubule motor activity	1.27134	0.468419	4
	MF	8017	microtubule binding	1.23365	0.465974	5
Slitura_SG.1302.1.p1	MF	140096	catalytic activity, acting on a protein	1.07876	0.45551	1
Slitura_SG.1308.1.p1	CC	62129	chitin-based extracellular matrix	1.17873	0.462342	1
	MF	42302	structural constituent of cuticle	12.1725	0.811291	1
Slitura_SG.13365.1.p1	BP	16310	phosphorylation	2.072	0.513708	1
	MF	16301	kinase activity	2.53564	0.535912	1
Slitura_SG.13366.1.p1	BP	16310	phosphorylation	1.43852	0.47885	1
	CC	5576	extracellular region	1.83752	0.501526	1
	MF	16301	kinase activity	1.7604	0.497352	1
Slitura_SG.13369.1.p1	MF	16301	kinase activity	1.16089	0.461145	1
Slitura_SG.13370.1.p1	BP	42742	defense response to bacterium	1.59114	0.487856	1
Slitura_SG.13371.1.p1	BP	42742	defense response to bacterium	1.56437	0.486309	1
	CC	5634	nucleus	1.16992	0.461753	1
	MF	8270	zinc ion binding	1.36515	0.474351	1
Slitura_SG.13371.2.p1	BP	42742	defense response to bacterium	1.56437	0.486309	1
	CC	5634	nucleus	1.16992	0.461753	1
	MF	8270	zinc ion binding	1.36515	0.474351	1
Slitura_SG.13391.1.p2	BP	16310	phosphorylation	2.38255	0.528824	1
	MF	16301	kinase activity	2.91568	0.552634	1
Slitura_SG.13444.1.p1	MF	5509	calcium ion binding	7.20991	0.69458	1
Slitura_SG.13444.2.p1	MF	5509	calcium ion binding	7.20611	0.694478	1
Slitura_SG.13500.1.p1	BP	5975	carbohydrate metabolic process	4.22333	0.603097	1
	BP	7444	imaginal disc development	1.60346	0.488563	2
	BP	40003	chitin-based cuticle development	1.41642	0.477508	3
	BP	18990	ecdysis, chitin-based cuticle	1.32164	0.471626	5
	MF	8061	chitin binding	10.5076	0.775372	1
	MF	8084	imaginal disc growth factor receptor binding	2.38334	0.528861	4
Slitura_SG.13500.2.p1	BP	5975	carbohydrate metabolic process	4.22485	0.60315	1
	BP	7444	imaginal disc development	1.65934	0.49174	2
	BP	40003	chitin-based cuticle development	1.41173	0.477221	3
	BP	18990	ecdysis, chitin-based cuticle	1.31095	0.470949	5
	MF	8061	chitin binding	10.51	0.775426	1
	MF	8084	imaginal disc growth factor receptor binding	2.4664	0.532734	4
Slitura_SG.13500.3.p1	BP	5975	carbohydrate metabolic process	4.22544	0.603171	1
	BP	7444	imaginal disc development	1.67221	0.492464	2
	BP	40003	chitin-based cuticle development	1.41221	0.477251	3
	BP	18990	ecdysis, chitin-based cuticle	1.30736	0.470721	5
	MF	8061	chitin binding	10.5126	0.775483	1
	MF	8084	imaginal disc growth factor receptor binding	2.48554	0.533617	4
Slitura_SG.13826.1.p1	BP	42742	defense response to bacterium	1.1016	0.457098	1
	MF	3796	lysozyme activity	10.4045	0.773058	1
Slitura_SG.14011.1.p1	MF	42302	structural constituent of cuticle	9.68553	0.756586	1
Slitura_SG.14241.2.p1	BP	7165	signal transduction	2.77603	0.546624	1
Slitura_SG.14241.3.p1	BP	7165	signal transduction	2.75142	0.545549	1
Slitura_SG.1575.1.p1	BP	30198	extracellular matrix organization	1.67582	0.492667	1
	CC	62023	collagen-containing extracellular matrix	1.59594	0.488132	1
	MF	5509	calcium ion binding	5.60418	0.648434	1
Slitura_SG.1575.2.p1	BP	30198	extracellular matrix organization	1.72533	0.495423	1
	CC	62023	collagen-containing extracellular matrix	1.64308	0.490822	1
	MF	5509	calcium ion binding	5.54649	0.64666	1
Slitura_SG.1575.3.p1	BP	30198	extracellular matrix organization	1.69889	0.493956	1
	CC	62023	collagen-containing extracellular matrix	1.6179	0.48939	1
	MF	5509	calcium ion binding	5.61029	0.648622	1
Slitura_SG.1575.4.p1	BP	30198	extracellular matrix organization	1.67582	0.492667	1
	CC	62023	collagen-containing extracellular matrix	1.59594	0.488132	1
	MF	5509	calcium ion binding	5.60418	0.648434	1
Slitura_SG.1664.1.p1	BP	7165	signal transduction	4.30955	0.606127	1
	BP	90100	positive regulation of transmembrane receptor protein serine/threonine kinase signaling pathway	2.5476	0.536457	9
	BP	60393	regulation of pathway-restricted SMAD protein phosphorylation	2.16442	0.518318	15
	BP	71773	cellular response to BMP stimulus	2.12968	0.516596	17
	BP	45597	positive regulation of cell differentiation	1.96822	0.508406	20
	BP	61036	positive regulation of cartilage development	1.82314	0.500754	26
	BP	32330	regulation of chondrocyte differentiation	1.73319	0.495857	32
	BP	48699	generation of neurons	1.6785	0.492817	37
	BP	51962	positive regulation of nervous system development	1.58998	0.487789	47
	BP	1934	positive regulation of protein phosphorylation	1.55367	0.485687	49
	BP	6357	regulation of transcription by RNA polymerase II	1.47792	0.481219	57
	BP	60284	regulation of cell development	1.43661	0.478735	60
	BP	48592	eye morphogenesis	1.21598	0.464814	84
	BP	45165	cell fate commitment	1.20364	0.463999	86
	BP	35239	tube morphogenesis	1.1756	0.462133	87
	BP	1900744	regulation of p38MAPK cascade	1.17425	0.462043	88
	BP	45444	fat cell differentiation	1.08197	0.455734	102
	BP	120039	plasma membrane bounded cell projection morphogenesis	1.04544	0.453162	111
	BP	904	cell morphogenesis involved in differentiation	1.02429	0.451653	116
	BP	9888	tissue development	1.02355	0.4516	117
	BP	70304	positive regulation of stress-activated protein kinase signaling cascade	1.01526	0.451004	120
	CC	5576	extracellular region	6.20152	0.666289	1
	MF	8083	growth factor activity	10.9253	0.784637	1
Slitura_SG.1664.2.p1	BP	7165	signal transduction	4.30955	0.606127	1
	BP	90100	positive regulation of transmembrane receptor protein serine/threonine kinase signaling pathway	2.5476	0.536457	9
	BP	60393	regulation of pathway-restricted SMAD protein phosphorylation	2.16442	0.518318	15
	BP	71773	cellular response to BMP stimulus	2.12968	0.516596	17
	BP	45597	positive regulation of cell differentiation	1.96822	0.508406	20
	BP	61036	positive regulation of cartilage development	1.82314	0.500754	26
	BP	32330	regulation of chondrocyte differentiation	1.73319	0.495857	32
	BP	48699	generation of neurons	1.6785	0.492817	37
	BP	51962	positive regulation of nervous system development	1.58998	0.487789	47
	BP	1934	positive regulation of protein phosphorylation	1.55367	0.485687	49
	BP	6357	regulation of transcription by RNA polymerase II	1.47792	0.481219	57
	BP	60284	regulation of cell development	1.43661	0.478735	60
	BP	48592	eye morphogenesis	1.21598	0.464814	84
	BP	45165	cell fate commitment	1.20364	0.463999	86
	BP	35239	tube morphogenesis	1.1756	0.462133	87
	BP	1900744	regulation of p38MAPK cascade	1.17425	0.462043	88
	BP	45444	fat cell differentiation	1.08197	0.455734	102
	BP	120039	plasma membrane bounded cell projection morphogenesis	1.04544	0.453162	111
	BP	904	cell morphogenesis involved in differentiation	1.02429	0.451653	116
	BP	9888	tissue development	1.02355	0.4516	117
	BP	70304	positive regulation of stress-activated protein kinase signaling cascade	1.01526	0.451004	120
	CC	5576	extracellular region	6.20152	0.666289	1
	MF	8083	growth factor activity	10.9253	0.784637	1
Slitura_SG.1762.1.p1	BP	6508	proteolysis	4.30038	0.605806	1
	MF	4252	serine-type endopeptidase activity	7.10737	0.691798	1
Slitura_SG.2180.1.p1	CC	5856	cytoskeleton	1.84737	0.502053	1
	CC	34066	RIC1-RGP1 guanyl-nucleotide exchange factor complex	1.12591	0.45877	2
Slitura_SG.2180.2.p1	CC	5856	cytoskeleton	1.84737	0.502053	1
	CC	34066	RIC1-RGP1 guanyl-nucleotide exchange factor complex	1.12591	0.45877	2
Slitura_SG.228.1.p1	BP	6508	proteolysis	4.04954	0.596893	1
	MF	8233	peptidase activity	4.33439	0.606995	1
Slitura_SG.228.2.p1	BP	6508	proteolysis	3.8604	0.589988	1
	MF	8233	peptidase activity	4.13194	0.599851	1
Slitura_SG.228.3.p1	BP	6508	proteolysis	3.86022	0.589981	1
	MF	8233	peptidase activity	4.13175	0.599844	1
Slitura_SG.2286.1.p1	BP	7275	multicellular organism development	6.91909	0.686636	1
Slitura_SG.2286.2.p1	BP	7275	multicellular organism development	6.90848	0.686344	1
Slitura_SG.2362.1.p2	MF	42302	structural constituent of cuticle	12.1726	0.811293	1
Slitura_SG.2365.1.p1	MF	42302	structural constituent of cuticle	12.1721	0.811283	1
Slitura_SG.2392.1.p1	BP	40003	chitin-based cuticle development	3.63131	0.581393	1
	BP	10171	body morphogenesis	3.19485	0.564232	3
	CC	5882	intermediate filament	6.18649	0.665851	1
	CC	31012	extracellular matrix	3.53502	0.5777	8
	MF	5214	structural constituent of chitin-based cuticle	6.26536	0.668146	1
Slitura_SG.2539.1.p1	BP	5975	carbohydrate metabolic process	4.21207	0.602699	1
	BP	16063	rhodopsin biosynthetic process	1.5235	0.483921	2
	BP	6517	protein deglycosylation	1.22285	0.465266	9
	BP	6491	N-glycan processing	1.13951	0.459698	10
	MF	4563	beta-N-acetylhexosaminidase activity	11.015	0.786602	1
	MF	102148	N-acetyl-beta-D-galactosaminidase activity	8.55374	0.729363	3
Slitura_SG.2539.2.p1	BP	5975	carbohydrate metabolic process	4.21207	0.602699	1
	BP	16063	rhodopsin biosynthetic process	1.5235	0.483921	2
	BP	6517	protein deglycosylation	1.22285	0.465266	9
	BP	6491	N-glycan processing	1.13951	0.459698	10
	MF	4563	beta-N-acetylhexosaminidase activity	11.015	0.786602	1
	MF	102148	N-acetyl-beta-D-galactosaminidase activity	8.55374	0.729363	3
Slitura_SG.2880.1.p1	MF	3796	lysozyme activity	9.74448	0.757959	1
Slitura_SG.2881.1.p1	BP	42742	defense response to bacterium	1.07053	0.454933	1
	MF	3796	lysozyme activity	10.6095	0.777649	1
Slitura_SG.2881.2.p1	BP	42742	defense response to bacterium	1.07053	0.454933	1
	MF	3796	lysozyme activity	10.6095	0.777649	1
Slitura_SG.3061.1.p1	MF	42302	structural constituent of cuticle	12.0272	0.808258	1
Slitura_SG.3327.1.p1	BP	7399	nervous system development	8.81285	0.735747	1
	BP	30154	cell differentiation	7.82809	0.710951	2
Slitura_SG.3328.2.p1	MF	5509	calcium ion binding	5.19937	0.635787	1
Slitura_SG.3328.4.p1	BP	50919	negative chemotaxis	4.62454	0.616949	1
	BP	7411	axon guidance	3.57475	0.57923	2
	MF	5509	calcium ion binding	7.49037	0.702091	1
	MF	48495	Roundabout binding	5.34853	0.640502	2
	MF	8201	heparin binding	3.94608	0.593136	3
	MF	42626	ATPase-coupled transmembrane transporter activity	1.95333	0.507634	9
Slitura_SG.3328.6.p1	BP	7399	nervous system development	3.57538	0.579254	1
	BP	30154	cell differentiation	3.17586	0.56346	2
	BP	50919	negative chemotaxis	2.99594	0.556024	5
	BP	120039	plasma membrane bounded cell projection morphogenesis	2.16874	0.518531	16
	BP	120036	plasma membrane bounded cell projection organization	1.88545	0.504077	23
	BP	6928	movement of cell or subcellular component	1.41415	0.477369	33
	MF	5509	calcium ion binding	4.55993	0.61476	1
	MF	48495	Roundabout binding	3.46497	0.574981	2
	MF	8201	heparin binding	2.55641	0.536857	3
	MF	42626	ATPase-coupled transmembrane transporter activity	1.26544	0.468038	9
Slitura_SG.3330.1.p1	CC	5576	extracellular region	1.21046	0.46445	1
	MF	5509	calcium ion binding	6.05822	0.662087	1
Slitura_SG.3330.2.p1	CC	5576	extracellular region	1.21046	0.46445	1
	MF	5509	calcium ion binding	6.05822	0.662087	1
Slitura_SG.3374.1.p1	CC	5615	extracellular space	8.62771	0.731195	1
Slitura_SG.3374.2.p1	CC	5615	extracellular space	8.65279	0.731815	1
Slitura_SG.3556.1.p1	MF	42302	structural constituent of cuticle	11.0661	0.787719	1
Slitura_SG.3599.1.p1	MF	42302	structural constituent of cuticle	12.1727	0.811293	1
Slitura_SG.3599.2.p1	MF	42302	structural constituent of cuticle	12.1727	0.811293	1
Slitura_SG.3599.3.p1	MF	42302	structural constituent of cuticle	12.045	0.80863	1
Slitura_SG.3631.1.p1	BP	2710	negative regulation of T cell mediated immunity	1.38211	0.475402	1
	BP	42130	negative regulation of T cell proliferation	1.2507	0.467084	5
	MF	30246	carbohydrate binding	4.00943	0.595442	1
Slitura_SG.3631.2.p1	BP	2710	negative regulation of T cell mediated immunity	1.38211	0.475402	1
	BP	42130	negative regulation of T cell proliferation	1.2507	0.467084	5
	MF	30246	carbohydrate binding	4.00943	0.595442	1
Slitura_SG.3631.3.p1	BP	2710	negative regulation of T cell mediated immunity	1.38211	0.475402	1
	BP	42130	negative regulation of T cell proliferation	1.2507	0.467084	5
	MF	30246	carbohydrate binding	4.00943	0.595442	1
Slitura_SG.3631.4.p1	BP	2710	negative regulation of T cell mediated immunity	1.38211	0.475402	1
	BP	42130	negative regulation of T cell proliferation	1.2507	0.467084	5
	MF	30246	carbohydrate binding	4.00943	0.595442	1
Slitura_SG.3958.1.p1	BP	6030	chitin metabolic process	5.51157	0.645582	1
	CC	5576	extracellular region	3.47324	0.575304	1
	MF	8061	chitin binding	5.28184	0.638402	1
Slitura_SG.3981.1.p1	CC	5576	extracellular region	6.28827	0.66881	1
	MF	5198	structural molecule activity	3.92447	0.592345	1
Slitura_SG.3981.2.p1	CC	5576	extracellular region	6.28942	0.668843	1
	MF	5198	structural molecule activity	3.92518	0.592371	1
Slitura_SG.4207.1.p1	BP	6508	proteolysis	4.35061	0.60756	1
	MF	4252	serine-type endopeptidase activity	7.19039	0.694052	1
Slitura_SG.4207.2.p1	BP	6508	proteolysis	4.35061	0.60756	1
	MF	4252	serine-type endopeptidase activity	7.19039	0.694052	1
Slitura_SG.4207.3.p1	BP	6508	proteolysis	4.35061	0.60756	1
	MF	4252	serine-type endopeptidase activity	7.19039	0.694052	1
Slitura_SG.4207.4.p1	BP	6508	proteolysis	4.35061	0.60756	1
	MF	4252	serine-type endopeptidase activity	7.19039	0.694052	1
Slitura_SG.4207.5.p1	BP	6508	proteolysis	4.35061	0.60756	1
	MF	4252	serine-type endopeptidase activity	7.19039	0.694052	1
Slitura_SG.4604.1.p1	BP	16311	dephosphorylation	6.76415	0.682336	1
	MF	8877	glucose-1-phosphatase activity	16.0854	0.85715	1
	MF	16158	3-phytase activity	4.0431	0.59666	7
Slitura_SG.4604.2.p1	BP	16311	dephosphorylation	6.76415	0.682336	1
	MF	8877	glucose-1-phosphatase activity	16.0854	0.85715	1
	MF	16158	3-phytase activity	4.04511	0.596733	7
Slitura_SG.4606.1.p1	BP	6508	proteolysis	4.3506	0.607559	1
	BP	7229	integrin-mediated signaling pathway	4.2318	0.603396	2
	MF	4222	metalloendopeptidase activity	7.50175	0.702393	1
Slitura_SG.4606.2.p1	BP	7229	integrin-mediated signaling pathway	4.47844	0.611977	1
	BP	6508	proteolysis	4.35065	0.607561	2
	MF	4222	metalloendopeptidase activity	7.50202	0.7024	1
Slitura_SG.4606.3.p1	BP	7229	integrin-mediated signaling pathway	4.47879	0.611989	1
	BP	6508	proteolysis	4.35064	0.607561	2
	MF	4222	metalloendopeptidase activity	7.50199	0.702399	1
Slitura_SG.4606.4.p1	BP	6508	proteolysis	4.3506	0.607559	1
	BP	7229	integrin-mediated signaling pathway	4.2318	0.603396	2
	MF	4222	metalloendopeptidase activity	7.50175	0.702393	1
Slitura_SG.5110.1.p1	BP	6879	cellular iron ion homeostasis	9.95889	0.762918	1
	BP	6826	iron ion transport	8.27272	0.722329	13
	BP	1990461	detoxification of iron ion	2.4828	0.53349	25
	BP	55114	oxidation-reduction process	2.4767	0.533209	26
	BP	45475	locomotor rhythm	1.88408	0.504004	29
	BP	98659	inorganic cation import across plasma membrane	1.6274	0.489931	33
	BP	51649	establishment of localization in cell	1.23099	0.465799	42
	CC	5623	cell	6.08055	0.662745	1
	CC	70288	ferritin complex	2.32362	0.526034	2
	MF	16724	oxidoreductase activity, oxidizing metal ions, oxygen as acceptor	12.2028	0.81192	1
	MF	8199	ferric iron binding	9.9546	0.762819	4
	MF	8198	ferrous iron binding	1.28937	0.469575	11
Slitura_SG.5110.2.p1	BP	6879	cellular iron ion homeostasis	9.95888	0.762918	1
	BP	6826	iron ion transport	8.27272	0.722329	13
	BP	1990461	detoxification of iron ion	2.52312	0.535341	22
	BP	55114	oxidation-reduction process	2.47673	0.53321	26
	BP	45475	locomotor rhythm	1.91468	0.505616	29
	BP	98659	inorganic cation import across plasma membrane	1.65382	0.491429	33
	BP	51649	establishment of localization in cell	1.25098	0.467102	42
	CC	5623	cell	6.08055	0.662745	1
	CC	70288	ferritin complex	2.36135	0.527824	2
	MF	16724	oxidoreductase activity, oxidizing metal ions, oxygen as acceptor	12.203	0.811924	1
	MF	8199	ferric iron binding	9.95459	0.762819	4
	MF	8198	ferrous iron binding	1.31031	0.470909	11
Slitura_SG.5110.3.p1	BP	6879	cellular iron ion homeostasis	9.95889	0.762918	1
	BP	6826	iron ion transport	8.27273	0.722329	13
	BP	55114	oxidation-reduction process	2.47634	0.533192	25
	BP	1990461	detoxification of iron ion	2.4647	0.532655	26
	BP	45475	locomotor rhythm	1.87034	0.503276	29
	BP	98659	inorganic cation import across plasma membrane	1.61553	0.489254	33
	BP	51649	establishment of localization in cell	1.22201	0.465211	42
	CC	5623	cell	6.08056	0.662746	1
	CC	70288	ferritin complex	2.30667	0.525226	2
	MF	16724	oxidoreductase activity, oxidizing metal ions, oxygen as acceptor	12.201	0.811883	1
	MF	8199	ferric iron binding	9.9546	0.762819	4
	MF	8198	ferrous iron binding	1.27997	0.468973	11
Slitura_SG.5165.1.p1	BP	6508	proteolysis	4.35002	0.607539	1
	MF	4252	serine-type endopeptidase activity	7.18941	0.694026	1
Slitura_SG.5277.1.p1	BP	6508	proteolysis	4.37237	0.608316	1
	BP	1900003	regulation of serine-type endopeptidase activity	1.36618	0.474415	5
	BP	72378	blood coagulation, fibrin clot formation	1.21424	0.4647	7
	MF	4252	serine-type endopeptidase activity	7.20111	0.694342	1
	MF	70008	serine-type exopeptidase activity	1.05057	0.453526	10
Slitura_SG.5277.2.p1	BP	6508	proteolysis	4.3722	0.608311	1
	MF	4252	serine-type endopeptidase activity	7.22607	0.695017	1
Slitura_SG.5399.1.p1	BP	6801	superoxide metabolic process	9.55034	0.753421	1
	BP	71450	cellular response to oxygen radical	8.49374	0.727871	4
	BP	303	response to superoxide	8.49159	0.727818	6
	BP	98869	cellular oxidant detoxification	6.1488	0.664749	15
	BP	55114	oxidation-reduction process	2.17033	0.518609	26
	MF	4784	superoxide dismutase activity	9.27152	0.746822	1
	MF	46872	metal ion binding	2.68177	0.542481	4
Slitura_SG.5399.2.p1	BP	6801	superoxide metabolic process	9.55034	0.753421	1
	BP	71450	cellular response to oxygen radical	8.49374	0.727871	4
	BP	303	response to superoxide	8.49159	0.727818	6
	BP	98869	cellular oxidant detoxification	6.1488	0.664749	15
	BP	55114	oxidation-reduction process	2.17033	0.518609	26
	MF	4784	superoxide dismutase activity	9.27152	0.746822	1
	MF	46872	metal ion binding	2.68177	0.542481	4
Slitura_SG.5533.1.p1	BP	45454	cell redox homeostasis	6.64626	0.679031	1
	CC	5623	cell	5.8003	0.654397	1
Slitura_SG.5533.2.p1	BP	45454	cell redox homeostasis	6.64626	0.679031	1
	CC	5623	cell	5.8003	0.654397	1
Slitura_SG.6004.1.p1	MF	30246	carbohydrate binding	6.66151	0.67946	1
Slitura_SG.6362.1.p1	MF	42302	structural constituent of cuticle	11.2191	0.791046	1
Slitura_SG.6764.1.p1	BP	44719	regulation of imaginal disc-derived wing size	7.95928	0.714341	1
	CC	5615	extracellular space	2.4192	0.530541	1
	MF	30246	carbohydrate binding	3.09154	0.560002	1
Slitura_SG.6764.2.p1	BP	44719	regulation of imaginal disc-derived wing size	8.29907	0.722994	1
	CC	5615	extracellular space	2.52055	0.535223	1
	MF	30246	carbohydrate binding	2.90802	0.552308	1
Slitura_SG.6897.1.p1	BP	6508	proteolysis	4.36773	0.608155	1
	MF	4252	serine-type endopeptidase activity	7.12571	0.692297	1
Slitura_SG.6899.1.p1	BP	6508	proteolysis	4.37251	0.608321	1
	MF	4252	serine-type endopeptidase activity	7.13573	0.69257	1
Slitura_SG.6903.1.p1	BP	6508	proteolysis	4.37251	0.608321	1
	MF	4252	serine-type endopeptidase activity	7.13002	0.692414	1
Slitura_SG.6906.1.p1	BP	6508	proteolysis	4.3725	0.608321	1
	MF	4252	serine-type endopeptidase activity	7.1625	0.693297	1
Slitura_SG.6908.1.p1	BP	6508	proteolysis	4.37244	0.608319	1
	MF	4252	serine-type endopeptidase activity	7.22646	0.695028	1
Slitura_SG.7025.1.p1	BP	32502	developmental process	1.251	0.467103	1
	CC	9986	cell surface	1.24631	0.466799	1
	MF	5102	signaling receptor binding	1.09217	0.456444	1
Slitura_SG.7025.2.p1	BP	32502	developmental process	1.18421	0.462708	1
	CC	9986	cell surface	1.16735	0.46158	1
	MF	5102	signaling receptor binding	1.02298	0.451559	1
Slitura_SG.7025.3.p1	BP	32502	developmental process	1.18421	0.462708	1
	CC	9986	cell surface	1.16735	0.46158	1
	MF	5102	signaling receptor binding	1.02298	0.451559	1
Slitura_SG.7109.1.p1	BP	6612	protein targeting to membrane	1.51474	0.483404	1
	BP	45047	protein targeting to ER	1.42889	0.478266	4
	CC	31226	intrinsic component of plasma membrane	1.0262	0.45179	1
	MF	3924	GTPase activity	1.14717	0.460218	1
	MF	5525	GTP binding	1.13078	0.459103	2
Slitura_SG.7109.2.p1	BP	6612	protein targeting to membrane	1.50608	0.482893	1
	BP	45047	protein targeting to ER	1.42065	0.477765	4
	CC	31226	intrinsic component of plasma membrane	1.02033	0.451369	1
	MF	3924	GTPase activity	1.14062	0.459773	1
	MF	5525	GTP binding	1.1244	0.458667	2
Slitura_SG.7109.3.p2	BP	6612	protein targeting to membrane	1.61159	0.489029	1
	BP	45047	protein targeting to ER	1.51735	0.483558	4
	CC	31226	intrinsic component of plasma membrane	1.09182	0.45642	1
	MF	3924	GTPase activity	1.22053	0.465113	1
	MF	5525	GTP binding	1.19589	0.463486	2
Slitura_SG.7109.4.p1	BP	30261	chromosome condensation	2.17215	0.518699	1
	BP	6612	protein targeting to membrane	1.1325	0.45922	6
	BP	45047	protein targeting to ER	1.0664	0.454643	9
Slitura_SG.7390.1.p1	BP	55114	oxidation-reduction process	2.39572	0.529442	1
	MF	16715	oxidoreductase activity, acting on paired donors, with incorporation or reduction of molecular oxygen, reduced ascorbate as one donor, and incorporation of one atom of oxygen	13.2633	0.833502	1
	MF	5507	copper ion binding	7.66295	0.706643	2
Slitura_SG.7390.2.p1	BP	55114	oxidation-reduction process	2.39572	0.529442	1
	MF	16715	oxidoreductase activity, acting on paired donors, with incorporation or reduction of molecular oxygen, reduced ascorbate as one donor, and incorporation of one atom of oxygen	13.2633	0.833502	1
	MF	5507	copper ion binding	7.66295	0.706643	2
Slitura_SG.765.2.p1	CC	5615	extracellular space	8.64732	0.73168	1
Slitura_SG.765.3.p1	CC	5615	extracellular space	8.64095	0.731523	1
Slitura_SG.765.5.p1	CC	5615	extracellular space	8.62474	0.731122	1
Slitura_SG.765.6.p1	CC	5615	extracellular space	8.62466	0.73112	1
Slitura_SG.8307.1.p1	BP	35583	sequestering of TGFbeta in extracellular matrix	1.53938	0.484852	1
	BP	48562	embryonic organ morphogenesis	1.49864	0.482452	2
	BP	60346	bone trabecula formation	1.26639	0.468099	12
	BP	48592	eye morphogenesis	1.17404	0.462029	16
	BP	43010	camera-type eye development	1.12096	0.458431	21
	BP	2000026	regulation of multicellular organismal development	1.09369	0.45655	24
	BP	45669	positive regulation of osteoblast differentiation	1.06665	0.454661	31
	BP	110151	positive regulation of biomineralization	1.05906	0.454126	34
	CC	1527	microfibril	1.51327	0.483318	1
	MF	5509	calcium ion binding	7.43787	0.700696	1
	MF	5044	scavenger receptor activity	1.01438	0.45094	5
Slitura_SG.8307.2.p1	BP	35583	sequestering of TGFbeta in extracellular matrix	1.68727	0.493308	1
	BP	48048	embryonic eye morphogenesis	1.48813	0.481828	6
	BP	60346	bone trabecula formation	1.38825	0.47578	7
	BP	43010	camera-type eye development	1.19477	0.463411	16
	BP	30501	positive regulation of bone mineralization	1.17819	0.462306	20
	BP	45669	positive regulation of osteoblast differentiation	1.16929	0.46171	22
	BP	30326	embryonic limb morphogenesis	1.07571	0.455296	39
	CC	1527	microfibril	1.61291	0.489104	1
	MF	5509	calcium ion binding	7.45101	0.701046	1
	MF	5044	scavenger receptor activity	1.07565	0.455292	5
Slitura_SG.8383.1.p1	BP	6030	chitin metabolic process	10.9711	0.785642	1
	CC	5576	extracellular region	6.24145	0.667452	1
	MF	8061	chitin binding	10.5139	0.775512	1
Slitura_SG.8424.1.p1	BP	6030	chitin metabolic process	11.059	0.787565	1
	CC	5576	extracellular region	6.29145	0.668902	1
	MF	8061	chitin binding	10.5981	0.777394	1
Slitura_SG.8436.1.p1	BP	6629	lipid metabolic process	3.93365	0.592681	1
	CC	5576	extracellular region	6.15356	0.664888	1
	MF	52689	carboxylic ester hydrolase activity	7.41657	0.700129	1
Slitura_SG.8437.1.p1	BP	6629	lipid metabolic process	4.0913	0.598395	1
	CC	5576	extracellular region	6.23604	0.667294	1
	MF	52689	carboxylic ester hydrolase activity	7.51577	0.702764	1
Slitura_SG.8438.1.p1	BP	6629	lipid metabolic process	4.20992	0.602623	1
	CC	5576	extracellular region	6.23806	0.667353	1
	MF	52689	carboxylic ester hydrolase activity	7.51821	0.702829	1
Slitura_SG.8441.4.p1	BP	6030	chitin metabolic process	11.056	0.787499	1
	CC	5576	extracellular region	6.28973	0.668852	1
	MF	8061	chitin binding	10.5952	0.77733	1
Slitura_SG.8441.6.p1	BP	6030	chitin metabolic process	11.0595	0.787575	1
	BP	6897	endocytosis	1.21076	0.46447	9
	CC	5576	extracellular region	6.29172	0.668909	1
	MF	8061	chitin binding	10.5985	0.777404	1
	MF	5044	scavenger receptor activity	1.8293	0.501086	4
	MF	4252	serine-type endopeptidase activity	1.05967	0.454169	6
Slitura_SG.89.10.p1	BP	2000266	regulation of blood coagulation, intrinsic pathway	2.30651	0.525218	1
	BP	10951	negative regulation of endopeptidase activity	1.97925	0.508976	3
	CC	5615	extracellular space	8.62389	0.731101	1
	MF	4867	serine-type endopeptidase inhibitor activity	2.26427	0.52319	1
	MF	8201	heparin binding	1.68819	0.493359	7
Slitura_SG.89.2.p1	BP	2000266	regulation of blood coagulation, intrinsic pathway	2.25658	0.522818	1
	BP	10951	negative regulation of endopeptidase activity	2.03654	0.511911	3
	CC	5615	extracellular space	8.62408	0.731106	1
	MF	4867	serine-type endopeptidase inhibitor activity	2.32981	0.526329	1
	MF	8201	heparin binding	1.65165	0.491306	7
Slitura_SG.89.3.p1	BP	2000266	regulation of blood coagulation, intrinsic pathway	2.30651	0.525218	1
	BP	10951	negative regulation of endopeptidase activity	1.97925	0.508976	3
	CC	5615	extracellular space	8.62389	0.731101	1
	MF	4867	serine-type endopeptidase inhibitor activity	2.26427	0.52319	1
	MF	8201	heparin binding	1.68819	0.493359	7
Slitura_SG.89.4.p1	BP	2000266	regulation of blood coagulation, intrinsic pathway	2.00154	0.510123	1
	BP	10951	negative regulation of endopeptidase activity	1.69372	0.493668	3
	CC	5615	extracellular space	8.58478	0.730133	1
	MF	4867	serine-type endopeptidase inhibitor activity	1.93763	0.506817	1
	MF	8201	heparin binding	1.46498	0.480445	7
Slitura_SG.89.5.p1	BP	2000266	regulation of blood coagulation, intrinsic pathway	2.28795	0.524329	1
	BP	10951	negative regulation of endopeptidase activity	1.96341	0.508157	3
	CC	5615	extracellular space	8.62353	0.731092	1
	MF	4867	serine-type endopeptidase inhibitor activity	2.24615	0.522314	1
	MF	8201	heparin binding	1.6746	0.492598	7
Slitura_SG.89.6.p1	BP	2000266	regulation of blood coagulation, intrinsic pathway	2.26618	0.523282	1
	BP	10951	negative regulation of endopeptidase activity	2.04024	0.512099	3
	CC	5615	extracellular space	8.62416	0.731108	1
	MF	4867	serine-type endopeptidase inhibitor activity	2.33404	0.52653	1
	MF	8201	heparin binding	1.65867	0.491702	7
Slitura_SG.89.8.p1	BP	2000266	regulation of blood coagulation, intrinsic pathway	2.71637	0.54401	1
	BP	10951	negative regulation of endopeptidase activity	2.32223	0.525968	3
	CC	5615	extracellular space	8.6418	0.731544	1
	MF	4867	serine-type endopeptidase inhibitor activity	2.65664	0.541364	1
	MF	8201	heparin binding	1.98818	0.509436	7
Slitura_SG.89.9.p1	BP	2000266	regulation of blood coagulation, intrinsic pathway	2.25658	0.522818	1
	BP	10951	negative regulation of endopeptidase activity	2.03654	0.511911	3
	CC	5615	extracellular space	8.62408	0.731106	1
	MF	4867	serine-type endopeptidase inhibitor activity	2.32981	0.526329	1
	MF	8201	heparin binding	1.65165	0.491306	7
Slitura_SG.9016.1.p1	CC	62129	chitin-based extracellular matrix	7.43352	0.70058	1
	MF	5214	structural constituent of chitin-based cuticle	7.7973	0.710151	1
Slitura_SG.9017.1.p1	BP	40003	chitin-based cuticle development	5.89253	0.657166	1
	CC	62129	chitin-based extracellular matrix	10.6598	0.778769	1
	MF	5214	structural constituent of chitin-based cuticle	11.1815	0.790231	1
	MF	8061	chitin binding	3.75767	0.586166	3
Slitura_SG.9034.2.p1	MF	42302	structural constituent of cuticle	12.1356	0.810522	1
Slitura_SG.913.1.p1	MF	30246	carbohydrate binding	6.49279	0.674683	1
Slitura_SG.916.1.p2	MF	16787	hydrolase activity	2.12745	0.516485	1
Slitura_SG.9300.1.p1	CC	5576	extracellular region	1.26512	0.468018	1
	MF	48037	cofactor binding	3.27721	0.567557	1
Slitura_SG.9300.2.p1	CC	5576	extracellular region	1.26512	0.468018	1
	MF	48037	cofactor binding	3.27721	0.567557	1
Slitura_SG.9300.3.p1	CC	5576	extracellular region	1.26512	0.468018	1
	MF	48037	cofactor binding	3.27721	0.567557	1
Slitura_SG.9380.2.p1	BP	10466	negative regulation of peptidase activity	1.16871	0.461671	1
	CC	5576	extracellular region	2.51766	0.535091	1
	MF	5509	calcium ion binding	3.87393	0.590487	1
	MF	30414	peptidase inhibitor activity	1.20282	0.463945	4
Slitura_SG.9380.3.p1	BP	10466	negative regulation of peptidase activity	2.93507	0.553458	1
	BP	6030	chitin metabolic process	1.42141	0.477812	21
	CC	5576	extracellular region	2.66538	0.541753	1
	MF	5509	calcium ion binding	6.5522	0.676372	1
	MF	30414	peptidase inhibitor activity	3.02074	0.557062	2
	MF	8061	chitin binding	1.36217	0.474166	10
Slitura_SG.9443.1.p1	BP	2000272	negative regulation of signaling receptor activity	14.5124	0.847915	1
	CC	5783	endoplasmic reticulum	7.86146	0.711816	1
	MF	50750	low-density lipoprotein particle receptor binding	15.9398	0.856314	1
	MF	48019	receptor antagonist activity	15.4965	0.853747	2
	MF	8201	heparin binding	13.078	0.829795	5
Slitura_SG.9443.2.p1	BP	2000272	negative regulation of signaling receptor activity	14.5123	0.847914	1
	CC	5783	endoplasmic reticulum	7.8615	0.711817	1
	MF	50750	low-density lipoprotein particle receptor binding	15.9399	0.856315	1
	MF	48019	receptor antagonist activity	15.4965	0.853747	2
	MF	8201	heparin binding	13.0781	0.829796	5
Slitura_SG.9515.1.p1	MF	30246	carbohydrate binding	7.45894	0.701257	1
Slitura_SG.9515.2.p1	MF	30246	carbohydrate binding	7.45894	0.701257	1
Slitura_SG.9515.3.p1	MF	30246	carbohydrate binding	7.45894	0.701257	1
Slitura_SG.9710.1.p1	MF	42302	structural constituent of cuticle	10.9199	0.784517	1
Slitura_SG.9863.3.p1	BP	71526	semaphorin-plexin signaling pathway	13.0547	0.829327	1
	BP	97374	sensory neuron axon guidance	1.36485	0.474332	11
	BP	2000289	regulation of photoreceptor cell axon guidance	1.12662	0.458819	13
	MF	17154	semaphorin receptor activity	13.4378	0.836969	1
Slitura_SG.9863.4.p1	BP	71526	semaphorin-plexin signaling pathway	13.048	0.829192	1
	BP	97374	sensory neuron axon guidance	1.35939	0.473993	11
	BP	2000289	regulation of photoreceptor cell axon guidance	1.09229	0.456452	13
	MF	17154	semaphorin receptor activity	13.4309	0.836832	1
Slitura_SG.9863.5.p1	BP	71526	semaphorin-plexin signaling pathway	13.0482	0.829195	1
	BP	97374	sensory neuron axon guidance	1.36224	0.47417	11
	BP	2000289	regulation of photoreceptor cell axon guidance	1.09451	0.456607	13
	MF	17154	semaphorin receptor activity	13.4311	0.836835	1
