# Supplementary material for: In silico identification of effector proteins from generalist herbivore Spodoptera litura
Source: BMC Genomics. 2020 Nov 23;21:819. doi: 10.1186/s12864-020-07196-4 (PMC7681983; doi:10.1186/s12864-020-07196-4)
Supplement: Supplementary file 4 — Additional file 4: Table S3. The list of KEGG pathways. [file 12864_2020_7196_MOESM4_ESM.xlsx]

## Sheet: Head
Additional file 4-Table S3
KEGG pathways			Number of hits
Lysosome	Transport and catabolism	Cellular Processes	6
Autophagy - animal	Transport and catabolism	Cellular Processes	3
Signaling pathways regulating pluripotency of stem cells	Cellular community - eukaryotes	Cellular Processes	3
Apoptosis	Cell growth and death	Cellular Processes	2
Apoptosis - fly	Cell growth and death	Cellular Processes	2
Focal adhesion	Cellular community - eukaryotes	Cellular Processes	2
Regulation of actin cytoskeleton	Cell motility	Cellular Processes	2
Endocytosis	Transport and catabolism	Cellular Processes	1
Phagosome	Transport and catabolism	Cellular Processes	1
Peroxisome	Transport and catabolism	Cellular Processes	1
Oocyte meiosis	Cell growth and death	Cellular Processes	1
Ferroptosis	Cell growth and death	Cellular Processes	1
Necroptosis	Cell growth and death	Cellular Processes	1
Adherens junction	Cellular community - eukaryotes	Cellular Processes	1
Gap junction	Cellular community - eukaryotes	Cellular Processes	1
Ras signaling pathway	Signal transduction	Environmental Information Processing	4
PI3K-Akt signaling pathway	Signal transduction	Environmental Information Processing	4
Rap1 signaling pathway	Signal transduction	Environmental Information Processing	3
MAPK signaling pathway	Signal transduction	Environmental Information Processing	3
MAPK signaling pathway - fly	Signal transduction	Environmental Information Processing	3
Wnt signaling pathway	Signal transduction	Environmental Information Processing	3
Hippo signaling pathway	Signal transduction	Environmental Information Processing	3
HIF-1 signaling pathway	Signal transduction	Environmental Information Processing	3
mTOR signaling pathway	Signal transduction	Environmental Information Processing	3
TGF-beta signaling pathway	Signal transduction	Environmental Information Processing	2
FoxO signaling pathway	Signal transduction	Environmental Information Processing	2
Phospholipase D signaling pathway	Signal transduction	Environmental Information Processing	2
Cell adhesion molecules (CAMs)	Signaling molecules and interaction	Environmental Information Processing	2
ErbB signaling pathway	Signal transduction	Environmental Information Processing	1
Notch signaling pathway	Signal transduction	Environmental Information Processing	1
Hedgehog signaling pathway - fly	Signal transduction	Environmental Information Processing	1
Apelin signaling pathway	Signal transduction	Environmental Information Processing	1
Jak-STAT signaling pathway	Signal transduction	Environmental Information Processing	1
Calcium signaling pathway	Signal transduction	Environmental Information Processing	1
cGMP-PKG signaling pathway	Signal transduction	Environmental Information Processing	1
AMPK signaling pathway	Signal transduction	Environmental Information Processing	1
Neuroactive ligand-receptor interaction	Signaling molecules and interaction	Environmental Information Processing	1
Cytokine-cytokine receptor interaction	Signaling molecules and interaction	Environmental Information Processing	1
Basal transcription factors	Transcription	Genetic Information Processing	1
Spliceosome	Transcription	Genetic Information Processing	1
Ribosome	Translation	Genetic Information Processing	1
Proteasome	Folding, sorting and degradation	Genetic Information Processing	1
Metabolic pathways	Global and overview maps	Metabolism	7
Other types of O-glycan biosynthesis	Glycan biosynthesis and metabolism	Metabolism	4
Biosynthesis of secondary metabolites	Global and overview maps	Metabolism	3
Microbial metabolism in diverse environments	Global and overview maps	Metabolism	2
Biosynthesis of antibiotics	Global and overview maps	Metabolism	2
Carbon metabolism	Global and overview maps	Metabolism	1
2-Oxocarboxylic acid metabolism	Global and overview maps	Metabolism	1
Fatty acid metabolism	Global and overview maps	Metabolism	1
Biosynthesis of amino acids	Global and overview maps	Metabolism	1
Glycolysis / Gluconeogenesis	Carbohydrate metabolism	Metabolism	1
Citrate cycle (TCA cycle)	Carbohydrate metabolism	Metabolism	1
Pentose phosphate pathway	Carbohydrate metabolism	Metabolism	1
Pentose and glucuronate interconversions	Carbohydrate metabolism	Metabolism	1
Fructose and mannose metabolism	Carbohydrate metabolism	Metabolism	1
Galactose metabolism	Carbohydrate metabolism	Metabolism	1
Pyruvate metabolism	Carbohydrate metabolism	Metabolism	1
Glyoxylate and dicarboxylate metabolism	Carbohydrate metabolism	Metabolism	1
Inositol phosphate metabolism	Carbohydrate metabolism	Metabolism	1
Nitrogen metabolism	Energy metabolism	Metabolism	1
Fatty acid elongation	Lipid metabolism	Metabolism	1
Glycerolipid metabolism	Lipid metabolism	Metabolism	1
Glycine, serine and threonine metabolism	Amino acid metabolism	Metabolism	1
Glycosaminoglycan biosynthesis - chondroitin sulfate / dermatan sulfate	Glycan biosynthesis and metabolism	Metabolism	1
Glycosaminoglycan degradation	Glycan biosynthesis and metabolism	Metabolism	1
Pantothenate and CoA biosynthesis	Metabolism of cofactors and vitamins	Metabolism	1
Folate biosynthesis	Metabolism of cofactors and vitamins	Metabolism	1
Toll and Imd signaling pathway	Immune system	Organismal Systems	3
Antigen processing and presentation	Immune system	Organismal Systems	3
Relaxin signaling pathway	Endocrine system	Organismal Systems	2
Melanogenesis	Endocrine system	Organismal Systems	2
Protein digestion and absorption	Digestive system	Organismal Systems	2
Longevity regulating pathway - multiple species	Aging	Organismal Systems	2
NOD-like receptor signaling pathway	Immune system	Organismal Systems	1
Chemokine signaling pathway	Immune system	Organismal Systems	1
Insulin secretion	Endocrine system	Organismal Systems	1
Insulin signaling pathway	Endocrine system	Organismal Systems	1
Regulation of lipolysis in adipocytes	Endocrine system	Organismal Systems	1
PPAR signaling pathway	Endocrine system	Organismal Systems	1
GnRH signaling pathway	Endocrine system	Organismal Systems	1
Ovarian steroidogenesis	Endocrine system	Organismal Systems	1
Estrogen signaling pathway	Endocrine system	Organismal Systems	1
Progesterone-mediated oocyte maturation	Endocrine system	Organismal Systems	1
Prolactin signaling pathway	Endocrine system	Organismal Systems	1
Oxytocin signaling pathway	Endocrine system	Organismal Systems	1
Thyroid hormone signaling pathway	Endocrine system	Organismal Systems	1
Parathyroid hormone synthesis, secretion and action	Endocrine system	Organismal Systems	1
Renin secretion	Endocrine system	Organismal Systems	1
Renin-angiotensin system	Endocrine system	Organismal Systems	1
Salivary secretion	Digestive system	Organismal Systems	1
Pancreatic secretion	Digestive system	Organismal Systems	1
Cholesterol metabolism	Digestive system	Organismal Systems	1
Mineral absorption	Digestive system	Organismal Systems	1
Aldosterone-regulated sodium reabsorption	Excretory system	Organismal Systems	1
Glutamatergic synapse	Nervous system	Organismal Systems	1
GABAergic synapse	Nervous system	Organismal Systems	1
Cholinergic synapse	Nervous system	Organismal Systems	1
Dopaminergic synapse	Nervous system	Organismal Systems	1
Serotonergic synapse	Nervous system	Organismal Systems	1
Retrograde endocannabinoid signaling	Nervous system	Organismal Systems	1
Dorso-ventral axis formation	Development	Organismal Systems	1
Axon guidance	Development	Organismal Systems	1
Longevity regulating pathway	Aging	Organismal Systems	1
Circadian entrainment	Environmental adaptation	Organismal Systems	1
Thermogenesis	Environmental adaptation	Organismal Systems	1

## Sheet: SG
KEGG pathways			Number of hits
Phagosome	Transport and catabolism	Cellular Processes	1
Lysosome	Transport and catabolism	Cellular Processes	7
Peroxisome	Transport and catabolism	Cellular Processes	1
Autophagy - animal	Transport and catabolism	Cellular Processes	3
Autophagy - yeast	Transport and catabolism	Cellular Processes	1
Autophagy - other	Transport and catabolism	Cellular Processes	1
Mitophagy - yeast	Transport and catabolism	Cellular Processes	1
Apoptosis	Cell growth and death	Cellular Processes	2
Ferroptosis	Cell growth and death	Cellular Processes	1
Necroptosis	Cell growth and death	Cellular Processes	1
Cellular senescence	Cell growth and death	Cellular Processes	1
ErbB signaling pathway	Signal transduction	Environmental Information Processing	1
Wnt signaling pathway	Signal transduction	Environmental Information Processing	1
Hedgehog signaling pathway	Signal transduction	Environmental Information Processing	2
Hedgehog signaling pathway - fly	Signal transduction	Environmental Information Processing	1
Apelin signaling pathway	Signal transduction	Environmental Information Processing	1
Jak-STAT signaling pathway	Signal transduction	Environmental Information Processing	1
HIF-1 signaling pathway	Signal transduction	Environmental Information Processing	1
Phospholipase D signaling pathway	Signal transduction	Environmental Information Processing	1
PI3K-Akt signaling pathway	Signal transduction	Environmental Information Processing	1
AMPK signaling pathway	Signal transduction	Environmental Information Processing	1
mTOR signaling pathway	Signal transduction	Environmental Information Processing	1
Protein export	Folding, sorting and degradation	Genetic Information Processing	1
Protein processing in endoplasmic reticulum	Folding, sorting and degradation	Genetic Information Processing	1
Metabolic pathways	Global and overview maps	Metabolism	4
Biosynthesis of secondary metabolites	Global and overview maps	Metabolism	1
Microbial metabolism in diverse environments	Global and overview maps	Metabolism	1
Fatty acid metabolism	Global and overview maps	Metabolism	1
Pentose and glucuronate interconversions	Carbohydrate metabolism	Metabolism	1
Fructose and mannose metabolism	Carbohydrate metabolism	Metabolism	1
Galactose metabolism	Carbohydrate metabolism	Metabolism	1
Pyruvate metabolism	Carbohydrate metabolism	Metabolism	1
Glyoxylate and dicarboxylate metabolism	Carbohydrate metabolism	Metabolism	1
Fatty acid elongation	Lipid metabolism	Metabolism	1
Glycerolipid metabolism	Lipid metabolism	Metabolism	1
Glycine, serine and threonine metabolism	Amino acid metabolism	Metabolism	1
Other types of O-glycan biosynthesis	Glycan biosynthesis and metabolism	Metabolism	1
Glycosaminoglycan biosynthesis - chondroitin sulfate / dermatan sulfate	Glycan biosynthesis and metabolism	Metabolism	1
Glycosaminoglycan degradation	Glycan biosynthesis and metabolism	Metabolism	1
Pantothenate and CoA biosynthesis	Metabolism of cofactors and vitamins	Metabolism	1
Folate biosynthesis	Metabolism of cofactors and vitamins	Metabolism	1
Toll and Imd signaling pathway	Immune system	Organismal Systems	2
NOD-like receptor signaling pathway	Immune system	Organismal Systems	1
Antigen processing and presentation	Immune system	Organismal Systems	3
Th17 cell differentiation	Immune system	Organismal Systems	1
Insulin signaling pathway	Endocrine system	Organismal Systems	1
Adipocytokine signaling pathway	Endocrine system	Organismal Systems	1
Thyroid hormone synthesis	Endocrine system	Organismal Systems	1
Thyroid hormone signaling pathway	Endocrine system	Organismal Systems	1
Renin secretion	Endocrine system	Organismal Systems	1
Salivary secretion	Digestive system	Organismal Systems	1
Cholesterol metabolism	Digestive system	Organismal Systems	3
Mineral absorption	Digestive system	Organismal Systems	1
Axon guidance	Development	Organismal Systems	1
Longevity regulating pathway	Aging	Organismal Systems	1
Longevity regulating pathway - worm	Aging	Organismal Systems	1
Longevity regulating pathway - multiple species	Aging	Organismal Systems	3
Thermogenesis	Environmental adaptation	Organismal Systems	1
