# Supplementary material for: In silico identification of effector proteins from generalist herbivore Spodoptera litura
Source: BMC Genomics. 2020 Nov 23;21:819. doi: 10.1186/s12864-020-07196-4 (PMC7681983; doi:10.1186/s12864-020-07196-4)
Supplement: Supplementary file 5 — Additional file 5: Table S4. The Pfam domains found in the head and salivary gland transcriptome. [file 12864_2020_7196_MOESM5_ESM.xlsx]

## Sheet: Head
Additional file 5-Table S4
Pfam family	Occurrence
Insect cuticle protein	86
Trypsin	56
Lectin C-type domain	41
Trypsin Inhibitor like cysteine rich domain	28
Kazal-type serine protease inhibitor domain	25
Thrombospondin type 1 domain	25
Haemolymph juvenile hormone binding protein (JHBP)	24
Insect pheromone-binding family, A10/OS-D	21
Chitin binding Peritrophin-A domain	18
Low-density lipoprotein receptor domain class A	15
PBP/GOBP family	14
Regulatory CLIP domain of proteinases	14
Serpin (serine protease inhibitor)	13
Saposin-like type B, region 1	12
Saposin-like type B, region 2	12
Spondin_N	10
Cathepsin propeptide inhibitor domain (I29)	9
EB module	9
GMC oxidoreductase	9
Neuroendocrine protein 7B2 precursor (Secretogranin V)	9
Reeler domain	9
Immunoglobulin domain	8
Lipase	8
Kunitz/Bovine pancreatic trypsin inhibitor domain	7
N-acetylmuramoyl-L-alanine amidase	7
Attacin, C-terminal region	6
EF-hand domain pair	6
Gamma interferon inducible lysosomal thiol reductase (GILT)	6
Immunoglobulin I-set domain	6
Immunoglobulin V-set domain	6
Leucine rich repeat	6
Metallo-peptidase family M12B Reprolysin-like	6
Protein of unknown function (DUF563)	6
Attacin, N-terminal region	5
Chitin binding domain	5
Cysteine rich repeat	5
Eukaryotic-type carbonic anhydrase	5
Papain family cysteine protease	5
Thioredoxin	5
WD domain, G-beta repeat	5
D-isomer specific 2-hydroxyacid dehydrogenase, catalytic domain	4
D-isomer specific 2-hydroxyacid dehydrogenase, NAD binding domain	4
ML domain	4
NHL repeat	4
Protein of unknown function (DUF1676)	4
Pyridoxamine 5'-phosphate oxidase	4
Ribonuclease T2 family	4
Saposin A-type domain	4
Sema domain	4
Sulfotransferase family	4
Sushi domain (SCR repeat)	4
Transforming growth factor beta like domain	4
60s Acidic ribosomal protein	3
ADAM-TS Spacer 1	3
Aldo/keto reductase family	3
Carboxylesterase family	3
Copper/zinc superoxide dismutase (SODC)	3
Crustacean CHH/MIH/GIH neurohormone family	3
C-type lysozyme/alpha-lactalbumin family	3
Ferritin-like domain	3
Lipocalin / cytosolic fatty-acid binding protein family	3
Multicopper oxidase	3
PLAC (protease and lacunin) domain	3
Protein of unknown function (DUF1397)	3
Reprolysin family propeptide	3
Reprolysin (M12B) family zinc metalloprotease	3
Secreted protein acidic and rich in cysteine Ca binding region	3
Sep15/SelM redox domain	3
von Willebrand factor type C domain	3
wnt family	3
AhpC/TSA family	2
Cadherin domain	2
Carboxypeptidase regulatory-like domain	2
Chaperone for wingless signalling and trafficking of LDL receptor	2
C-terminal domain of 1-Cys peroxiredoxin	2
Cysteine-rich secretory protein family	2
Degradation arginine-rich protein for mis-folding	2
DM4/DM12 family	2
EF hand	2
EGF-like domain	2
Fibroin light chain (L-fibroin)	2
FKBP-type peptidyl-prolyl cis-trans isomerase	2
Fringe-like	2
Globin	2
Gloverin-like protein	2
Glucosidase II beta subunit-like protein	2
Histidine phosphatase superfamily (branch 2)	2
Insulin/IGF/Relaxin family	2
Integrase core domain	2
Palmitoyl protein thioesterase	2
Paralytic/GBP/PSP peptide	2
Pentaxin family	2
Putative zinc-finger domain	2
Receptor L domain	2
RNA recognition motif. (a.k.a. RRM, RBD, or RNP domain)	2
Single domain von Willebrand factor type C	2
Somatomedin B domain	2
Sulfatase	2
TGF-beta propeptide	2
Thyroglobulin type-1 repeat	2
TLR4 regulator and MIR-interacting MSAP	2
Transcription factor TFIID (or TATA-binding protein, TBP)	2
WAP-type (Whey Acidic Protein) 'four-disulfide core'	2
WIF domain	2
Zinc carboxypeptidase	2
Alpha-2-macroglobulin RAP, C-terminal domain	1
Alpha-2-macroglobulin RAP, N-terminal domain	1
Animal haem peroxidase	1
Antagonist of EGFR signalling, Argos	1
Asparaginase	1
Astacin (Peptidase family M12A)	1
beta-acetyl hexosaminidase like	1
Carbohydrate kinase	1
Carbon-nitrogen hydrolase	1
con80 domain of Katanin	1
Copper type II ascorbate-dependent monooxygenase, C-terminal domain	1
Copper type II ascorbate-dependent monooxygenase, N-terminal domain	1
Crisp	1
CUB domain	1
CXCXC repeat	1
DAN domain	1
Destabilase	1
Dipeptidyl peptidase IV (DPP IV) N-terminal region	1
Domain of Unknown Function (DUF1907)	1
Domain of unknown function (DUF243)	1
DOMON domain	1
DREV methyltransferase	1
Endoribonuclease XendoU	1
Fibroin P25	1
Follistatin/Osteonectin-like EGF domain	1
Furin-like cysteine rich region	1
GDP-fucose protein O-fucosyltransferase	1
Glutathione S-transferase, C-terminal domain	1
Glutathione S-transferase, N-terminal domain	1
Glycosyl hydrolase family 20, catalytic domain	1
Glycosyl hydrolases family 18	1
Helicase associated domain (HA2)	1
Hemocyanin, all-alpha domain	1
Hemocyanin, copper containing domain	1
Laminin G domain	1
Lipocalin-like domain	1
Major royal jelly protein	1
MIR domain	1
Neurotransmitter-gated ion-channel ligand binding domain	1
Nicastrin	1
Oligonucleotide/oligosaccharide-binding (OB)-fold	1
Oligosaccharyltransferase subunit Ribophorin II	1
Partial alpha/beta-hydrolase lipase region	1
PDGF/VEGF domain	1
Peptidase family C1 propeptide	1
Peptidase family M28	1
Peptidase S24-like	1
Phosphotyrosine interaction domain (PTB/PID)	1
Prolyl oligopeptidase family	1
Protein of unknown function (DUF1619)	1
Protein of unknown function (DUF745)	1
Pupal cuticle protein C1	1
Receptor family ligand binding region	1
Retinoic acid induced 16-like protein	1
Ring finger domain	1
Serine carboxypeptidase	1
Serine carboxypeptidase S28	1
SH2 domain	1
Sulfatase-modifying factor enzyme 1	1
Thioredoxin-like domain	1
Tissue inhibitor of metalloproteinase	1
Translocon-associated protein, delta subunit precursor (TRAP-delta)	1
Uncharacterized conserved protein (DUF2181)	1

## Sheet: SG
Pfam family	Occurrence
Lectin C-type domain	19
Trypsin Inhibitor like cysteine rich domain	18
Trypsin	15
Saposin-like type B, region 1	12
Saposin-like type B, region 2	12
Insect cuticle protein	10
Haemolymph juvenile hormone binding protein (JHBP)	8
Serpin (serine protease inhibitor)	8
Ferritin-like domain	6
Low-density lipoprotein receptor domain class A	5
Regulatory CLIP domain of proteinases	5
Thioredoxin	5
Animal haem peroxidase	4
Chitin binding Peritrophin-A domain	4
EB module	4
Insect pheromone-binding family, A10/OS-D	4
Saposin A-type domain	4
TLR4 regulator and MIR-interacting MSAP	4
Chitin binding domain	3
C-type lysozyme/alpha-lactalbumin family	3
EF-hand domain pair	3
Fibroin P25	3
Gamma interferon inducible lysosomal thiol reductase (GILT)	3
Gloverin-like protein	3
Kazal-type serine protease inhibitor domain	3
Leucine rich repeat	3
Lipocalin / cytosolic fatty-acid binding protein family	3
ML domain	3
N-acetylmuramoyl-L-alanine amidase	3
Protein of unknown function (DUF1397)	3
Aldo/keto reductase family	2
Attacin, C-terminal region	2
Attacin, N-terminal region	2
Calreticulin family	2
Carbohydrate kinase	2
Cathepsin propeptide inhibitor domain (I29)	2
Chaperone for wingless signalling and trafficking of LDL receptor	2
Degradation arginine-rich protein for mis-folding	2
D-isomer specific 2-hydroxyacid dehydrogenase, catalytic domain	2
D-isomer specific 2-hydroxyacid dehydrogenase, NAD binding domain	2
Endoribonuclease XendoU	2
Glycosyl hydrolases family 18	2
GMC oxidoreductase	2
Histidine phosphatase superfamily (branch 2)	2
Immunoglobulin domain	2
Lipase	2
Palmitoyl protein thioesterase	2
Papain family cysteine protease	2
Peptidase family M28	2
Peptidase S24-like	2
Ribonuclease T2 family	2
Sema domain	2
Sep15/SelM redox domain	2
Sulfotransferase family	2
Thrombospondin type 1 domain	2
60s Acidic ribosomal protein	1
ADAM-TS Spacer 1	1
AhpC/TSA family	1
Alpha-2-macroglobulin RAP, C-terminal domain	1
Alpha-2-macroglobulin RAP, N-terminal domain	1
Calcium-binding EGF domain	1
Carbon-nitrogen hydrolase	1
Carboxylesterase family	1
con80 domain of Katanin	1
Copper type II ascorbate-dependent monooxygenase, C-terminal domain	1
Copper type II ascorbate-dependent monooxygenase, N-terminal domain	1
Copper/zinc superoxide dismutase (SODC)	1
Crustacean CHH/MIH/GIH neurohormone family	1
C-terminal domain of 1-Cys peroxiredoxin	1
CUB domain	1
Destabilase	1
Domain of Unknown Function (DUF1907)	1
Domain of unknown function (DUF243)	1
DOMON domain	1
DREV methyltransferase	1
EGF-like domain	1
Fibroin light chain (L-fibroin)	1
FKBP-type peptidyl-prolyl cis-trans isomerase	1
Follistatin/Osteonectin-like EGF domain	1
Fringe-like	1
Glutathione S-transferase, C-terminal domain	1
Glutathione S-transferase, N-terminal domain	1
Glycosyl hydrolase family 1	1
Histidine kinase-, DNA gyrase B-, and HSP90-like ATPase	1
Hsp20/alpha crystallin family	1
Hsp90 protein	1
Immunoglobulin I-set domain	1
Integrase core domain	1
Major royal jelly protein	1
MIR domain	1
Paralytic/GBP/PSP peptide	1
Partial alpha/beta-hydrolase lipase region	1
PBP/GOBP family	1
Peptidase family C1 propeptide	1
PLAC (protease and lacunin) domain	1
Protein of unknown function (DUF563)	1
Pyridoxamine 5'-phosphate oxidase	1
RNA recognition motif. (a.k.a. RRM, RBD, or RNP domain)	1
Secreted protein acidic and rich in cysteine Ca binding region	1
Serine carboxypeptidase S28	1
Sulfatase	1
Sulfatase-modifying factor enzyme 1	1
Thioredoxin-like domain	1
Transforming growth factor beta like domain	1
Translocon-associated protein, delta subunit precursor (TRAP-delta)	1
WIF domain	1
Yippee zinc-binding/DNA-binding /Mis18, centromere assembly	1
