# Supplementary material for: In silico identification of effector proteins from generalist herbivore Spodoptera litura
Source: BMC Genomics. 2020 Nov 23;21:819. doi: 10.1186/s12864-020-07196-4 (PMC7681983; doi:10.1186/s12864-020-07196-4)
Supplement: Supplementary file 6 — Additional file 6: Table S5. Proteins with interesting functions annotated to Pfam and Nr database. [file 12864_2020_7196_MOESM6_ESM.xlsx]

## Sheet: Head_Pfam
Additional file 6-Table S5
Family	No. of proteins	Protein ID	Cluster	Number of clustered proteins	RPKM	Protein length	NR Subject ID	NR E value	NR score	NR Description	KO ID	KO name	KO description	Http link	UniProt Subject ID	UniProt Description	UniProt E value	UniProt score	Pfam ID	Pfam name	Pfam description	Gene Ontology: Biological Process	Biological Process Description	Gene Ontology: Cellular component	Cellular component description	Gene Ontology: Molecular function	Molecular function description	COG cat	COG Description	EggNOG description
Cathepsin propeptide inhibitor domain (I29)	9	DN11642_c0_g1_i1	33	5	5.753	114	XP_022831094.1	8e-43	144	uncharacterized protein LOC111359712 [Spodoptera litura]	--	--	--	--	tr|A0A2A4J2W8|A0A2A4J2W8_HELVI	Uncharacterized protein (Fragment) OS=Heliothis virescens OX=7102 GN=B5V51_7978 PE=4 SV=1	6e-34	118	PF08246.10	Inhibitor_I29	Cathepsin propeptide inhibitor domain (I29)	GO:0006508	proteolysis	--	--	GO:0008234	cysteine-type peptidase activity	O	Post-translational modification, protein turnover, and chaperones	Cathepsin propeptide inhibitor domain (I29)
		DN11642_c0_g3_i1	33	5	4.474	114	XP_022831094.1	1e-42	144	uncharacterized protein LOC111359712 [Spodoptera litura]	--	--	--	--	tr|A0A2A4J2W8|A0A2A4J2W8_HELVI	Uncharacterized protein (Fragment) OS=Heliothis virescens OX=7102 GN=B5V51_7978 PE=4 SV=1	1e-33	118	PF08246.10	Inhibitor_I29	Cathepsin propeptide inhibitor domain (I29)	GO:0006508	proteolysis	--	--	GO:0008234	cysteine-type peptidase activity	O	Post-translational modification, protein turnover, and chaperones	Cathepsin propeptide inhibitor domain (I29)
		DN19754_c0_g1_i1	33	5	1100.37	106	XP_022831095.1	8e-70	211	cysteine proteinase-like [Spodoptera litura]	--	--	--	--	tr|A0A2H1W9H6|A0A2H1W9H6_SPOFR	SFRICE_025813 OS=Spodoptera frugiperda OX=7108 GN=SFRICE_025813 PE=4 SV=1	5e-54	169	PF08246.10	Inhibitor_I29	Cathepsin propeptide inhibitor domain (I29)	GO:0006508	proteolysis	--	--	GO:0008234	cysteine-type peptidase activity	O	Post-translational modification, protein turnover, and chaperones	Cathepsin propeptide inhibitor domain (I29)
		DN19754_c0_g1_i2	33	5	1120.27	106	XP_022831095.1	8e-70	211	cysteine proteinase-like [Spodoptera litura]	--	--	--	--	tr|A0A2H1W9H6|A0A2H1W9H6_SPOFR	SFRICE_025813 OS=Spodoptera frugiperda OX=7108 GN=SFRICE_025813 PE=4 SV=1	5e-54	169	PF08246.10	Inhibitor_I29	Cathepsin propeptide inhibitor domain (I29)	GO:0006508	proteolysis	--	--	GO:0008234	cysteine-type peptidase activity	O	Post-translational modification, protein turnover, and chaperones	Cathepsin propeptide inhibitor domain (I29)
		DN19754_c0_g1_i3	33	5	2344.51	106	XP_022831095.1	4e-71	214	cysteine proteinase-like [Spodoptera litura]	--	--	--	--	tr|A0A2H1W9H6|A0A2H1W9H6_SPOFR	SFRICE_025813 OS=Spodoptera frugiperda OX=7108 GN=SFRICE_025813 PE=4 SV=1	6e-55	172	PF08246.10	Inhibitor_I29	Cathepsin propeptide inhibitor domain (I29)	GO:0006508	proteolysis	GO:0005764	lysosome	GO:0008234//GO:0004869	cysteine-type peptidase activity//cysteine-type endopeptidase inhibitor activity	O	Post-translational modification, protein turnover, and chaperones	Cathepsin propeptide inhibitor domain (I29)
		DN21397_c0_g1_i2	34	5	1013.4	225	AHG99253.1	1e-167	473	cysteine proteinase [Spodoptera litura]	--	--	--	--	tr|A0A023J7N9|A0A023J7N9_SPOLT	Cysteine proteinase OS=Spodoptera litura OX=69820 PE=2 SV=1	5e-168	473	PF08246.10//PF00112.21	Inhibitor_I29//Peptidase_C1	Cathepsin propeptide inhibitor domain (I29)//Papain family cysteine protease	GO:0006508	proteolysis	GO:0045169//GO:0005764	fusome//lysosome	GO:0008234	cysteine-type peptidase activity	O	Post-translational modification, protein turnover, and chaperones	Papain family cysteine protease
		DN21397_c0_g1_i3	34	5	1323.65	344	AHG99253.1	0	721	cysteine proteinase [Spodoptera litura]	K01365	CTSL	cathepsin L [EC:3.4.22.15]	http://www.genome.jp/dbget-bin/www_bget?ko:K01365	tr|A0A023J7N9|A0A023J7N9_SPOLT	Cysteine proteinase OS=Spodoptera litura OX=69820 PE=2 SV=1	0	721	PF08246.10//PF00112.21	Inhibitor_I29//Peptidase_C2	Cathepsin propeptide inhibitor domain (I29)//Papain family cysteine protease	GO:0006508	proteolysis	GO:0045169//GO:0005764	fusome//lysosome	GO:0008234	cysteine-type peptidase activity	O	Post-translational modification, protein turnover, and chaperones	Papain family cysteine protease
		DN21397_c0_g1_i4	34	5	1101.02	344	AHG99253.1	0	721	cysteine proteinase [Spodoptera litura]	K01365	CTSL	cathepsin L [EC:3.4.22.15]	http://www.genome.jp/dbget-bin/www_bget?ko:K01365	tr|A0A023J7N9|A0A023J7N9_SPOLT	Cysteine proteinase OS=Spodoptera litura OX=69820 PE=2 SV=1	0	721	PF08246.10//PF00112.21	Inhibitor_I29//Peptidase_C1	Cathepsin propeptide inhibitor domain (I29)//Papain family cysteine protease	GO:0006508	proteolysis	GO:0045169//GO:0005764	fusome//lysosome	GO:0008234	cysteine-type peptidase activity	O	Post-translational modification, protein turnover, and chaperones	Papain family cysteine protease
		DN21397_c0_g1_i5	34	5	365.233	170	AHG99253.1	6e-113	332	cysteine proteinase [Spodoptera litura]	--	--	--	--	tr|A0A023J7N9|A0A023J7N9_SPOLT	Cysteine proteinase OS=Spodoptera litura OX=69820 PE=2 SV=1	2e-113	332	PF08246.10//PF00112.21	Inhibitor_I29//Peptidase_C1	Cathepsin propeptide inhibitor domain (I29)//Papain family cysteine protease	GO:0006508	proteolysis	GO:0045169//GO:0005764	fusome//lysosome	GO:0008234	cysteine-type peptidase activity	O	Post-translational modification, protein turnover, and chaperones	Papain family cysteine protease
EF-hand domain pair	6	DN12467_c0_g3_i1	65	4	524.224	259	XP_021188641.1	1e-174	489	calcyphosin-like protein isoform X1 [Helicoverpa armigera]	--	--	--	--	tr|A0A2H1VL40|A0A2H1VL40_SPOFR	SFRICE_032483 (Fragment) OS=Spodoptera frugiperda OX=7108 GN=SFRICE_032483 PE=4 SV=1	7e-156	440	PF13499.4//PF13202.4	EF-hand_7//EF-hand_5	EF-hand domain pair//EF hand	--	--	--	--	GO:0005509	calcium ion binding	T	Signal transduction mechanisms	EFh
		DN14059_c0_g1_i1	66	3	427.169	236	XP_022831370.1	2e-159	449	multiple coagulation factor deficiency protein 2 homolog isoform X1 [Spodoptera litura]	K20364	MCFD2	multiple coagulation factor deficiency protein 2	http://www.genome.jp/dbget-bin/www_bget?ko:K20364	tr|A0A2H1V7T5|A0A2H1V7T5_SPOFR	SFRICE_006621 OS=Spodoptera frugiperda OX=7108 GN=SFRICE_006621 PE=4 SV=1	1e-152	435	PF13499.4	EF-hand_7	EF-hand domain pair	GO:0032504	multicellular organism reproduction	--	--	GO:0005509	calcium ion binding	S	Function unknown	Inherit from biNOG: multiple coagulation factor deficiency 2
		DN15442_c0_g2_i1	65	4	1670.37	215	XP_022832672.1	1e-157	442	FK506-binding protein 2 isoform X2 [Spodoptera litura]	K09577	FKBP14	FK506-binding protein 14 [EC:5.2.1.8]	http://www.genome.jp/dbget-bin/www_bget?ko:K09577	tr|S4PG11|S4PG11_9NEOP	Peptidylprolyl isomerase OS=Pararge aegeria OX=116150 PE=4 SV=1	6e-143	404	PF00254.26//PF13499.4	FKBP_C//EF-hand_7	FKBP-type peptidyl-prolyl cis-trans isomerase//EF-hand domain pair	GO:0000413//GO:0008587//GO:0022416//GO:0046716//GO:0008593	protein peptidyl-prolyl isomerization//imaginal disc-derived wing margin morphogenesis//chaeta development//muscle cell cellular homeostasis//regulation of Notch signaling pathway	GO:0005615//GO:0005783	extracellular space//endoplasmic reticulum	GO:0003755//GO:0005509	peptidyl-prolyl cis-trans isomerase activity//calcium ion binding	O	Post-translational modification, protein turnover, and chaperones	FKBP-type peptidyl-prolyl cis-trans isomerase
		DN15442_c0_g2_i2	65	4	1251.56	237	XP_022832671.1	3e-174	486	FK506-binding protein 2 isoform X1 [Spodoptera litura]	K09577	FKBP14	FK506-binding protein 14 [EC:5.2.1.8]	http://www.genome.jp/dbget-bin/www_bget?ko:K09577	tr|S4PG11|S4PG11_9NEOP	Peptidylprolyl isomerase OS=Pararge aegeria OX=116150 PE=4 SV=1	6e-138	392	PF00254.26//PF13202.4//PF13499.4	FKBP_C//EF-hand_5//EF-hand_7	FKBP-type peptidyl-prolyl cis-trans isomerase//EF hand//EF-hand domain pair	GO:0000413//GO:0008587//GO:0022416//GO:0046716//GO:0008593	protein peptidyl-prolyl isomerization//imaginal disc-derived wing margin morphogenesis//chaeta development//muscle cell cellular homeostasis//regulation of Notch signaling pathway	GO:0005615//GO:0005783	extracellular space//endoplasmic reticulum	GO:0003755//GO:0005509	peptidyl-prolyl cis-trans isomerase activity//calcium ion binding	O	Post-translational modification, protein turnover, and chaperones	FKBP-type peptidyl-prolyl cis-trans isomerase
		DN18248_c0_g1_i1	66	3	600.731	584	XP_022834198.1	0	1167	nucleobindin-2-like isoform X1 [Spodoptera litura]	K20371	NUCB	nucleobindin	http://www.genome.jp/dbget-bin/www_bget?ko:K20371	tr|Q9NJB0|Q9NJB0_SPOFR	CALNUC OS=Spodoptera frugiperda OX=7108 PE=2 SV=1	0	784	PF13499.4	EF-hand_7	EF-hand domain pair	GO:0005975	carbohydrate metabolic process	--	--	GO:0005509	calcium ion binding	U	Intracellular trafficking, secretion, and vesicular transport	Inherit from biNOG: Nucleobindin
		DN18248_c0_g1_i2	66	3	404.445	584	XP_022834199.1	0	1173	nucleobindin-2-like isoform X2 [Spodoptera litura]	K20371	NUCB	nucleobindin	http://www.genome.jp/dbget-bin/www_bget?ko:K20371	tr|Q9NJB0|Q9NJB0_SPOFR	CALNUC OS=Spodoptera frugiperda OX=7108 PE=2 SV=1	0	747	PF13499.4	EF-hand_7	EF-hand domain pair	--	GO:0005509	calcium ion binding	--	--	--	U	Intracellular trafficking, secretion, and vesicular transport	Inherit from biNOG: Nucleobindin
Ferritin-like domain	3	DN17548_c0_g1_i1	71	3	2651.11	211	XP_022819217.1	8e-157	440	ferritin subunit-like [Spodoptera litura]	K00522	FTH1	ferritin heavy chain [EC:1.16.3.2]	http://www.genome.jp/dbget-bin/www_bget?ko:K00522	tr|A0A2H1VER5|A0A2H1VER5_SPOFR	Ferritin OS=Spodoptera frugiperda OX=7108 GN=SFRICE_006535 PE=3 SV=1	7e-138	394	PF00210.22	Ferritin	Ferritin-like domain	GO:0006879//GO:0006826//GO:0055114//GO:1990461//GO:0099587//GO:0009620//GO:0008283//GO:0009791	cellular iron ion homeostasis//iron ion transport//oxidation-reduction process//detoxification of iron ion//inorganic ion import across plasma membrane//response to fungus//cell proliferation//post-embryonic development	GO:0070288//GO:0045169	ferritin complex//fusome	GO:0016724//GO:0008199//GO:0008198	oxidoreductase activity, oxidizing metal ions, oxygen as acceptor//ferric iron binding//ferrous iron binding	P	Inorganic ion transport and metabolism	Ferritin-like domain
		DN17548_c0_g1_i2	71	3	3864.06	211	XP_022819217.1	8e-157	440	ferritin subunit-like [Spodoptera litura]	K00522	FTH1	ferritin heavy chain [EC:1.16.3.2]	http://www.genome.jp/dbget-bin/www_bget?ko:K00522	tr|A0A2H1VER5|A0A2H1VER5_SPOFR	Ferritin OS=Spodoptera frugiperda OX=7108 GN=SFRICE_006535 PE=3 SV=1	7e-138	394	PF00210.22	Ferritin	Ferritin-like domain	GO:0006879//GO:0006826//GO:0055114//GO:1990461//GO:0099587//GO:0009620//GO:0008283//GO:0009791	cellular iron ion homeostasis//iron ion transport//oxidation-reduction process//detoxification of iron ion//inorganic ion import across plasma membrane//response to fungus//cell proliferation//post-embryonic development	GO:0070288//GO:0045169	ferritin complex//fusome	GO:0016724//GO:0008199//GO:0008198	oxidoreductase activity, oxidizing metal ions, oxygen as acceptor//ferric iron binding//ferrous iron binding	P	Inorganic ion transport and metabolism	Ferritin-like domain
		DN19278_c0_g1_i1	71	3	6510.52	231	XP_022819215.1	1e-171	479	ferritin, lower subunit isoform X3 [Spodoptera litura]	--	--	--	--	tr|A0A2H1VEG9|A0A2H1VEG9_SPOFR	Ferritin OS=Spodoptera frugiperda OX=7108 GN=SFRICE_006534 PE=3 SV=1	3e-168	470	PF00210.22	Ferritin	Ferritin-like domain	GO:0006879//GO:0006826//GO:1990461//GO:0055114//GO:0042381//GO:0045475//GO:0099587//GO:0009620//GO:0098662	cellular iron ion homeostasis//iron ion transport//detoxification of iron ion//oxidation-reduction process//hemolymph coagulation//locomotor rhythm//inorganic ion import across plasma membrane//response to fungus//inorganic cation transmembrane transport	GO:0070288//GO:0005794	ferritin complex//Golgi apparatus	GO:0016724//GO:0008199//GO:0008198	oxidoreductase activity, oxidizing metal ions, oxygen as acceptor//ferric iron binding//ferrous iron binding	P	Inorganic ion transport and metabolism	Ferritin-like domain
GMC oxidoreductase	9	DN13142_c0_g1_i1	29	6	5369.61	579	XP_022828821.1	0	1179	glucose dehydrogenase [FAD, quinone]-like [Spodoptera litura]	K00115	GLD	glucose 1-dehydrogenase (FAD, quinone) [EC:1.1.5.9]	http://www.genome.jp/dbget-bin/www_bget?ko:K00115	tr|A0A2H1V4R2|A0A2H1V4R2_SPOFR	SFRICE_038620 OS=Spodoptera frugiperda OX=7108 GN=SFRICE_038620 PE=4 SV=1	0	1051	PF00732.17//PF05199.11	GMC_oxred_N//GMC_oxred_C	GMC oxidoreductase//GMC oxidoreductase	GO:0055114	oxidation-reduction process	--	--	GO:0050660//GO:0016614	flavin adenine dinucleotide binding//oxidoreductase activity, acting on CH-OH group of donors	E	Amino acid transport and metabolism	GMC oxidoreductase
		DN20219_c0_g1_i2	29	6	399.91	680	XP_022831655.1	0	1405	glucose dehydrogenase [FAD, quinone]-like [Spodoptera litura]	K21270	ChuaMOX	(R)-mandelonitrile oxidase [EC:1.1.3.49]	http://www.genome.jp/dbget-bin/www_bget?ko:K21270	tr|A0A2H1W5U4|A0A2H1W5U4_SPOFR	SFRICE_026095 (Fragment) OS=Spodoptera frugiperda OX=7108 GN=SFRICE_026095 PE=3 SV=1	0	1320	PF00732.17//PF05199.11	GMC_oxred_N//GMC_oxred_C	GMC oxidoreductase//GMC oxidoreductase	GO:0055114	oxidation-reduction process	--	--	GO:0050660//GO:0016614	flavin adenine dinucleotide binding//oxidoreductase activity, acting on CH-OH group of donors	E	Amino acid transport and metabolism	GMC oxidoreductase
		DN22113_c0_g1_i1	29	6	520.374	667	XP_022831656.1	0	1391	glucose dehydrogenase [FAD, quinone]-like [Spodoptera litura]	--	--	--	--	tr|H9JTZ7|H9JTZ7_BOMMO	Uncharacterized protein OS=Bombyx mori OX=7091 PE=3 SV=1	0	1039	PF00732.17//PF05199.11	GMC_oxred_N//GMC_oxred_C	GMC oxidoreductase//GMC oxidoreductase	GO:0055114	oxidation-reduction process	--	--	GO:0050660//GO:0016614	flavin adenine dinucleotide binding//oxidoreductase activity, acting on CH-OH group of donors	E	Amino acid transport and metabolism	GMC oxidoreductase
		DN23036_c0_g1_i2	29	6	552.241	699	XP_022815022.1	0	1443	glucose dehydrogenase [FAD, quinone]-like [Spodoptera litura]	K21270	ChuaMOX	(R)-mandelonitrile oxidase [EC:1.1.3.49]	http://www.genome.jp/dbget-bin/www_bget?ko:K21270	tr|A0A2H1V5E5|A0A2H1V5E5_SPOFR	SFRICE_014278 OS=Spodoptera frugiperda OX=7108 GN=SFRICE_014278 PE=3 SV=1	0	1199	PF00732.17//PF05199.11	GMC_oxred_N//GMC_oxred_C	GMC oxidoreductase//GMC oxidoreductase	GO:0055114	oxidation-reduction process	--	--	GO:0050660//GO:0016614	flavin adenine dinucleotide binding//oxidoreductase activity, acting on CH-OH group of donors	E	Amino acid transport and metabolism	GMC oxidoreductase
		DN23191_c2_g12_i1	29	6	28.092	192	XP_022831657.1	7e-135	399	glucose dehydrogenase [FAD, quinone]-like [Spodoptera litura]	--	--	--	--	tr|A0A2H1W5U5|A0A2H1W5U5_SPOFR	SFRICE_037237 (Fragment) OS=Spodoptera frugiperda OX=7108 GN=SFRICE_037237 PE=3 SV=1	5e-126	359	PF00732.17	GMC_oxred_N	GMC oxidoreductase	GO:0019285//GO:0055114	glycine betaine biosynthetic process from choline//oxidation-reduction process	--	--	GO:0008812//GO:0050660//GO:0008802	choline dehydrogenase activity//flavin adenine dinucleotide binding//betaine-aldehyde dehydrogenase activity	E	Amino acid transport and metabolism	GMC oxidoreductase
Lectin C-type domain	41	DN15010_c0_g1_i3	10	12	262.984	207	XP_022821521.1	5e-156	437	uncharacterized protein LOC111352989 isoform X3 [Spodoptera litura]	--	--	--	--	tr|A0A2A4K2V0|A0A2A4K2V0_HELVI	Uncharacterized protein OS=Heliothis virescens OX=7102 GN=B5V51_5227 PE=4 SV=1	5e-156	442	PF00059.19	Lectin_C	Lectin C-type domain	GO:0044719	regulation of imaginal disc-derived wing size	--	--	GO:0030246	carbohydrate binding	T, V	Signal transduction mechanisms, Defense mechanisms	CLECT
		DN15010_c0_g1_i4	10	12	204.578	203	XP_022821522.1	7e-153	429	uncharacterized protein LOC111352989 isoform X4 [Spodoptera litura]	--	--	--	--	tr|A0A2A4K2V0|A0A2A4K2V0_HELVI	Uncharacterized protein OS=Heliothis virescens OX=7102 GN=B5V51_5227 PE=4 SV=1	3e-150	427	PF00059.19	Lectin_C	Lectin C-type domain	GO:0044719	regulation of imaginal disc-derived wing size	--	--	GO:0030246	carbohydrate binding	T, V	Signal transduction mechanisms, Defense mechanisms	CLECT
		DN15010_c0_g1_i5	10	12	171.799	207	XP_022821521.1	5e-156	437	uncharacterized protein LOC111352989 isoform X3 [Spodoptera litura]	--	--	--	--	tr|A0A2A4K2V0|A0A2A4K2V0_HELVI	Uncharacterized protein OS=Heliothis virescens OX=7102 GN=B5V51_5227 PE=4 SV=1	5e-156	442	PF00059.19	Lectin_C	Lectin C-type domain	GO:0044719	regulation of imaginal disc-derived wing size	--	--	GO:0030246	carbohydrate binding	T, V	Signal transduction mechanisms, Defense mechanisms	CLECT
		DN15010_c0_g1_i6	10	12	308.955	348	XP_022821520.1	0	724	uncharacterized protein LOC111352989 isoform X2 [Spodoptera litura]	--	--	--	--	tr|A0A2A4K2V0|A0A2A4K2V0_HELVI	Uncharacterized protein OS=Heliothis virescens OX=7102 GN=B5V51_5227 PE=4 SV=1	0	683	PF00059.19	Lectin_C	Lectin C-type domain	GO:0044719	regulation of imaginal disc-derived wing size	--	--	GO:0030246	carbohydrate binding	T, V	Signal transduction mechanisms, Defense mechanisms	CLECT
		DN16222_c0_g2_i1	56	4	16.848	392	XP_022820807.1	0	809	uncharacterized protein LOC111352503 isoform X1 [Spodoptera litura]	--	--	--	--	tr|A0A2H1WBC7|A0A2H1WBC7_SPOFR	SFRICE_002778 OS=Spodoptera frugiperda OX=7108 GN=SFRICE_002778 PE=4 SV=1	0	592	PF00059.19	Lectin_C	Lectin C-type domain	GO:0007156//GO:0030001	homophilic cell adhesion via plasma membrane adhesion molecules//metal ion transport	GO:0016021	integral component of membrane	GO:0030246//GO:0046873//GO:0005509	carbohydrate binding//metal ion transmembrane transporter activity//calcium ion binding	T, V	Signal transduction mechanisms, Defense mechanisms	CLECT
		DN19542_c0_g1_i1	10	12	49.604	281	XP_022830125.1	0	582	low affinity immunoglobulin epsilon Fc receptor isoform X2 [Spodoptera litura]	--	--	--	--	tr|I4DJ91|I4DJ91_PAPXU	Brevican core protein OS=Papilio xuthus OX=66420 GN=RR46_09149 PE=2 SV=1	1e-110	324	PF00059.19	Lectin_C	Lectin C-type domain	GO:0048085	adult chitin-containing cuticle pigmentation	--	--	GO:0030246	carbohydrate binding	T, V	Signal transduction mechanisms, Defense mechanisms	Lectin C-type domain
		DN19542_c0_g1_i2	10	12	86.086	193	JAT86589.1	2e-117	338	hypothetical protein g.13090 [Pectinophora gossypiella]	--	--	--	--	tr|A0A1E1WHX5|A0A1E1WHX5_PECGO	Uncharacterized protein OS=Pectinophora gossypiella OX=13191 GN=g.13090 PE=4 SV=1	6e-118	338	PF00059.19	Lectin_C	Lectin C-type domain	GO:0048085	adult chitin-containing cuticle pigmentation	--	--	GO:0030246	carbohydrate binding	T, V	Signal transduction mechanisms, Defense mechanisms	Lectin C-type domain
		DN19542_c0_g1_i3	10	12	104.423	193	JAT86589.1	2e-117	338	hypothetical protein g.13090 [Pectinophora gossypiella]	--	--	--	--	tr|A0A1E1WHX5|A0A1E1WHX5_PECGO	Uncharacterized protein OS=Pectinophora gossypiella OX=13191 GN=g.13090 PE=4 SV=1	6e-118	338	PF00059.19	Lectin_C	Lectin C-type domain	GO:0048085	adult chitin-containing cuticle pigmentation	--	--	GO:0030246	carbohydrate binding	T, V	Signal transduction mechanisms, Defense mechanisms	Lectin C-type domain
		DN19542_c0_g1_i4	10	12	70.693	202	XP_022830124.1	9e-131	377	brevican core protein isoform X1 [Spodoptera litura]	--	--	--	--	tr|I4DJ91|I4DJ91_PAPXU	Brevican core protein OS=Papilio xuthus OX=66420 GN=RR46_09149 PE=2 SV=1	9e-109	316	PF00059.19	Lectin_C	Lectin C-type domain	GO:0048085	adult chitin-containing cuticle pigmentation	--	--	GO:0030246	carbohydrate binding	T, V	Signal transduction mechanisms, Defense mechanisms	Lectin C-type domain
		DN20014_c0_g1_i1	6	16	663.179	296	XP_022826615.1	0	609	macrophage mannose receptor 1-like [Spodoptera litura]	--	--	--	--	tr|A0A2H1WCL3|A0A2H1WCL3_SPOFR	SFRICE_023570 (Fragment) OS=Spodoptera frugiperda OX=7108 GN=SFRICE_023570 PE=4 SV=1	1e-173	488	PF00059.19//PF00059.19	Lectin_C//Lectin_C	Lectin C-type domain//Lectin C-type domain	--	--	--	--	GO:0030246	carbohydrate binding	S	Function unknown	Lectin C-type domain
		DN20242_c0_g2_i3	152	2	62.324	384	XP_022833177.1	0	794	sushi, von Willebrand factor type A, EGF and pentraxin domain-containing protein 1 [Spodoptera litura]	--	--	--	--	tr|A0A2A4K0P2|A0A2A4K0P2_HELVI	Uncharacterized protein (Fragment) OS=Heliothis virescens OX=7102 GN=B5V51_6184 PE=4 SV=1	0	713	PF00084.18//PF00059.19	Sushi//Lectin_C	Sushi domain (SCR repeat)//Lectin C-type domain	GO:0035317//GO:0042067//GO:0050821//GO:0007156	imaginal disc-derived wing hair organization//establishment of ommatidial planar polarity//protein stabilization//homophilic cell adhesion via plasma membrane adhesion molecules	GO:0043296//GO:0016021	apical junction complex//integral component of membrane	--	--	T, V	Signal transduction mechanisms, Defense mechanisms	F5/8 type C domain
		DN20433_c0_g1_i1	6	16	283.139	323	AQX37247.1	0	630	LL12 [Spodoptera exigua]	--	--	--	--	tr|A0A2A4K0G1|A0A2A4K0G1_HELVI	Uncharacterized protein OS=Heliothis virescens OX=7102 GN=B5V51_8049 PE=4 SV=1	1e-168	478	PF00059.19//PF00059.19	Lectin_C//Lectin_C	Lectin C-type domain//Lectin C-type domain	--	--	--	--	GO:0030246	carbohydrate binding	S	Function unknown	Lectin C-type domain
		DN20433_c0_g1_i2	6	16	497.259	323	AQX37247.1	0	630	LL12 [Spodoptera exigua]	--	--	--	--	tr|A0A2A4K0G1|A0A2A4K0G1_HELVI	Uncharacterized protein OS=Heliothis virescens OX=7102 GN=B5V51_8049 PE=4 SV=1	1e-168	478	PF00059.19//PF00059.19	Lectin_C//Lectin_C	Lectin C-type domain//Lectin C-type domain	--	--	--	--	GO:0030246	carbohydrate binding	S	Function unknown	Lectin C-type domain
		DN20433_c0_g1_i3	6	16	332.506	323	AQX37247.1	0	630	LL12 [Spodoptera exigua]	--	--	--	--	tr|A0A2A4K0G1|A0A2A4K0G1_HELVI	Uncharacterized protein OS=Heliothis virescens OX=7102 GN=B5V51_8049 PE=4 SV=1	1e-168	478	PF00059.19//PF00059.19	Lectin_C//Lectin_C	Lectin C-type domain//Lectin C-type domain	--	--	--	--	GO:0030246	carbohydrate binding	S	Function unknown	Lectin C-type domain
		DN21042_c0_g1_i1	6	16	38.749	304	XP_022819861.1	0	637	hemolymph lipopolysaccharide-binding protein-like [Spodoptera litura]	--	--	--	--	tr|A0A0H4T1R3|A0A0H4T1R3_SPOEX	LL3 OS=Spodoptera exigua OX=7107 GN=LL3 PE=2 SV=1	0	592	PF00059.19	Lectin_C	Lectin C-type domain	GO:0006468	protein phosphorylation	--	--	GO:0030246//GO:0004672//GO:0005524	carbohydrate binding//protein kinase activity//ATP binding	S	Function unknown	Lectin C-type domain
		DN21075_c1_g1_i1	6	16	119.861	306	XP_022816336.1	0	609	lymphocyte antigen 75-like [Spodoptera litura]	--	--	--	--	tr|A0A2H1VQU1|A0A2H1VQU1_SPOFR	SFRICE_011933 OS=Spodoptera frugiperda OX=7108 GN=SFRICE_011933 PE=4 SV=1	3e-65	212	PF00059.19//PF00059.19	Lectin_C//Lectin_C	Lectin C-type domain//Lectin C-type domain	GO:0006281	DNA repair	--	--	GO:0030246//GO:0008413	carbohydrate binding//8-oxo-7,8-dihydroguanosine triphosphate pyrophosphatase activity	S	Function unknown	Lectin C-type domain
		DN21075_c1_g1_i3	6	16	231.236	313	XP_022816384.1	0	644	lymphocyte antigen 75-like [Spodoptera litura]	--	--	--	--	tr|A0A2H1VQU1|A0A2H1VQU1_SPOFR	SFRICE_011933 OS=Spodoptera frugiperda OX=7108 GN=SFRICE_011933 PE=4 SV=1	9e-65	211	PF00059.19//PF00059.19	Lectin_C//Lectin_C	Lectin C-type domain//Lectin C-type domain	GO:0006281	DNA repair	--	--	GO:0030246//GO:0008413	carbohydrate binding//8-oxo-7,8-dihydroguanosine triphosphate pyrophosphatase activity	S	Function unknown	Lectin C-type domain
		DN22309_c0_g1_i3	6	16	11.387	181	XP_022827127.1	1e-134	381	C-type lectin lectoxin-Lio2-like [Spodoptera litura]	--	--	--	--	tr|A0A2H1VD46|A0A2H1VD46_SPOFR	SFRICE_015588 OS=Spodoptera frugiperda OX=7108 GN=SFRICE_015588 PE=4 SV=1	1e-124	355	PF00059.19	Lectin_C	Lectin C-type domain	--	--	GO:0016021	integral component of membrane	--	--	S	Function unknown	Lectin C-type domain
		DN22309_c0_g1_i4	6	16	19.467	181	XP_022827127.1	1e-134	381	C-type lectin lectoxin-Lio2-like [Spodoptera litura]	--	--	--	--	tr|A0A2H1VD46|A0A2H1VD46_SPOFR	SFRICE_015588 OS=Spodoptera frugiperda OX=7108 GN=SFRICE_015588 PE=4 SV=1	1e-124	355	PF00059.19	Lectin_C	Lectin C-type domain	--	--	GO:0016021	integral component of membrane	--	--	S	Function unknown	Lectin C-type domain
		DN22309_c0_g1_i6	6	16	21.296	181	XP_022827127.1	1e-134	381	C-type lectin lectoxin-Lio2-like [Spodoptera litura]	--	--	--	--	tr|A0A2H1VD46|A0A2H1VD46_SPOFR	SFRICE_015588 OS=Spodoptera frugiperda OX=7108 GN=SFRICE_015588 PE=4 SV=1	1e-124	355	PF00059.19	Lectin_C	Lectin C-type domain	--	--	GO:0016021	integral component of membrane	--	--	S	Function unknown	Lectin C-type domain
		DN22309_c0_g1_i9	6	16	13.914	181	XP_022827127.1	1e-134	381	C-type lectin lectoxin-Lio2-like [Spodoptera litura]	--	--	--	--	tr|A0A2H1VD46|A0A2H1VD46_SPOFR	SFRICE_015588 OS=Spodoptera frugiperda OX=7108 GN=SFRICE_015588 PE=4 SV=1	1e-124	355	PF00059.19	Lectin_C	Lectin C-type domain	--	--	GO:0016021	integral component of membrane	--	--	S	Function unknown	Lectin C-type domain
		DN22518_c0_g3_i1	56	4	753.137	385	XP_022815888.1	0	807	uncharacterized protein LOC111349142 [Spodoptera litura]	--	--	--	--	tr|A0A2H1WC67|A0A2H1WC67_SPOFR	SFRICE_010933 OS=Spodoptera frugiperda OX=7108 GN=SFRICE_010933 PE=4 SV=1	0	642	PF00059.19	Lectin_C	Lectin C-type domain	GO:0002710//GO:0042130	negative regulation of T cell mediated immunity//negative regulation of T cell proliferation	GO:0016021	integral component of membrane	GO:0030246//GO:0001871	carbohydrate binding//pattern binding	--	--	--
		DN22606_c0_g1_i1	6	16	152.622	310	XP_022830647.1	0	641	C-type mannose receptor 2-like [Spodoptera litura]	--	--	--	--	tr|A0A2H1VQU1|A0A2H1VQU1_SPOFR	SFRICE_011933 OS=Spodoptera frugiperda OX=7108 GN=SFRICE_011933 PE=4 SV=1	0	508	PF00059.19//PF00059.19	Lectin_C//Lectin_C	Lectin C-type domain//Lectin C-type domain	GO:0006281	DNA repair	--	--	GO:0030246//GO:0008413	carbohydrate binding//8-oxo-7,8-dihydroguanosine triphosphate pyrophosphatase activity	S	Function unknown	Lectin C-type domain
		DN22606_c0_g1_i3	6	16	196.732	310	XP_022830647.1	0	649	C-type mannose receptor 2-like [Spodoptera litura]	--	--	--	--	tr|A0A2H1VQU1|A0A2H1VQU1_SPOFR	SFRICE_011933 OS=Spodoptera frugiperda OX=7108 GN=SFRICE_011933 PE=4 SV=1	1e-180	506	PF00059.19//PF00059.19	Lectin_C//Lectin_C	Lectin C-type domain//Lectin C-type domain	GO:0006281	DNA repair	--	--	GO:0030246//GO:0008413	carbohydrate binding//8-oxo-7,8-dihydroguanosine triphosphate pyrophosphatase activity	S	Function unknown	Lectin C-type domain
		DN22606_c0_g2_i1	6	16	4258.18	310	XP_022830648.1	0	648	C-type mannose receptor 2-like [Spodoptera litura]	--	--	--	--	tr|A0A2H1VQU1|A0A2H1VQU1_SPOFR	SFRICE_011933 OS=Spodoptera frugiperda OX=7108 GN=SFRICE_011933 PE=4 SV=1	4e-148	424	PF00059.19//PF00059.19	Lectin_C//Lectin_C	Lectin C-type domain//Lectin C-type domain	GO:0007155	cell adhesion	--	--	GO:0030246//GO:0005540//GO:0008413	carbohydrate binding//hyaluronic acid binding//8-oxo-7,8-dihydroguanosine triphosphate pyrophosphatase activity	S	Function unknown	Lectin C-type domain
		DN23683_c0_g1_i1	6	16	895.636	325	XP_022827351.1	0	666	C-type mannose receptor 2-like [Spodoptera litura]	--	--	--	--	tr|A0A2H1WK53|A0A2H1WK53_SPOFR	SFRICE_024131 OS=Spodoptera frugiperda OX=7108 GN=SFRICE_024131 PE=4 SV=1	2e-165	470	PF00059.19//PF00059.19	Lectin_C//Lectin_C	Lectin C-type domain//Lectin C-type domain	GO:0051607	defense response to virus	--	--	GO:0030246//GO:0008413	carbohydrate binding//8-oxo-7,8-dihydroguanosine triphosphate pyrophosphatase activity	T, V	Signal transduction mechanisms, Defense mechanisms	mannose receptor, C type 1
		DN23683_c0_g1_i2	6	16	791.236	325	XP_022827350.1	0	660	C-type mannose receptor 2-like [Spodoptera litura]	--	--	--	--	tr|A0A2H1WK53|A0A2H1WK53_SPOFR	SFRICE_024131 OS=Spodoptera frugiperda OX=7108 GN=SFRICE_024131 PE=4 SV=1	4e-164	466	PF00059.19//PF00059.19	Lectin_C//Lectin_C	Lectin C-type domain//Lectin C-type domain	GO:0051607	defense response to virus	--	--	GO:0030246//GO:0008413	carbohydrate binding//8-oxo-7,8-dihydroguanosine triphosphate pyrophosphatase activity	T, V	Signal transduction mechanisms, Defense mechanisms	mannose receptor, C type 1
Lipase	8	DN13613_c0_g2_i1	17	8	10.003	321	XP_022814748.1	0	670	lipase member H-like [Spodoptera litura]	--	--	--	--	tr|A0A2H1VD45|A0A2H1VD45_SPOFR	SFRICE_016438 OS=Spodoptera frugiperda OX=7108 GN=SFRICE_016438 PE=3 SV=1	0	638	PF00151.17	Lipase	Lipase	GO:0006629	lipid metabolic process	GO:0005576	extracellular region	GO:0052689//GO:0016298	carboxylic ester hydrolase activity//lipase activity	S	Function unknown	Lipase
		DN18051_c0_g1_i1	17	8	144.983	336	XP_022822262.1	0	695	pancreatic lipase-related protein 2-like [Spodoptera litura]	--	--	--	--	tr|H9J2C7|H9J2C7_BOMMO	Uncharacterized protein OS=Bombyx mori OX=7091 GN=LOC101737029 PE=3 SV=1	0	590	PF00151.17	Lipase	Lipase	GO:0006629	lipid metabolic process	GO:0005576	extracellular region	GO:0052689//GO:0016298	carboxylic ester hydrolase activity//lipase activity	S	Function unknown	Lipase
		DN19769_c0_g1_i1	17	8	44.87	353	XP_022814753.1	0	739	phospholipase A1 member A-like [Spodoptera litura]	--	--	--	--	tr|A0A2H1VSU8|A0A2H1VSU8_SPOFR	SFRICE_011575 OS=Spodoptera frugiperda OX=7108 GN=SFRICE_011575 PE=3 SV=1	0	733	PF00151.17	Lipase	Lipase	GO:0006629	lipid metabolic process	GO:0005576	extracellular region	GO:0052689//GO:0016298	carboxylic ester hydrolase activity//lipase activity	S	Function unknown	Lipase
		DN19874_c0_g1_i2	17	8	18.508	328	XP_021182276.1	0	640	lipase member H-A-like [Helicoverpa armigera]	--	--	--	--	tr|A0A2H1VVD4|A0A2H1VVD4_SPOFR	SFRICE_008685 OS=Spodoptera frugiperda OX=7108 GN=SFRICE_008685 PE=3 SV=1	0	625	PF00151.17	Lipase	Lipase	GO:0006629	lipid metabolic process	GO:0005576	extracellular region	GO:0052689	carboxylic ester hydrolase activity	S	Function unknown	Lipase
		DN21574_c0_g2_i2	17	8	51.417	344	XP_022830817.1	0	715	inactive pancreatic lipase-related protein 1-like [Spodoptera litura]	K19404	LIPH_I	phosphatidic acid-selective phospholipase A1 [EC:3.1.1.-]	http://www.genome.jp/dbget-bin/www_bget?ko:K19404	tr|A0A2H1V5T0|A0A2H1V5T0_SPOFR	SFRICE_021766 OS=Spodoptera frugiperda OX=7108 GN=SFRICE_021766 PE=3 SV=1	0	671	PF00151.17	Lipase	Lipase	GO:0006629	lipid metabolic process	GO:0005576	extracellular region	GO:0052689//GO:0016298	carboxylic ester hydrolase activity//lipase activity	S	Function unknown	Lipase
		DN21661_c0_g1_i1	17	8	23.483	365	XP_022818762.1	0	762	phospholipase A1-like [Spodoptera litura]	K19404	LIPH_I	phosphatidic acid-selective phospholipase A1 [EC:3.1.1.-]	http://www.genome.jp/dbget-bin/www_bget?ko:K19404	tr|A0A2H1VJ13|A0A2H1VJ13_SPOFR	SFRICE_033810 OS=Spodoptera frugiperda OX=7108 GN=SFRICE_033810 PE=3 SV=1	0	720	PF00151.17	Lipase	Lipase	GO:0006629	lipid metabolic process	GO:0005576	extracellular region	GO:0052689//GO:0016298	carboxylic ester hydrolase activity//lipase activity	S	Function unknown	Lipase
		DN21661_c0_g1_i3	17	8	22.738	365	XP_022818762.1	0	762	phospholipase A1-like [Spodoptera litura]	K19404	LIPH_I	phosphatidic acid-selective phospholipase A1 [EC:3.1.1.-]	http://www.genome.jp/dbget-bin/www_bget?ko:K19404	tr|A0A2H1VJ13|A0A2H1VJ13_SPOFR	SFRICE_033810 OS=Spodoptera frugiperda OX=7108 GN=SFRICE_033810 PE=3 SV=1	0	720	PF00151.17	Lipase	Lipase	GO:0006629	lipid metabolic process	GO:0005576	extracellular region	GO:0052689//GO:0016298	carboxylic ester hydrolase activity//lipase activity	S	Function unknown	Lipase
		DN22951_c3_g4_i10	17	8	31.157	477	XP_022828959.1	0	991	pancreatic triacylglycerol lipase-like isoform X1 [Spodoptera litura]	--	--	--	--	tr|A0A2H1VUS7|A0A2H1VUS7_SPOFR	SFRICE_009386 OS=Spodoptera frugiperda OX=7108 GN=SFRICE_009386 PE=3 SV=1	0	931	PF00151.17	Lipase	Lipase	GO:0006629//GO:0090305	lipid metabolic process//nucleic acid phosphodiester bond hydrolysis	GO:0005576//GO:0000176	extracellular region//nuclear exosome (RNase complex)	GO:0052689//GO:0016298//GO:0008408	carboxylic ester hydrolase activity//lipase activity//3'-5' exonuclease activity	S	Function unknown	Lipase
Regulatory CLIP domain of proteinases	14	DN15833_c0_g1_i1	2	61	2691.38	437	AAW24481.1	0	892	prophenol oxidase activating enzyme 3 [Spodoptera litura]	--	--	--	--	tr|Q49QW0|Q49QW0_SPOLT	Prophenol oxidase activating enzyme 3 OS=Spodoptera litura OX=69820 GN=PPAE 3 PE=2 SV=1	0	892	PF12032.6//PF12032.6//PF00089.24	CLIP//CLIP//Trypsin	Regulatory CLIP domain of proteinases//Regulatory CLIP domain of proteinases//Trypsin	GO:0006508//GO:0002804//GO:0045752//GO:0050830//GO:0002816//GO:0050832	proteolysis//positive regulation of antifungal peptide production//positive regulation of Toll signaling pathway//defense response to Gram-positive bacterium//regulation of biosynthetic process of antibacterial peptides active against Gram-positive bacteria//defense response to fungus	--	--	GO:0004252	serine-type endopeptidase activity	O	Post-translational modification, protein turnover, and chaperones	activating enzyme
		DN16897_c0_g1_i1	2	61	338.855	370	XP_022817582.1	0	762	serine protease easter-like isoform X2 [Spodoptera litura]	--	--	--	--	tr|A0A2H1VCQ7|A0A2H1VCQ7_SPOFR	SFRICE_015663 (Fragment) OS=Spodoptera frugiperda OX=7108 GN=SFRICE_015663 PE=3 SV=1	0	671	PF12032.6//PF00089.24	CLIP//Trypsin	Regulatory CLIP domain of proteinases//Trypsin	GO:0006508//GO:0035006//GO:0009620//GO:0007370//GO:0009950	proteolysis//melanization defense response//response to fungus//ventral furrow formation//dorsal/ventral axis specification	GO:0098595	perivitelline space	GO:0004252	serine-type endopeptidase activity	E	Amino acid transport and metabolism	Tryp_SPc
		DN16897_c0_g1_i3	2	61	275.514	387	XP_022817580.1	0	796	serine protease easter-like isoform X1 [Spodoptera litura]	--	--	--	--	tr|A0A2H1VCQ7|A0A2H1VCQ7_SPOFR	SFRICE_015663 (Fragment) OS=Spodoptera frugiperda OX=7108 GN=SFRICE_015663 PE=3 SV=1	0	659	PF12032.6//PF00089.25	CLIP//Trypsin	Regulatory CLIP domain of proteinases//Trypsin	GO:0006508//GO:0035006//GO:0009620//GO:0007370//GO:0009950	proteolysis//melanization defense response//response to fungus//ventral furrow formation//dorsal/ventral axis specification	GO:0098595	perivitelline space	GO:0004252	serine-type endopeptidase activity	E	Amino acid transport and metabolism	Tryp_SPc
		DN21617_c0_g2_i1	2	61	53.868	403	XP_022817921.1	0	830	venom protease-like [Spodoptera litura]	--	--	--	--	tr|A0A2H1W4A8|A0A2H1W4A8_SPOFR	SFRICE_032096 OS=Spodoptera frugiperda OX=7108 GN=SFRICE_032096 PE=3 SV=1	0	677	PF12032.6//PF00089.24	CLIP//Trypsin	Regulatory CLIP domain of proteinases//Trypsin	GO:0006508//GO:0035006	proteolysis//melanization defense response	GO:0004252	serine-type endopeptidase activity	--	--	E	Amino acid transport and metabolism	Tryp_SPc
		DN21617_c0_g2_i10	2	61	45.519	357	XP_022817921.1	0	665	venom protease-like [Spodoptera litura]	--	--	--	--	tr|A0A2H1W4A8|A0A2H1W4A8_SPOFR	SFRICE_032096 OS=Spodoptera frugiperda OX=7108 GN=SFRICE_032096 PE=3 SV=1	0	521	PF12032.6//PF00089.24	CLIP//Trypsin	Regulatory CLIP domain of proteinases//Trypsin	GO:0006508//GO:0035006//GO:0009620//GO:0006508//GO:0035006//GO:0009620	proteolysis//melanization defense response//response to fungus//proteolysis//melanization defense response//response to fungus	--	--	GO:0004252//GO:0004252	serine-type endopeptidase activity//serine-type endopeptidase activity	E	Amino acid transport and metabolism	Tryp_SPc
		DN21617_c0_g2_i2	2	61	54.876	403	XP_022817921.1	0	830	venom protease-like [Spodoptera litura]	--	--	--	--	tr|A0A2H1W4A8|A0A2H1W4A8_SPOFR	SFRICE_032096 OS=Spodoptera frugiperda OX=7108 GN=SFRICE_032096 PE=3 SV=1	0	677	PF12032.6//PF00089.24	CLIP//Trypsin	Regulatory CLIP domain of proteinases//Trypsin	GO:0006508//GO:0035006	proteolysis//melanization defense response	--	--	GO:0004252	serine-type endopeptidase activity	E	Amino acid transport and metabolism	Tryp_SPc
		DN21617_c0_g2_i3	2	61	48.191	403	XP_022817921.1	0	830	venom protease-like [Spodoptera litura]	--	--	--	--	tr|A0A2H1W4A8|A0A2H1W4A8_SPOFR	SFRICE_032096 OS=Spodoptera frugiperda OX=7108 GN=SFRICE_032096 PE=3 SV=1	0	677	PF12032.6//PF00089.24	CLIP//Trypsin	Regulatory CLIP domain of proteinases//Trypsin	GO:0006508//GO:0035006	proteolysis//melanization defense response	--	--	GO:0004252	serine-type endopeptidase activity	E	Amino acid transport and metabolism	Tryp_SPc
		DN21617_c0_g2_i4	2	61	38.678	357	XP_022817921.1	0	665	venom protease-like [Spodoptera litura]	--	--	--	--	tr|A0A2H1W4A8|A0A2H1W4A8_SPOFR	SFRICE_032096 OS=Spodoptera frugiperda OX=7108 GN=SFRICE_032096 PE=3 SV=1	0	521	PF12032.6//PF00089.24	CLIP//Trypsin	Regulatory CLIP domain of proteinases//Trypsin	GO:0006508//GO:0035006//GO:0009620	proteolysis//melanization defense response//response to fungus	--	--	GO:0004252	serine-type endopeptidase activity	E	Amino acid transport and metabolism	Tryp_SPc
		DN21617_c0_g2_i5	2	61	37.609	357	XP_022817921.1	0	665	venom protease-like [Spodoptera litura]	--	--	--	--	tr|A0A2H1W4A8|A0A2H1W4A8_SPOFR	SFRICE_032096 OS=Spodoptera frugiperda OX=7108 GN=SFRICE_032096 PE=3 SV=1	0	521	PF12032.6//PF00089.24	CLIP//Trypsin	Regulatory CLIP domain of proteinases//Trypsin	GO:0006508//GO:0035006//GO:0009620	proteolysis//melanization defense response//response to fungus	--	--	GO:0004252	serine-type endopeptidase activity	E	Amino acid transport and metabolism	Tryp_SPc
		DN21617_c0_g2_i6	2	61	43.26	357	XP_022817921.1	0	665	venom protease-like [Spodoptera litura]	--	--	--	--	tr|A0A2H1W4A8|A0A2H1W4A8_SPOFR	SFRICE_032096 OS=Spodoptera frugiperda OX=7108 GN=SFRICE_032096 PE=3 SV=1	0	521	PF12032.6//PF00089.24	CLIP//Trypsin	Regulatory CLIP domain of proteinases//Trypsin	GO:0006508//GO:0035006//GO:0009620	proteolysis//melanization defense response//response to fungus	--	--	GO:0004252	serine-type endopeptidase activity	E	Amino acid transport and metabolism	Tryp_SPc
		DN21617_c0_g2_i7	2	61	55.215	403	XP_022817921.1	0	830	venom protease-like [Spodoptera litura]	--	--	--	--	tr|A0A2H1W4A8|A0A2H1W4A8_SPOFR	SFRICE_032096 OS=Spodoptera frugiperda OX=7108 GN=SFRICE_032096 PE=3 SV=1	0	677	PF12032.6//PF00089.24	CLIP//Trypsin	Regulatory CLIP domain of proteinases//Trypsin	GO:0006508//GO:0035006	proteolysis//melanization defense response	--	--	GO:0004252	serine-type endopeptidase activity	E	Amino acid transport and metabolism	Tryp_SPc
		DN21617_c0_g2_i8	2	61	48.548	403	XP_022817921.1	0	830	venom protease-like [Spodoptera litura]	--	--	--	--	tr|A0A2H1W4A8|A0A2H1W4A8_SPOFR	SFRICE_032096 OS=Spodoptera frugiperda OX=7108 GN=SFRICE_032096 PE=3 SV=1	0	677	PF12032.6//PF00089.24	CLIP//Trypsin	Regulatory CLIP domain of proteinases//Trypsin	GO:0006508//GO:0035006	proteolysis//melanization defense response	--	--	GO:0004252	serine-type endopeptidase activity	E	Amino acid transport and metabolism	Tryp_SPc
		DN21617_c0_g2_i9	2	61	53.313	403	XP_022817921.1	0	830	venom protease-like [Spodoptera litura]	--	--	--	--	tr|A0A2H1W4A8|A0A2H1W4A8_SPOFR	SFRICE_032096 OS=Spodoptera frugiperda OX=7108 GN=SFRICE_032096 PE=3 SV=1	0	677	PF12032.6//PF00089.24	CLIP//Trypsin	Regulatory CLIP domain of proteinases//Trypsin	GO:0006508//GO:0035006	proteolysis//melanization defense response	--	--	GO:0004252	serine-type endopeptidase activity	E	Amino acid transport and metabolism	Tryp_SPc
Serpin (serine protease inhibitor)	13	DN16540_c0_g1_i1	8	14	523.949	368	XP_022816324.1	0	705	alaserpin-like isoform X1 [Spodoptera litura]	K13963	SERPINB	serpin B	http://www.genome.jp/dbget-bin/www_bget?ko:K13963	tr|A0A2H1VE36|A0A2H1VE36_SPOFR	SFRICE_018265 (Fragment) OS=Spodoptera frugiperda OX=7108 GN=SFRICE_018265 PE=3 SV=1	0	667	PF00079.18	Serpin	Serpin (serine protease inhibitor)	GO:0006508//GO:0010951	proteolysis//negative regulation of endopeptidase activity	GO:0005615	extracellular space	GO:0004867//GO:0008233	serine-type endopeptidase inhibitor activity//peptidase activity	V	Defense mechanisms	SERPIN
		DN16540_c0_g1_i2	8	14	602.688	391	XP_022816325.1	0	791	alaserpin-like isoform X2 [Spodoptera litura]	K13963	SERPINB	serpin B	http://www.genome.jp/dbget-bin/www_bget?ko:K13963	tr|A0A2H1VE36|A0A2H1VE36_SPOFR	SFRICE_018265 (Fragment) OS=Spodoptera frugiperda OX=7108 GN=SFRICE_018265 PE=3 SV=1	0	753	PF00079.18	Serpin	Serpin (serine protease inhibitor)	GO:0006508//GO:0010951	proteolysis//negative regulation of endopeptidase activity	GO:0005615	extracellular space	GO:0004867//GO:0008233	serine-type endopeptidase inhibitor activity//peptidase activity	V	Defense mechanisms	SERPIN
		DN16540_c0_g1_i3	8	14	1278.59	391	XP_022816325.1	0	791	alaserpin-like isoform X2 [Spodoptera litura]	K13963	SERPINB	serpin B	http://www.genome.jp/dbget-bin/www_bget?ko:K13963	tr|A0A2H1VE36|A0A2H1VE36_SPOFR	SFRICE_018265 (Fragment) OS=Spodoptera frugiperda OX=7108 GN=SFRICE_018265 PE=3 SV=1	0	753	PF00079.18	Serpin	Serpin (serine protease inhibitor)	GO:0006508//GO:0010951	proteolysis//negative regulation of endopeptidase activity	GO:0005615	extracellular space	GO:0004867//GO:0008233	serine-type endopeptidase inhibitor activity//peptidase activity	V	Defense mechanisms	SERPIN
		DN16540_c0_g1_i4	8	14	511.095	391	XP_022816325.1	0	791	alaserpin-like isoform X2 [Spodoptera litura]	K13963	SERPINB	serpin B	http://www.genome.jp/dbget-bin/www_bget?ko:K13963	tr|A0A2H1VE36|A0A2H1VE36_SPOFR	SFRICE_018265 (Fragment) OS=Spodoptera frugiperda OX=7108 GN=SFRICE_018265 PE=3 SV=1	0	753	PF00079.18	Serpin	Serpin (serine protease inhibitor)	GO:0006508//GO:0010951	proteolysis//negative regulation of endopeptidase activity	GO:0005615	extracellular space	GO:0004867//GO:0008233	serine-type endopeptidase inhibitor activity//peptidase activity	V	Defense mechanisms	SERPIN
		DN19313_c2_g3_i5	8	14	187.142	398	XP_022820046.1	0	806	antichymotrypsin-2-like isoform X7 [Spodoptera litura]	K13963	SERPINB	serpin B	http://www.genome.jp/dbget-bin/www_bget?ko:K13963	tr|A0A2H1VAC5|A0A2H1VAC5_SPOFR	SFRICE_004479 OS=Spodoptera frugiperda OX=7108 GN=SFRICE_004479 PE=3 SV=1	0	741	PF00079.18	Serpin	Serpin (serine protease inhibitor)	GO:0010951//GO:0006508	negative regulation of endopeptidase activity//proteolysis	GO:0005615	extracellular space	GO:0004867//GO:0008233	serine-type endopeptidase inhibitor activity//peptidase activity	V	Defense mechanisms	SERPIN
		DN19313_c2_g3_i6	8	14	145.326	401	XP_022820010.1	0	810	antichymotrypsin-2-like isoform X3 [Spodoptera litura]	K13963	SERPINB	serpin B	http://www.genome.jp/dbget-bin/www_bget?ko:K13963	tr|A0A2H1VAC5|A0A2H1VAC5_SPOFR	SFRICE_004479 OS=Spodoptera frugiperda OX=7108 GN=SFRICE_004479 PE=3 SV=1	0	662	PF00079.18	Serpin	Serpin (serine protease inhibitor)	GO:0010951//GO:0006508	negative regulation of endopeptidase activity//proteolysis	GO:0005615	extracellular space	GO:0004867//GO:0008233	serine-type endopeptidase inhibitor activity//peptidase activity	V	Defense mechanisms	SERPIN
		DN19313_c2_g3_i7	8	14	169.997	401	XP_022820001.1	0	811	antichymotrypsin-2-like isoform X2 [Spodoptera litura]	K13963	SERPINB	serpin B	http://www.genome.jp/dbget-bin/www_bget?ko:K13963	tr|A0A2H1VAC5|A0A2H1VAC5_SPOFR	SFRICE_004479 OS=Spodoptera frugiperda OX=7108 GN=SFRICE_004479 PE=3 SV=1	0	660	PF00079.18	Serpin	Serpin (serine protease inhibitor)	GO:0010951//GO:0006508	negative regulation of endopeptidase activity//proteolysis	GO:0005615	extracellular space	GO:0004867//GO:0008233	serine-type endopeptidase inhibitor activity//peptidase activity	V	Defense mechanisms	SERPIN
		DN20290_c0_g1_i2	8	14	286.129	415	XP_022837525.1	0	840	serpin-Z4-like [Spodoptera litura]	--	--	--	--	tr|A0A2A4J224|A0A2A4J224_HELVI	Uncharacterized protein OS=Heliothis virescens OX=7102 GN=B5V51_8677 PE=3 SV=1	0	530	PF00079.18	Serpin	Serpin (serine protease inhibitor)	GO:0010951	negative regulation of endopeptidase activity	GO:0005615	extracellular space	GO:0004867	serine-type endopeptidase inhibitor activity	V	Defense mechanisms	Serpin peptidase inhibitor, clade
		DN21232_c0_g1_i1	8	14	1728.78	416	XP_022837409.1	0	863	serine protease inhibitor 77Ba-like [Spodoptera litura]	--	--	--	--	tr|A0A2H1W4N9|A0A2H1W4N9_SPOFR	SFRICE_006543 OS=Spodoptera frugiperda OX=7108 GN=SFRICE_006543 PE=3 SV=1	0	849	PF00079.18	Serpin	Serpin (serine protease inhibitor)	GO:0010951	negative regulation of endopeptidase activity	GO:0005615	extracellular space	GO:0004867	serine-type endopeptidase inhibitor activity	V	Defense mechanisms	SERPIN
		DN21232_c0_g1_i2	8	14	734.158	288	XP_022837409.1	0	561	serine protease inhibitor 77Ba-like [Spodoptera litura]	--	--	--	--	tr|A0A2H1W4N9|A0A2H1W4N9_SPOFR	SFRICE_006543 OS=Spodoptera frugiperda OX=7108 GN=SFRICE_006543 PE=3 SV=1	0	547	PF00079.18	Serpin	Serpin (serine protease inhibitor)	GO:0010951	negative regulation of endopeptidase activity	GO:0005615	extracellular space	GO:0004867	serine-type endopeptidase inhibitor activity	V	Defense mechanisms	SERPIN
		DN21902_c2_g1_i1	8	14	187.862	398	XP_022837600.1	0	829	serine protease inhibitor-like [Spodoptera litura]	--	--	--	--	tr|A0A2H1W568|A0A2H1W568_SPOFR	SFRICE_028090 OS=Spodoptera frugiperda OX=7108 GN=SFRICE_028090 PE=3 SV=1	0	816	PF00079.18	Serpin	Serpin (serine protease inhibitor)	GO:0010951//GO:0006508	negative regulation of endopeptidase activity//proteolysis	GO:0005615	extracellular space	GO:0004867//GO:0008233	serine-type endopeptidase inhibitor activity//peptidase activity	V	Defense mechanisms	SERPIN
		DN21902_c2_g1_i2	8	14	144.381	398	XP_022837600.1	0	829	serine protease inhibitor-like [Spodoptera litura]	--	--	--	--	tr|A0A2H1W568|A0A2H1W568_SPOFR	SFRICE_028090 OS=Spodoptera frugiperda OX=7108 GN=SFRICE_028090 PE=3 SV=1	0	816	PF00079.18	Serpin	Serpin (serine protease inhibitor)	GO:0010951//GO:0006508	negative regulation of endopeptidase activity//proteolysis	GO:0005615	extracellular space	GO:0004867//GO:0008233	serine-type endopeptidase inhibitor activity//peptidase activity	V	Defense mechanisms	SERPIN
		DN2677_c0_g1_i1	8	14	1222.88	412	XP_022824161.1	0	850	serine protease inhibitor 88Ea-like [Spodoptera litura]	K13963	SERPINB	serpin B	http://www.genome.jp/dbget-bin/www_bget?ko:K13963	tr|A0A2H1WBV7|A0A2H1WBV7_SPOFR	SFRICE_026408 OS=Spodoptera frugiperda OX=7108 GN=SFRICE_026408 PE=3 SV=1	0	821	PF00079.18	Serpin	Serpin (serine protease inhibitor)	GO:0010951//GO:0006508	negative regulation of endopeptidase activity//proteolysis	GO:0005615	extracellular space	GO:0004867//GO:0008233	serine-type endopeptidase inhibitor activity//peptidase activity	V	Defense mechanisms	SERPIN
Trypsin	56	DN15833_c0_g1_i1	2	61	2691.38	437	AAW24481.1	0	892	prophenol oxidase activating enzyme 3 [Spodoptera litura]	--	--	--	--	tr|Q49QW0|Q49QW0_SPOLT	Prophenol oxidase activating enzyme 3 OS=Spodoptera litura OX=69820 GN=PPAE 3 PE=2 SV=1	0	892	PF12032.6//PF12032.6//PF00089.24	CLIP//CLIP//Trypsin	Regulatory CLIP domain of proteinases//Regulatory CLIP domain of proteinases//Trypsin	GO:0006508//GO:0002804//GO:0045752//GO:0050830//GO:0002816//GO:0050832	proteolysis//positive regulation of antifungal peptide production//positive regulation of Toll signaling pathway//defense response to Gram-positive bacterium//regulation of biosynthetic process of antibacterial peptides active against Gram-positive bacteria//defense response to fungus	--	--	GO:0004252	serine-type endopeptidase activity	O	Post-translational modification, protein turnover, and chaperones	activating enzyme
		DN16897_c0_g1_i1	2	61	338.855	370	XP_022817582.1	0	762	serine protease easter-like isoform X2 [Spodoptera litura]	--	--	--	--	tr|A0A2H1VCQ7|A0A2H1VCQ7_SPOFR	SFRICE_015663 (Fragment) OS=Spodoptera frugiperda OX=7108 GN=SFRICE_015663 PE=3 SV=1	0	671	PF12032.6//PF00089.24	CLIP//Trypsin	Regulatory CLIP domain of proteinases//Trypsin	GO:0006508//GO:0035006//GO:0009620//GO:0007370//GO:0009950	proteolysis//melanization defense response//response to fungus//ventral furrow formation//dorsal/ventral axis specification	GO:0098595	perivitelline space	GO:0004252	serine-type endopeptidase activity	E	Amino acid transport and metabolism	Tryp_SPc
		DN16897_c0_g1_i3	2	61	275.514	387	XP_022817580.1	0	796	serine protease easter-like isoform X1 [Spodoptera litura]	--	--	--	--	tr|A0A2H1VCQ7|A0A2H1VCQ7_SPOFR	SFRICE_015663 (Fragment) OS=Spodoptera frugiperda OX=7108 GN=SFRICE_015663 PE=3 SV=1	0	659	PF12032.6//PF00089.25	CLIP//Trypsin	Regulatory CLIP domain of proteinases//Trypsin	GO:0006508//GO:0035006//GO:0009620//GO:0007370//GO:0009950	proteolysis//melanization defense response//response to fungus//ventral furrow formation//dorsal/ventral axis specification	GO:0098595	perivitelline space	GO:0004252	serine-type endopeptidase activity	E	Amino acid transport and metabolism	Tryp_SPc
		DN21617_c0_g2_i1	2	61	53.868	403	XP_022817921.1	0	830	venom protease-like [Spodoptera litura]	--	--	--	--	tr|A0A2H1W4A8|A0A2H1W4A8_SPOFR	SFRICE_032096 OS=Spodoptera frugiperda OX=7108 GN=SFRICE_032096 PE=3 SV=1	0	677	PF12032.6//PF00089.24	CLIP//Trypsin	Regulatory CLIP domain of proteinases//Trypsin	GO:0006508//GO:0035006	proteolysis//melanization defense response	GO:0004252	serine-type endopeptidase activity	--	--	E	Amino acid transport and metabolism	Tryp_SPc
		DN21617_c0_g2_i10	2	61	45.519	357	XP_022817921.1	0	665	venom protease-like [Spodoptera litura]	--	--	--	--	tr|A0A2H1W4A8|A0A2H1W4A8_SPOFR	SFRICE_032096 OS=Spodoptera frugiperda OX=7108 GN=SFRICE_032096 PE=3 SV=1	0	521	PF12032.6//PF00089.24	CLIP//Trypsin	Regulatory CLIP domain of proteinases//Trypsin	GO:0006508//GO:0035006//GO:0009620//GO:0006508//GO:0035006//GO:0009620	proteolysis//melanization defense response//response to fungus//proteolysis//melanization defense response//response to fungus	--	--	GO:0004252//GO:0004252	serine-type endopeptidase activity//serine-type endopeptidase activity	E	Amino acid transport and metabolism	Tryp_SPc
		DN21617_c0_g2_i2	2	61	54.876	403	XP_022817921.1	0	830	venom protease-like [Spodoptera litura]	--	--	--	--	tr|A0A2H1W4A8|A0A2H1W4A8_SPOFR	SFRICE_032096 OS=Spodoptera frugiperda OX=7108 GN=SFRICE_032096 PE=3 SV=1	0	677	PF12032.6//PF00089.24	CLIP//Trypsin	Regulatory CLIP domain of proteinases//Trypsin	GO:0006508//GO:0035006	proteolysis//melanization defense response	--	--	GO:0004252	serine-type endopeptidase activity	E	Amino acid transport and metabolism	Tryp_SPc
		DN21617_c0_g2_i3	2	61	48.191	403	XP_022817921.1	0	830	venom protease-like [Spodoptera litura]	--	--	--	--	tr|A0A2H1W4A8|A0A2H1W4A8_SPOFR	SFRICE_032096 OS=Spodoptera frugiperda OX=7108 GN=SFRICE_032096 PE=3 SV=1	0	677	PF12032.6//PF00089.24	CLIP//Trypsin	Regulatory CLIP domain of proteinases//Trypsin	GO:0006508//GO:0035006	proteolysis//melanization defense response	--	--	GO:0004252	serine-type endopeptidase activity	E	Amino acid transport and metabolism	Tryp_SPc
		DN21617_c0_g2_i4	2	61	38.678	357	XP_022817921.1	0	665	venom protease-like [Spodoptera litura]	--	--	--	--	tr|A0A2H1W4A8|A0A2H1W4A8_SPOFR	SFRICE_032096 OS=Spodoptera frugiperda OX=7108 GN=SFRICE_032096 PE=3 SV=1	0	521	PF12032.6//PF00089.24	CLIP//Trypsin	Regulatory CLIP domain of proteinases//Trypsin	GO:0006508//GO:0035006//GO:0009620	proteolysis//melanization defense response//response to fungus	--	--	GO:0004252	serine-type endopeptidase activity	E	Amino acid transport and metabolism	Tryp_SPc
		DN21617_c0_g2_i5	2	61	37.609	357	XP_022817921.1	0	665	venom protease-like [Spodoptera litura]	--	--	--	--	tr|A0A2H1W4A8|A0A2H1W4A8_SPOFR	SFRICE_032096 OS=Spodoptera frugiperda OX=7108 GN=SFRICE_032096 PE=3 SV=1	0	521	PF12032.6//PF00089.24	CLIP//Trypsin	Regulatory CLIP domain of proteinases//Trypsin	GO:0006508//GO:0035006//GO:0009620	proteolysis//melanization defense response//response to fungus	--	--	GO:0004252	serine-type endopeptidase activity	E	Amino acid transport and metabolism	Tryp_SPc
		DN21617_c0_g2_i6	2	61	43.26	357	XP_022817921.1	0	665	venom protease-like [Spodoptera litura]	--	--	--	--	tr|A0A2H1W4A8|A0A2H1W4A8_SPOFR	SFRICE_032096 OS=Spodoptera frugiperda OX=7108 GN=SFRICE_032096 PE=3 SV=1	0	521	PF12032.6//PF00089.24	CLIP//Trypsin	Regulatory CLIP domain of proteinases//Trypsin	GO:0006508//GO:0035006//GO:0009620	proteolysis//melanization defense response//response to fungus	--	--	GO:0004252	serine-type endopeptidase activity	E	Amino acid transport and metabolism	Tryp_SPc
		DN21617_c0_g2_i7	2	61	55.215	403	XP_022817921.1	0	830	venom protease-like [Spodoptera litura]	--	--	--	--	tr|A0A2H1W4A8|A0A2H1W4A8_SPOFR	SFRICE_032096 OS=Spodoptera frugiperda OX=7108 GN=SFRICE_032096 PE=3 SV=1	0	677	PF12032.6//PF00089.24	CLIP//Trypsin	Regulatory CLIP domain of proteinases//Trypsin	GO:0006508//GO:0035006	proteolysis//melanization defense response	--	--	GO:0004252	serine-type endopeptidase activity	E	Amino acid transport and metabolism	Tryp_SPc
		DN21617_c0_g2_i8	2	61	48.548	403	XP_022817921.1	0	830	venom protease-like [Spodoptera litura]	--	--	--	--	tr|A0A2H1W4A8|A0A2H1W4A8_SPOFR	SFRICE_032096 OS=Spodoptera frugiperda OX=7108 GN=SFRICE_032096 PE=3 SV=1	0	677	PF12032.6//PF00089.24	CLIP//Trypsin	Regulatory CLIP domain of proteinases//Trypsin	GO:0006508//GO:0035006	proteolysis//melanization defense response	--	--	GO:0004252	serine-type endopeptidase activity	E	Amino acid transport and metabolism	Tryp_SPc
		DN21617_c0_g2_i9	2	61	53.313	403	XP_022817921.1	0	830	venom protease-like [Spodoptera litura]	--	--	--	--	tr|A0A2H1W4A8|A0A2H1W4A8_SPOFR	SFRICE_032096 OS=Spodoptera frugiperda OX=7108 GN=SFRICE_032096 PE=3 SV=1	0	677	PF12032.6//PF00089.24	CLIP//Trypsin	Regulatory CLIP domain of proteinases//Trypsin	GO:0006508//GO:0035006	proteolysis//melanization defense response	--	--	GO:0004252	serine-type endopeptidase activity	E	Amino acid transport and metabolism	Tryp_SPc
		DN15009_c0_g1_i2	2	61	1558.56	284	XP_022826064.1	0	590	scolexin B isoform X1 [Spodoptera litura]	--	--	--	--	sp|C1JE15|SCLXB_HELVI	Scolexin B OS=Heliothis virescens OX=7102 PE=1 SV=1	2e-176	495	PF00089.24	Trypsin	Trypsin	GO:0006508	proteolysis	--	--	GO:0004252	serine-type endopeptidase activity	E	Amino acid transport and metabolism	Tryp_SPc
		DN15829_c0_g1_i1	2	61	2796.59	405	XP_022818726.1	0	823	venom serine protease-like isoform X2 [Spodoptera litura]	--	--	--	--	tr|Q6R559|Q6R559_OSTNU	Trypsin-like proteinase T2a OS=Ostrinia nubilalis OX=29057 PE=2 SV=2	4e-160	463	PF00431.18//PF00089.24	CUB//Trypsin	CUB domain//Trypsin	GO:0006508	proteolysis	--	--	GO:0004252	serine-type endopeptidase activity	E	Amino acid transport and metabolism	Tryp_SPc
		DN17615_c0_g1_i1	2	61	22.448	278	XP_022837507.1	0	570	serine protease 7-like [Spodoptera litura]	--	--	--	--	tr|A0A2H1W881|A0A2H1W881_SPOFR	SFRICE_013123 OS=Spodoptera frugiperda OX=7108 GN=SFRICE_013123 PE=3 SV=1	0	519	PF00089.24	Trypsin	Trypsin	GO:0006508	proteolysis	--	--	GO:0004252	serine-type endopeptidase activity	O	Post-translational modification, protein turnover, and chaperones	activating enzyme
		DN18038_c0_g1_i3	2	61	64.36	286	XP_022819106.1	0	562	uncharacterized protein LOC111351417 isoform X1 [Spodoptera litura]	--	--	--	--	tr|A0A2H1VS51|A0A2H1VS51_SPOFR	SFRICE_011156 OS=Spodoptera frugiperda OX=7108 GN=SFRICE_011156 PE=3 SV=1	1e-46	170	PF00089.24	Trypsin	Trypsin	--	--	--	--	--	--	O	Post-translational modification, protein turnover, and chaperones	protease
		DN18352_c0_g1_i1	2	61	46.467	290	XP_022829330.1	0	590	trypsin 3A1-like [Spodoptera litura]	K01312	PRSS1_2_3	trypsin [EC:3.4.21.4]	http://www.genome.jp/dbget-bin/www_bget?ko:K01312	tr|A0A2H1X0F7|A0A2H1X0F7_SPOFR	SFRICE_023421 OS=Spodoptera frugiperda OX=7108 GN=SFRICE_023421 PE=3 SV=1	6e-180	504	PF00089.24	Trypsin	Trypsin	GO:0006508	proteolysis	--	--	GO:0004252	serine-type endopeptidase activity	E	Amino acid transport and metabolism	Tryp_SPc
		DN18390_c0_g1_i1	2	61	237.104	408	XP_022834771.1	0	729	serine protease snake-like [Spodoptera litura]	--	--	--	--	tr|A0A2H1VJ99|A0A2H1VJ99_SPOFR	SFRICE_014237 (Fragment) OS=Spodoptera frugiperda OX=7108 GN=SFRICE_014237 PE=3 SV=1	1e-161	463	PF00089.24	Trypsin	Trypsin	GO:0006508	proteolysis	--	--	GO:0004252	serine-type endopeptidase activity	O	Post-translational modification, protein turnover, and chaperones	Tryp_SPc
		DN19179_c0_g1_i1	2	61	133.78	669	XP_022834262.1	0	1230	modular serine protease-like [Spodoptera litura]	K20674	MODSP	modular serine protease [EC:3.4.21.-]	http://www.genome.jp/dbget-bin/www_bget?ko:K20674	tr|A0A2H1VKP2|A0A2H1VKP2_SPOFR	SFRICE_020889 OS=Spodoptera frugiperda OX=7108 GN=SFRICE_020889 PE=3 SV=1	0	644	PF00057.16//PF00057.16//PF00057.16//PF00057.16//PF00057.16//PF00084.18//PF00089.24	Ldl_recept_a//Ldl_recept_a//Ldl_recept_a//Ldl_recept_a//Ldl_recept_a//Sushi//Trypsin	Low-density lipoprotein receptor domain class A//Low-density lipoprotein receptor domain class A//Low-density lipoprotein receptor domain class A//Low-density lipoprotein receptor domain class A//Low-density lipoprotein receptor domain class A//Sushi domain (SCR repeat)//Trypsin	GO:0006508	proteolysis	--	--	GO:0004252//GO:0005509	serine-type endopeptidase activity//calcium ion binding	E	Amino acid transport and metabolism	Trypsin
		DN19437_c0_g1_i3	2	61	99.003	354	XP_022837766.1	0	729	serine protease persephone-like [Spodoptera litura]	K20671	PSH	serine protease persephone [EC:3.4.21.-]	http://www.genome.jp/dbget-bin/www_bget?ko:K20671	tr|A0A2H1WH67|A0A2H1WH67_SPOFR	SFRICE_006844 OS=Spodoptera frugiperda OX=7108 GN=SFRICE_006844 PE=3 SV=1	0	652	PF00089.24	Trypsin	Trypsin	GO:0006508	proteolysis	--	--	GO:0004252	serine-type endopeptidase activity	O	Post-translational modification, protein turnover, and chaperones	serine protease
		DN19638_c0_g1_i1	2	61	657.45	309	XP_022826383.1	0	640	transmembrane protease serine 9-like [Spodoptera litura]	--	--	--	--	tr|A0A2A4IYH2|A0A2A4IYH2_HELVI	Uncharacterized protein (Fragment) OS=Heliothis virescens OX=7102 GN=B5V51_10096 PE=3 SV=1	0	584	PF00089.24	Trypsin	Trypsin	GO:0006508//GO:0007596	proteolysis//blood coagulation	--	--	GO:0004252	serine-type endopeptidase activity	E	Amino acid transport and metabolism	Domain of unknown function (DUF1986)
		DN19656_c0_g2_i1	2	61	50.743	272	XP_022829349.1	0	556	trypsin 3A1-like [Spodoptera litura]	K01312	PRSS1_2_3	trypsin [EC:3.4.21.4]	http://www.genome.jp/dbget-bin/www_bget?ko:K01312	tr|A0A2H1WLN2|A0A2H1WLN2_SPOFR	SFRICE_026103 OS=Spodoptera frugiperda OX=7108 GN=SFRICE_026103 PE=3 SV=1	4e-176	496	PF00089.24	Trypsin	Trypsin	GO:0006508//GO:0007596	proteolysis//blood coagulation	--	--	GO:0004252	serine-type endopeptidase activity	E	Amino acid transport and metabolism	Tryp_SPc
		DN19735_c0_g1_i1	2	61	38.748	387	XP_022819093.1	0	804	serine protease snake-like [Spodoptera litura]	--	--	--	--	tr|A0A2H1VFJ7|A0A2H1VFJ7_SPOFR	SFRICE_014223 OS=Spodoptera frugiperda OX=7108 GN=SFRICE_014223 PE=3 SV=1	3e-153	444	PF00089.24	Trypsin	Trypsin	GO:0006508	proteolysis	--	--	GO:0004252	serine-type endopeptidase activity	O	Post-translational modification, protein turnover, and chaperones	serine protease
		DN19817_c0_g1_i1	2	61	36.699	378	XP_022824733.1	0	772	serine protease snake-like [Spodoptera litura]	--	--	--	--	tr|A0A2H1WUS1|A0A2H1WUS1_SPOFR	SFRICE_016516 OS=Spodoptera frugiperda OX=7108 GN=SFRICE_016516 PE=3 SV=1	0	640	PF00089.24	Trypsin	Trypsin	GO:0006508	proteolysis	--	--	GO:0004252	serine-type endopeptidase activity	O	Post-translational modification, protein turnover, and chaperones	Tryp_SPc
		DN19822_c0_g1_i1	2	61	31.592	393	XP_022819035.1	0	800	venom protease-like [Spodoptera litura]	--	--	--	--	tr|A0A2H1VJG7|A0A2H1VJG7_SPOFR	SFRICE_009586 OS=Spodoptera frugiperda OX=7108 GN=SFRICE_009586 PE=3 SV=1	0	812	PF00089.24	Trypsin	Trypsin	GO:0006508	proteolysis	--	--	GO:0004252	serine-type endopeptidase activity	O	Post-translational modification, protein turnover, and chaperones	serine protease
		DN20286_c0_g1_i1	2	61	122.581	394	XP_022819053.1	0	825	serine protease snake-like [Spodoptera litura]	--	--	--	--	tr|A0A2H1VFF0|A0A2H1VFF0_SPOFR	SFRICE_014224 OS=Spodoptera frugiperda OX=7108 GN=SFRICE_014224 PE=3 SV=1	0	748	PF00089.24	Trypsin	Trypsin	GO:0006508	proteolysis	--	--	GO:0004252	serine-type endopeptidase activity	O	Post-translational modification, protein turnover, and chaperones	serine protease
		DN20412_c0_g1_i3	2	61	35.986	631	XP_022815846.1	0	1305	proclotting enzyme-like isoform X1 [Spodoptera litura]	--	--	--	--	tr|A0A2H1W6L7|A0A2H1W6L7_SPOFR	SFRICE_006935 OS=Spodoptera frugiperda OX=7108 GN=SFRICE_006935 PE=3 SV=1	0	1247	PF00089.24	Trypsin	Trypsin	GO:0006508	proteolysis	--	--	GO:0004252	serine-type endopeptidase activity	E	Amino acid transport and metabolism	CLIP
		DN20463_c0_g1_i1	2	61	52.858	335	XP_022824254.1	0	696	trypsin-like [Spodoptera litura]	--	--	--	--	tr|A0A2H1VEU2|A0A2H1VEU2_SPOFR	SFRICE_007699 OS=Spodoptera frugiperda OX=7108 GN=SFRICE_007699 PE=3 SV=1	0	580	PF00089.24	Trypsin	Trypsin	GO:0006508//GO:0032501//GO:0019953//GO:0007599//GO:0042060//GO:0072376	proteolysis//multicellular organismal process//sexual reproduction//hemostasis//wound healing//protein activation cascade	GO:0005576	extracellular region	GO:0004252	serine-type endopeptidase activity	E	Amino acid transport and metabolism	Tryp_SPc
		DN20650_c0_g1_i1	2	61	9.729	337	PCG62829.1	0	684	hypothetical protein B5V51_13550 [Heliothis virescens]	--	--	--	--	tr|A0A2A4IT33|A0A2A4IT33_HELVI	Uncharacterized protein OS=Heliothis virescens OX=7102 GN=B5V51_13550 PE=3 SV=1	0	684	PF00089.24	Trypsin	Trypsin	GO:0006508	proteolysis	--	--	GO:0004252	serine-type endopeptidase activity	E	Amino acid transport and metabolism	Domain of unknown function (DUF1986)
		DN20650_c0_g1_i2	2	61	7.691	325	XP_022825759.1	0	670	trypsin-1-like [Spodoptera litura]	--	--	--	--	tr|A0A2A4IT33|A0A2A4IT33_HELVI	Uncharacterized protein OS=Heliothis virescens OX=7102 GN=B5V51_13550 PE=3 SV=1	0	649	PF00089.24	Trypsin	Trypsin	GO:0006508	proteolysis	--	--	GO:0004252	serine-type endopeptidase activity	E	Amino acid transport and metabolism	Domain of unknown function (DUF1986)
		DN20650_c0_g1_i3	2	61	16.335	337	PCG62829.1	0	684	hypothetical protein B5V51_13550 [Heliothis virescens]	--	--	--	--	tr|A0A2A4IT33|A0A2A4IT33_HELVI	Uncharacterized protein OS=Heliothis virescens OX=7102 GN=B5V51_13550 PE=3 SV=1	0	684	PF00089.24	Trypsin	Trypsin	GO:0006508	proteolysis	--	--	GO:0004252	serine-type endopeptidase activity	E	Amino acid transport and metabolism	Domain of unknown function (DUF1986)
		DN20650_c0_g1_i4	2	61	18.629	325	XP_022825759.1	0	670	trypsin-1-like [Spodoptera litura]	--	--	--	--	tr|A0A2A4IT33|A0A2A4IT33_HELVI	Uncharacterized protein OS=Heliothis virescens OX=7102 GN=B5V51_13550 PE=3 SV=1	0	649	PF00089.24	Trypsin	Trypsin	GO:0006508	proteolysis	--	--	GO:0004252	serine-type endopeptidase activity	E	Amino acid transport and metabolism	Domain of unknown function (DUF1986)
		DN20917_c0_g1_i1	2	61	400.165	667	XP_022819011.1	0	1373	modular serine protease-like [Spodoptera litura]	K20674	MODSP	modular serine protease [EC:3.4.21.-]	http://www.genome.jp/dbget-bin/www_bget?ko:K20674	tr|A0A2H1VKP2|A0A2H1VKP2_SPOFR	SFRICE_020889 OS=Spodoptera frugiperda OX=7108 GN=SFRICE_020889 PE=3 SV=1	0	1251	PF00057.16//PF00057.16//PF00057.16//PF00057.16//PF00057.16//PF00084.18//PF00089.24	Ldl_recept_a//Ldl_recept_a//Ldl_recept_a//Ldl_recept_a//Ldl_recept_a//Sushi//Trypsin	Low-density lipoprotein receptor domain class A//Low-density lipoprotein receptor domain class A//Low-density lipoprotein receptor domain class A//Low-density lipoprotein receptor domain class A//Low-density lipoprotein receptor domain class A//Sushi domain (SCR repeat)//Trypsin	GO:0006508	proteolysis	--	--	GO:0004252//GO:0005509	serine-type endopeptidase activity//calcium ion binding	E	Amino acid transport and metabolism	Trypsin
		DN20967_c0_g1_i1	2	61	17.917	488	XP_014364068.1	0	841	PREDICTED: serine proteinase stubble isoform X3 [Papilio machaon]	--	--	--	--	tr|A0A2H1V8V1|A0A2H1V8V1_SPOFR	SFRICE_017888 (Fragment) OS=Spodoptera frugiperda OX=7108 GN=SFRICE_017888 PE=3 SV=1	0	525	PF00089.24	Trypsin	Trypsin	GO:0006508	proteolysis	--	--	GO:0004252	serine-type endopeptidase activity	E	Amino acid transport and metabolism	Tryp_SPc
		DN20967_c0_g1_i2	2	61	15.602	670	XP_022817034.1	0	1387	coagulation factor VII isoform X2 [Spodoptera litura]	--	--	--	--	tr|A0A212FC22|A0A212FC22_DANPL	Serine protease (Fragment) OS=Danaus plexippus plexippus OX=278856 GN=KGM_206238B PE=3 SV=1	0	689	PF00089.24	Trypsin	Trypsin	GO:0006508	proteolysis	--	--	GO:0004252	serine-type endopeptidase activity	E	Amino acid transport and metabolism	Tryp_SPc
		DN21274_c0_g1_i1	2	61	580.018	407	XP_022834775.1	0	847	trypsin-1-like [Spodoptera litura]	--	--	--	--	tr|A0A2H1VS51|A0A2H1VS51_SPOFR	SFRICE_011156 OS=Spodoptera frugiperda OX=7108 GN=SFRICE_011156 PE=3 SV=1	0	617	PF00089.24	Trypsin	Trypsin	GO:0006508	proteolysis	--	--	GO:0004252	serine-type endopeptidase activity	O	Post-translational modification, protein turnover, and chaperones	Tryp_SPc
		DN21476_c0_g1_i1	2	61	78.231	487	XP_022816731.1	0	1004	transmembrane protease serine 12 [Spodoptera litura]	--	--	--	--	tr|A0A2H1UZN6|A0A2H1UZN6_SPOFR	SFRICE_026162 OS=Spodoptera frugiperda OX=7108 GN=SFRICE_026162 PE=3 SV=1	0	658	PF00089.24	Trypsin	Trypsin	GO:0006508//	proteolysis//blood coagulation	--	--	GO:0004252//GO:0005509	serine-type endopeptidase activity//calcium ion binding	E	Amino acid transport and metabolism	Tryp_SPc
		DN21535_c0_g2_i5	2	61	204.574	483	XP_022831467.1	0	991	proclotting enzyme-like isoform X8 [Spodoptera litura]	--	--	--	--	tr|Q5MPB5|Q5MPB5_MANSE	Hemolymph proteinase 19 OS=Manduca sexta OX=7130 PE=2 SV=1	0	696	PF16030.3//PF00089.24	NA//Trypsin	NA//Trypsin	GO:0006508	proteolysis	--	--	GO:0004252	serine-type endopeptidase activity	E	Amino acid transport and metabolism	Tryp_SPc
		DN21535_c0_g2_i6	2	61	265.165	483	XP_022831467.1	0	991	proclotting enzyme-like isoform X8 [Spodoptera litura]	--	--	--	--	tr|Q5MPB5|Q5MPB5_MANSE	Hemolymph proteinase 19 OS=Manduca sexta OX=7130 PE=2 SV=1	0	696	PF16030.3//PF00089.24	NA//Trypsin	NA//Trypsin	GO:0006508	proteolysis	--	--	GO:0004252	serine-type endopeptidase activity	E	Amino acid transport and metabolism	Tryp_SPc
		DN21556_c0_g1_i1	2	61	48.293	705	XP_022826714.1	0	1460	uncharacterized protein LOC111356544 [Spodoptera litura]	--	--	--	--	tr|A0A2H1WQL9|A0A2H1WQL9_SPOFR	SFRICE_005828 OS=Spodoptera frugiperda OX=7108 GN=SFRICE_005828 PE=4 SV=1	0	1293	PF00089.24	Trypsin	Trypsin	GO:0006508	proteolysis	--	--	GO:0004252	serine-type endopeptidase activity	O	Post-translational modification, protein turnover, and chaperones	Inherit from KOG: protease
		DN21704_c5_g4_i1	2	61	457.701	302	XP_022826383.1	0	627	transmembrane protease serine 9-like [Spodoptera litura]	K09640	TMPRSS9	transmembrane protease serine 9 [EC:3.4.21.-]	http://www.genome.jp/dbget-bin/www_bget?ko:K09640	tr|A0A2H1V3K7|A0A2H1V3K7_SPOFR	SFRICE_000680 OS=Spodoptera frugiperda OX=7108 GN=SFRICE_000680 PE=3 SV=1	0	556	PF00089.24	Trypsin	Trypsin	GO:0006508	proteolysis	GO:0005576	extracellular region	GO:0004252	serine-type endopeptidase activity	O	Post-translational modification, protein turnover, and chaperones	Protease, serine
		DN21841_c0_g1_i1	2	61	56.449	268	XP_022825993.1	0	543	transmembrane protease serine 9-like [Spodoptera litura]	--	--	--	--	tr|A0A2H1WSK4|A0A2H1WSK4_SPOFR	SFRICE_008926 OS=Spodoptera frugiperda OX=7108 GN=SFRICE_008926 PE=3 SV=1	0	539	PF00089.24	Trypsin	Trypsin	GO:0006508//GO:0050878	proteolysis//regulation of body fluid levels	GO:0005576	extracellular region	GO:0004252	serine-type endopeptidase activity	E	Amino acid transport and metabolism	Tryp_SPc
		DN21841_c0_g1_i4	2	61	13.409	173	XP_022825993.1	6e-119	344	transmembrane protease serine 9-like [Spodoptera litura]	--	--	--	--	tr|A0A2H1WSK4|A0A2H1WSK4_SPOFR	SFRICE_008926 OS=Spodoptera frugiperda OX=7108 GN=SFRICE_008926 PE=3 SV=1	8e-118	340	PF00089.24	Trypsin	Trypsin	GO:0006508//GO:0007596//GO:0051897	proteolysis//blood coagulation//positive regulation of protein kinase B signaling	GO:0005576	extracellular region	GO:0004252//GO:0005509	serine-type endopeptidase activity//calcium ion binding	E	Amino acid transport and metabolism	Tryp_SPc
		DN22103_c0_g1_i1	2	61	50.779	319	XP_022819177.1	6e-174	494	serine protease snake-like [Spodoptera litura]	--	--	--	--	tr|A0A2H1VS51|A0A2H1VS51_SPOFR	SFRICE_011156 OS=Spodoptera frugiperda OX=7108 GN=SFRICE_011156 PE=3 SV=1	8e-155	459	PF00089.24	Trypsin	Trypsin	GO:0007596//GO:0006508//GO:0051604	blood coagulation//proteolysis//protein maturation	GO:0005576	extracellular region	GO:0004252//GO:0005509	serine-type endopeptidase activity//calcium ion binding	O	Post-translational modification, protein turnover, and chaperones	Tryp_SPc
		DN22103_c0_g1_i3	2	61	62.195	396	XP_022819177.1	0	693	serine protease snake-like [Spodoptera litura]	--	--	--	--	tr|A0A2H1VS51|A0A2H1VS51_SPOFR	SFRICE_011156 OS=Spodoptera frugiperda OX=7108 GN=SFRICE_011156 PE=3 SV=1	0	642	PF00089.24	Trypsin	Trypsin	GO:0006508//GO:0007596	proteolysis//blood coagulation	GO:0005576	extracellular region	GO:0004252//GO:0005509	serine-type endopeptidase activity//calcium ion binding	O	Post-translational modification, protein turnover, and chaperones	Tryp_SPc
		DN22103_c0_g1_i4	2	61	292.957	395	XP_022819177.1	0	755	serine protease snake-like [Spodoptera litura]	--	--	--	--	tr|A0A2H1VS51|A0A2H1VS51_SPOFR	SFRICE_011156 OS=Spodoptera frugiperda OX=7108 GN=SFRICE_011156 PE=3 SV=1	0	674	PF00089.24	Trypsin	Trypsin	GO:0006508//GO:0007596	proteolysis//blood coagulation	--	--	GO:0004252	serine-type endopeptidase activity	O	Post-translational modification, protein turnover, and chaperones	Tryp_SPc
		DN22542_c0_g1_i1	2	61	83.949	388	XP_022819248.1	0	801	venom protease-like [Spodoptera litura]	--	--	--	--	tr|A0A2A4K714|A0A2A4K714_HELVI	Uncharacterized protein OS=Heliothis virescens OX=7102 GN=B5V51_11627 PE=3 SV=1	2e-176	502	PF00089.24	Trypsin	Trypsin	GO:0006508	proteolysis	--	--	GO:0004252	serine-type endopeptidase activity	O	Post-translational modification, protein turnover, and chaperones	serine protease
		DN23840_c0_g1_i2	2	61	26.03	579	XP_022828056.1	0	1205	serine proteinase stubble isoform X1 [Spodoptera litura]	--	--	--	--	tr|A0A2H1V7Q7|A0A2H1V7Q7_SPOFR	SFRICE_011720 OS=Spodoptera frugiperda OX=7108 GN=SFRICE_011720 PE=3 SV=1	0	1108	PF00089.24	Trypsin	Trypsin	GO:0006508	proteolysis	--	--	GO:0004252	serine-type endopeptidase activity	E	Amino acid transport and metabolism	Tryp_SPc
		DN24478_c0_g1_i3	2	61	169.084	696	XP_022815485.1	0	1429	serine proteinase stubble isoform X1 [Spodoptera litura]	--	--	--	--	tr|A0A2H1WJL3|A0A2H1WJL3_SPOFR	SFRICE_000715 OS=Spodoptera frugiperda OX=7108 GN=SFRICE_000715 PE=3 SV=1	0	1350	PF00089.24	Trypsin	Trypsin	GO:0006508	proteolysis	--	--	GO:0004252	serine-type endopeptidase activity	E	Amino acid transport and metabolism	Tryp_SPc
		DN24622_c0_g1_i1	2	61	387.91	273	XP_022837257.1	0	565	serine protease easter-like [Spodoptera litura]	--	--	--	--	tr|A0A2H1WEH9|A0A2H1WEH9_SPOFR	SFRICE_019090 OS=Spodoptera frugiperda OX=7108 GN=SFRICE_019090 PE=3 SV=1	0	535	PF00089.24	Trypsin	Trypsin	GO:0006508	proteolysis	--	--	GO:0004252	serine-type endopeptidase activity	O	Post-translational modification, protein turnover, and chaperones	activating enzyme
		DN24772_c10_g10_i1	2	61	274.343	588	XP_022837546.1	0	1154	proclotting enzyme-like [Spodoptera litura]	--	--	--	--	tr|A0A2H1WBM5|A0A2H1WBM5_SPOFR	SFRICE_012318 OS=Spodoptera frugiperda OX=7108 GN=SFRICE_012318 PE=4 SV=1	0	966	PF00089.24	Trypsin	Trypsin	GO:0006508	proteolysis	--	--	GO:0004252	serine-type endopeptidase activity	E	Amino acid transport and metabolism	Tryp_SPc
		DN24772_c10_g23_i1	2	61	289.669	588	XP_022837546.1	0	1154	proclotting enzyme-like [Spodoptera litura]	--	--	--	--	tr|A0A2H1WBM5|A0A2H1WBM5_SPOFR	SFRICE_012318 OS=Spodoptera frugiperda OX=7108 GN=SFRICE_012318 PE=4 SV=1	0	966	PF00089.24	Trypsin	Trypsin	GO:0006508	proteolysis	--	--	GO:0004252	serine-type endopeptidase activity	E	Amino acid transport and metabolism	Tryp_SPc
		DN24772_c10_g29_i1	2	61	305.54	588	XP_022837546.1	0	1154	proclotting enzyme-like [Spodoptera litura]	--	--	--	--	tr|A0A2H1WBM5|A0A2H1WBM5_SPOFR	SFRICE_012318 OS=Spodoptera frugiperda OX=7108 GN=SFRICE_012318 PE=4 SV=1	0	966	PF00089.24	Trypsin	Trypsin	GO:0006508	proteolysis	--	--	GO:0004252	serine-type endopeptidase activity	E	Amino acid transport and metabolism	Tryp_SPc
		DN41059_c0_g1_i1	2	61	506.986	402	XP_022832269.1	0	831	serine protease snake-like [Spodoptera litura]	--	--	--	--	tr|A0A2A4JQ23|A0A2A4JQ23_HELVI	Uncharacterized protein OS=Heliothis virescens OX=7102 GN=B5V51_14374 PE=3 SV=1	0	677	PF00089.24	Trypsin	Trypsin	GO:0006508	proteolysis	--	--	--	--	E	Amino acid transport and metabolism	Tryp_SPc
		DN8887_c0_g1_i1	2	61	5074.19	419	XP_022819028.1	0	858	serine protease 42 [Spodoptera litura]	--	--	--	--	tr|B7SVM2|B7SVM2_HELAM	Serine proteinase-like protein 1 OS=Helicoverpa armigera OX=29058 PE=2 SV=1	0	761	PF00089.24	Trypsin	Trypsin	GO:0006508	proteolysis	--	--	GO:0004252	serine-type endopeptidase activity	E	Amino acid transport and metabolism	Tryp_SPc
Trypsin Inhibitor like cysteine rich domain	28	DN10935_c0_g1_i1	9	14	32.23	173	XP_022816630.1	9e-121	345	uncharacterized protein LOC111349663 [Spodoptera litura]	--	--	--	--	tr|A0A2H1VTP4|A0A2H1VTP4_SPOFR	SFRICE_021083 OS=Spodoptera frugiperda OX=7108 GN=SFRICE_021083 PE=4 SV=1	6e-89	263	PF01826.15	TIL	Trypsin Inhibitor like cysteine rich domain	GO:0006508	proteolysis	GO:0005615//GO:0016021	extracellular space//integral component of membrane	GO:0008233	peptidase activity	--	--	--
		DN18031_c0_g1_i1	9	14	54.984	274	XP_022826186.1	1e-155	483	zonadhesin-like [Spodoptera litura]	--	--	--	--	tr|A0A2H1VKZ4|A0A2H1VKZ4_SPOFR	SFRICE_001692 OS=Spodoptera frugiperda OX=7108 GN=SFRICE_001692 PE=4 SV=1	2e-102	332	PF01826.15//PF01826.15//PF01826.15	TIL//TIL//TIL	Trypsin Inhibitor like cysteine rich domain//Trypsin Inhibitor like cysteine rich domain//Trypsin Inhibitor like cysteine rich domain	GO:0010466//GO:0000463//GO:0000466//GO:0006030	negative regulation of peptidase activity//maturation of LSU-rRNA from tricistronic rRNA transcript (SSU-rRNA, 5.8S rRNA, LSU-rRNA)//maturation of 5.8S rRNA from tricistronic rRNA transcript (SSU-rRNA, 5.8S rRNA, LSU-rRNA)//chitin metabolic process	GO:0005576//GO:0030687//GO:0005730//GO:0005654//GO:0016021	extracellular region//preribosome, large subunit precursor//nucleolus//nucleoplasm//integral component of membrane	GO:0005509//GO:0030414//GO:0008061//GO:0043021	calcium ion binding//peptidase inhibitor activity//chitin binding//ribonucleoprotein complex binding	S	Function unknown	Trypsin Inhibitor like cysteine rich domain
		DN18031_c0_g1_i3	9	14	120.48	404	XP_022826186.1	0	736	zonadhesin-like [Spodoptera litura]	--	--	--	--	tr|A0A2H1VKZ4|A0A2H1VKZ4_SPOFR	SFRICE_001692 OS=Spodoptera frugiperda OX=7108 GN=SFRICE_001692 PE=4 SV=1	0	579	PF01826.15//PF01826.15//PF01826.15//PF01826.15	TIL//TIL//TIL//TIL	Trypsin Inhibitor like cysteine rich domain//Trypsin Inhibitor like cysteine rich domain//Trypsin Inhibitor like cysteine rich domain//Trypsin Inhibitor like cysteine rich domain	GO:0010466//GO:0000463//GO:0000466//GO:0005975//GO:0006030	negative regulation of peptidase activity//maturation of LSU-rRNA from tricistronic rRNA transcript (SSU-rRNA, 5.8S rRNA, LSU-rRNA)//maturation of 5.8S rRNA from tricistronic rRNA transcript (SSU-rRNA, 5.8S rRNA, LSU-rRNA)//carbohydrate metabolic process//chitin metabolic process	GO:0005576//GO:0030687//GO:0005634	extracellular region//preribosome, large subunit precursor//nucleus	GO:0005509//GO:0030414//GO:0008061//GO:0043021//GO:0051539	calcium ion binding//peptidase inhibitor activity//chitin binding//ribonucleoprotein complex binding//4 iron, 4 sulfur cluster binding	S	Function unknown	Trypsin Inhibitor like cysteine rich domain
		DN18582_c0_g1_i1	9	14	20379.5	166	XP_022816597.1	2e-111	321	inducible metalloproteinase inhibitor protein-like [Spodoptera litura]	--	--	--	--	tr|A0A2H1VAX4|A0A2H1VAX4_SPOFR	SFRICE_033832 OS=Spodoptera frugiperda OX=7108 GN=SFRICE_033832 PE=4 SV=1	2e-82	251	PF01826.15//PF01826.15	TIL//TIL	Trypsin Inhibitor like cysteine rich domain//Trypsin Inhibitor like cysteine rich domain	--	--	GO:0016021	integral component of membrane	--	--	V	Defense mechanisms	Inherit from inNOG: Serpin peptidase inhibitor
		DN18582_c0_g4_i1	9	14	1776.17	166	XP_022816596.1	3e-112	323	inducible metalloproteinase inhibitor protein-like [Spodoptera litura]	--	--	--	--	tr|A0A2H1VAX4|A0A2H1VAX4_SPOFR	SFRICE_033832 OS=Spodoptera frugiperda OX=7108 GN=SFRICE_033832 PE=4 SV=1	1e-83	254	PF01826.15	TIL	Trypsin Inhibitor like cysteine rich domain	GO:0007399//GO:0030154	nervous system development//cell differentiation	--	--	--	--	V	Defense mechanisms	Inherit from inNOG: Serpin peptidase inhibitor
		DN18582_c0_g4_i2	9	14	272.73	166	XP_022816596.1	8e-113	325	inducible metalloproteinase inhibitor protein-like [Spodoptera litura]	--	--	--	--	tr|A0A2H1VAX4|A0A2H1VAX4_SPOFR	SFRICE_033832 OS=Spodoptera frugiperda OX=7108 GN=SFRICE_033832 PE=4 SV=1	4e-83	253	PF01826.15//PF01826.15	TIL//TIL	Trypsin Inhibitor like cysteine rich domain//Trypsin Inhibitor like cysteine rich domain	GO:0007399//GO:0030154//GO:0120039//GO:0120036//GO:0055085	nervous system development//cell differentiation//plasma membrane bounded cell projection morphogenesis//plasma membrane bounded cell projection organization//transmembrane transport	GO:0016021	integral component of membrane	GO:0005509//GO:0042626//GO:0005524	calcium ion binding//ATPase activity, coupled to transmembrane movement of substances//ATP binding	V	Defense mechanisms	Inherit from inNOG: Serpin peptidase inhibitor
		DN18582_c0_g4_i3	9	14	278.732	166	XP_022816596.1	8e-113	325	inducible metalloproteinase inhibitor protein-like [Spodoptera litura]	--	--	--	--	tr|A0A2H1VAX4|A0A2H1VAX4_SPOFR	SFRICE_033832 OS=Spodoptera frugiperda OX=7108 GN=SFRICE_033832 PE=4 SV=1	4e-83	253	PF01826.15//PF01826.15	TIL//TIL	Trypsin Inhibitor like cysteine rich domain//Trypsin Inhibitor like cysteine rich domain	GO:0007399//GO:0030154//GO:0120039//GO:0120036//GO:0055085	nervous system development//cell differentiation//plasma membrane bounded cell projection morphogenesis//plasma membrane bounded cell projection organization//transmembrane transport	GO:0016021	integral component of membrane	GO:0005509//GO:0042626//GO:0005524	calcium ion binding//ATPase activity coupled to transmembrane movement of substances//ATP binding	V	Defense mechanisms	Inherit from inNOG: Serpin peptidase inhibitor
		DN19210_c0_g1_i1	9	14	124.708	169	XP_022816664.1	2e-115	332	inducible metalloproteinase inhibitor protein-like [Spodoptera litura]	--	--	--	--	tr|A0A2H1WE92|A0A2H1WE92_SPOFR	SFRICE_037380 (Fragment) OS=Spodoptera frugiperda OX=7108 GN=SFRICE_037380 PE=4 SV=1	1e-50	166	PF01826.15//PF01826.15	TIL//TIL	Trypsin Inhibitor like cysteine rich domain//Trypsin Inhibitor like cysteine rich domain	--	--	--	--	--	--	S	Function unknown	Trypsin Inhibitor like cysteine rich domain
		DN20849_c5_g3_i1	9	14	186.281	104	PCG71574.1	2e-26	103	hypothetical protein B5V51_1719 [Heliothis virescens]	--	--	--	--	tr|A0A2H1VNH4|A0A2H1VNH4_SPOFR	SFRICE_004257 OS=Spodoptera frugiperda OX=7108 GN=SFRICE_004257 PE=4 SV=1	2e-43	142	PF01826.15	TIL	Trypsin Inhibitor like cysteine rich domain	--	--	--	--	--	--	--	--	--
		DN20849_c5_g5_i1	9	14	1410.21	109	XP_022816603.1	7e-73	219	venom peptide CtAPI-like isoform X1 [Spodoptera litura]	--	--	--	--	tr|A0A2H1VNK7|A0A2H1VNK7_SPOFR	SFRICE_032252 OS=Spodoptera frugiperda OX=7108 GN=SFRICE_032252 PE=4 SV=1	1e-38	129	PF01826.15	TIL	Trypsin Inhibitor like cysteine rich domain	--	--	--	--	--	--	--	--	--
		DN21483_c2_g3_i1	9	14	398.492	168	XP_022816594.1	3e-119	341	inducible metalloproteinase inhibitor protein-like [Spodoptera litura]	--	--	--	--	tr|A0A2H1VNG5|A0A2H1VNG5_SPOFR	SFRICE_004254 OS=Spodoptera frugiperda OX=7108 GN=SFRICE_004254 PE=4 SV=1	1e-72	228	PF01826.15//PF01826.15	TIL//TIL	Trypsin Inhibitor like cysteine rich domain//Trypsin Inhibitor like cysteine rich domain	GO:0006508	proteolysis	GO:0005576	extracellular region	GO:0008233	peptidase activity	V	Defense mechanisms	Inherit from inNOG: Serpin peptidase inhibitor
		DN22098_c0_g3_i1	9	14	333.267	167	XP_022816598.1	5e-73	223	von Willebrand factor-like [Spodoptera litura]	--	--	--	--	tr|A0A2H1VAX4|A0A2H1VAX4_SPOFR	SFRICE_033832 OS=Spodoptera frugiperda OX=7108 GN=SFRICE_033832 PE=4 SV=1	1e-49	167	PF01826.15//PF01826.15	TIL//TIL	Trypsin Inhibitor like cysteine rich domain//Trypsin Inhibitor like cysteine rich domain	--	--	GO:0016021	integral component of membrane	GO:0005509	calcium ion binding	S	Function unknown	Trypsin Inhibitor like cysteine rich domain
		DN23519_c0_g1_i2	9	14	193.595	154	XP_022816602.1	9e-109	313	inducible metalloproteinase inhibitor protein-like [Spodoptera litura]	--	--	--	--	tr|A0A2H1WGA9|A0A2H1WGA9_SPOFR	SFRICE_029401 (Fragment) OS=Spodoptera frugiperda OX=7108 GN=SFRICE_029401 PE=4 SV=1	1e-33	126	PF01826.15//PF01826.15	TIL//TIL	Trypsin Inhibitor like cysteine rich domain//Trypsin Inhibitor like cysteine rich domain	--	--	GO:0016021	integral component of membrane	GO:0005509	calcium ion binding	S	Function unknown	Trypsin Inhibitor like cysteine rich domain
		DN23519_c0_g1_i5	9	14	170.806	154	XP_022816602.1	9e-109	313	inducible metalloproteinase inhibitor protein-like [Spodoptera litura]	--	--	--	--	tr|A0A2H1WGA9|A0A2H1WGA9_SPOFR	SFRICE_029401 (Fragment) OS=Spodoptera frugiperda OX=7108 GN=SFRICE_029401 PE=4 SV=1	1e-33	126	PF01826.15//PF01826.15	TIL//TIL	Trypsin Inhibitor like cysteine rich domain//Trypsin Inhibitor like cysteine rich domain	--	GO:0016021	GO:0016021	integral component of membrane	GO:0005509	calcium ion binding	S	Function unknown	Trypsin Inhibitor like cysteine rich domain
Glycosyl hydrolases family 18		DN18361_c0_g1_i1	7	16	425.62	394	XP_022822996.1	0	813	chitinase domain-containing protein 1 [Spodoptera litura]	K17525	CHID1	chitinase domain-containing protein 1	http://www.genome.jp/dbget-bin/www_bget?ko:K17525	tr|A0A2A4K9T6|A0A2A4K9T6_HELVI	Uncharacterized protein OS=Heliothis virescens OX=7102 GN=B5V51_47 PE=4 SV=1	0	786	PF00704.26	Glyco_hydro_18	Glycosyl hydrolases family 18	GO:0005975//GO:1900016//GO:0006032	carbohydrate metabolic process//negative regulation of cytokine production involved in inflammatory response//chitin catabolic process	GO:0005764//GO:0005576//GO:0005770//GO:0005802	lysosome//extracellular region//late endosome//trans-Golgi network	GO:0008061//GO:0004568//GO:0070492	chitin binding//chitinase activity//oligosaccharide binding	G	Carbohydrate transport and metabolism	Glycosyl hydrolases family 18
Metallo-peptidase family		DN22660_c1_g1_i1	15	9	78.693	696	XP_022818257.1	0	1462	A disintegrin and metalloproteinase with thrombospondin motifs 1 isoform X1 [Spodoptera litura]	--	--	--	--	tr|A0A2A4KB78|A0A2A4KB78_HELVI	Uncharacterized protein OS=Heliothis virescens OX=7102 GN=B5V51_6788 PE=4 SV=1	0	1269	PF13582.4	Reprolysin_3	Metallo-peptidase family M12B Reprolysin-like	GO:0007229//GO:0006508	integrin-mediated signaling pathway//proteolysis	--	--	GO:0004222//GO:0046872	metalloendopeptidase activity//metal ion binding	O	Post-translational modification, protein turnover, and chaperones	A disintegrin and metalloproteinase with thrombospondin motifs like
		DN22660_c1_g1_i4	15	9	42.968	878	XP_022818257.1	0	1837	A disintegrin and metalloproteinase with thrombospondin motifs 1 isoform X1 [Spodoptera litura]	--	--	--	--	tr|A0A2A4KB78|A0A2A4KB78_HELVI	Uncharacterized protein OS=Heliothis virescens OX=7102 GN=B5V51_6788 PE=4 SV=1	0	1523	PF13582.4	Reprolysin_3	Metallo-peptidase family M12B Reprolysin-like	GO:0007229//GO:0006508	integrin-mediated signaling pathway//proteolysis	--	--	GO:0004222//GO:0046872	metalloendopeptidase activity//metal ion binding	O	Post-translational modification, protein turnover, and chaperones	A disintegrin and metalloproteinase with thrombospondin motifs like
		DN22660_c1_g1_i5	15	9	73.62	878	XP_022818257.1	0	1837	A disintegrin and metalloproteinase with thrombospondin motifs 1 isoform X1 [Spodoptera litura]	--	--	--	--	tr|A0A2A4KB78|A0A2A4KB78_HELVI	Uncharacterized protein OS=Heliothis virescens OX=7102 GN=B5V51_6788 PE=4 SV=1	0	1523	PF13582.4	Reprolysin_3	Metallo-peptidase family M12B Reprolysin-like	GO:0007229//GO:0006508	integrin-mediated signaling pathway//proteolysis	--	--	GO:0004222//GO:0046872	metalloendopeptidase activity//metal ion binding	O	Post-translational modification, protein turnover, and chaperones	A disintegrin and metalloproteinase with thrombospondin motifs like
		DN22660_c1_g1_i7	15	9	52.679	703	XP_022818257.1	0	1461	A disintegrin and metalloproteinase with thrombospondin motifs 1 isoform X1 [Spodoptera litura]	--	--	--	--	tr|A0A2A4KB78|A0A2A4KB78_HELVI	Uncharacterized protein OS=Heliothis virescens OX=7102 GN=B5V51_6788 PE=4 SV=1	0	1268	PF13582.4	Reprolysin_3	Metallo-peptidase family M12B Reprolysin-like	GO:0007229//GO:0006508	integrin-mediated signaling pathway//proteolysis	--	--	GO:0004222//GO:0046872	metalloendopeptidase activity//metal ion binding	O	Post-translational modification, protein turnover, and chaperones	A disintegrin and metalloproteinase with thrombospondin motifs like
		DN22660_c1_g1_i8	15	9	43.251	878	XP_022818257.1	0	1837	A disintegrin and metalloproteinase with thrombospondin motifs 1 isoform X1 [Spodoptera litura]	--	--	--	--	tr|A0A2A4KB78|A0A2A4KB78_HELVI	Uncharacterized protein OS=Heliothis virescens OX=7102 GN=B5V51_6788 PE=4 SV=1	0	1523	PF13582.4	Reprolysin_3	Metallo-peptidase family M12B Reprolysin-like	GO:0007229//GO:0006508	integrin-mediated signaling pathway//proteolysis	--	--	GO:0004222//GO:0046872	metalloendopeptidase activity//metal ion binding	O	Post-translational modification, protein turnover, and chaperones	A disintegrin and metalloproteinase with thrombospondin motifs like
		DN22660_c1_g1_i9	15	9	33.522	703	XP_022818257.1	0	1461	A disintegrin and metalloproteinase with thrombospondin motifs 1 isoform X1 [Spodoptera litura]	--	--	--	--	tr|A0A2A4KB78|A0A2A4KB78_HELVI	Uncharacterized protein OS=Heliothis virescens OX=7102 GN=B5V51_6788 PE=4 SV=1	0	1268	PF13582.4	Reprolysin_3	Metallo-peptidase family M12B Reprolysin-like	GO:0007229//GO:0006508	integrin-mediated signaling pathway//proteolysis	--	--	GO:0004222//GO:0046872	metalloendopeptidase activity//metal ion binding	O	Post-translational modification, protein turnover, and chaperones	A disintegrin and metalloproteinase with thrombospondin motifs like

## Sheet: SG_Pfam
Family	No. of proteins	Protein ID	Cluster	Number of clustered proteins	RPKM	Protein length	NR Subject ID	NR E value	NR score	NR Description	KO ID	KO name	KO description	Http link	UniProt Subject ID	UniProt Description	UniProt E value	UniProt score	Pfam ID	Pfam name	Pfam description	Gene Ontology: Biological Process	Biological Process Description	Gene Ontology: Cellular component	Cellular component description	Gene Ontology: Molecular function	Molecular function description	COG cat	COG Description	EggNOG description
Calcium-binding EGF domain	1	DN19657_c0_g1_i1	10	6	1.863	617	XP_022829989.1	0	1177	low-density lipoprotein receptor-related protein 2 [Spodoptera litura]	K06233	LRP2	low density lipoprotein-related protein 2	http://www.genome.jp/dbget-bin/www_bget?ko:K06233	tr|A0A2H1V2V2|A0A2H1V2V2_SPOFR	SFRICE_009329 (Fragment) OS=Spodoptera frugiperda OX=7108 GN=SFRICE_009329 PE=4 SV=1	0	1182	PF00057.16//PF00057.16//PF00057.16//PF00057.16//PF00057.16//PF07645.13	Ldl_recept_a//Ldl_recept_a//Ldl_recept_a//Ldl_recept_a//Ldl_recept_a//EGF_CA	Low-density lipoprotein receptor domain class A//Low-density lipoprotein receptor domain class A//Low-density lipoprotein receptor domain class A//Low-density lipoprotein receptor domain class A//Low-density lipoprotein receptor domain class A//Calcium-binding EGF domain	GO:0048082//GO:0040003//GO:0030100	regulation of adult chitin-containing cuticle pigmentation//chitin-based cuticle development//regulation of endocytosis	GO:0016324//GO:0016021//	apical plasma membrane//integral component of membrane	GO:0005509	calcium ion binding	T	Signal transduction mechanisms	Low-density lipoprotein receptor repeat class B
Cathepsin propeptide inhibitor domain (I29)	2	DN12663_c0_g1_i1	14	5	185.642	344	AHG99253.1	0	721	cysteine proteinase [Spodoptera litura]	K01365	CTSL	cathepsin L [EC:3.4.22.15]	http://www.genome.jp/dbget-bin/www_bget?ko:K01365	tr|A0A023J7N9|A0A023J7N9_SPOLT	Cysteine proteinase OS=Spodoptera litura OX=69820 PE=2 SV=1	0	721	PF08246.10//PF00112.21	Inhibitor_I29//Peptidase_C1	Cathepsin propeptide inhibitor domain (I29)//Papain family cysteine protease	GO:0006508	proteolysis	--	--	GO:0008234	cysteine-type peptidase activity	O	Post-translational modification, protein turnover, and chaperones	Papain family cysteine protease
		DN14931_c0_g1_i1	14	5	570.098	106	XP_022831095.1	2e-71	215	cysteine proteinase-like [Spodoptera litura]	--	--	--	--	tr|A0A2H1W9H6|A0A2H1W9H6_SPOFR	SFRICE_025813 OS=Spodoptera frugiperda OX=7108 GN=SFRICE_025813 PE=4 SV=1	3e-55	172	PF08246.10	Inhibitor_I29	Cathepsin propeptide inhibitor domain (I29)	GO:0006508	proteolysis	GO:0005764	lysosome	GO:0008234//GO:0004869	cysteine-type peptidase activity//cysteine-type endopeptidase inhibitor activity	O	Post-translational modification, protein turnover, and chaperones	Cathepsin propeptide inhibitor domain (I29)
EF-hand domain pair	3	DN20185_c0_g1_i2	9	6	3.355	222	XP_022831396.1	3e-152	429	multiple coagulation factor deficiency protein 2 homolog isoform X3 [Spodoptera litura]	K20364	MCFD2	multiple coagulation factor deficiency protein 2	http://www.genome.jp/dbget-bin/www_bget?ko:K20364	tr|H9IWW8|H9IWW8_BOMMO	Uncharacterized protein OS=Bombyx mori OX=7091 GN=LOC101746131 PE=4 SV=1	6e-61	196	PF13499.4	EF-hand_7	EF-hand domain pair	GO:0032504	multicellular organism reproduction	--	--	GO:0005509	calcium ion binding	S	Function unknown	Inherit from biNOG: multiple coagulation factor deficiency 2
		DN20185_c0_g1_i3	9	6	7.367	236	XP_022831370.1	2e-159	449	multiple coagulation factor deficiency protein 2 homolog isoform X1 [Spodoptera litura]	K20364	MCFD2	multiple coagulation factor deficiency protein 2	http://www.genome.jp/dbget-bin/www_bget?ko:K20364	tr|A0A2H1V7T5|A0A2H1V7T5_SPOFR	SFRICE_006621 OS=Spodoptera frugiperda OX=7108 GN=SFRICE_006621 PE=4 SV=1	1e-152	435	PF13499.4	EF-hand_7	EF-hand domain pair	GO:0032504	multicellular organism reproduction	--	--	GO:0005509	calcium ion binding	S	Function unknown	Inherit from biNOG: multiple coagulation factor deficiency 2
		DN5404_c0_g1_i1	9	6	211.562	215	XP_022832672.1	1e-157	442	FK506-binding protein 2 isoform X2 [Spodoptera litura]	K09577	FKBP14	FK506-binding protein 14 [EC:5.2.1.8]	http://www.genome.jp/dbget-bin/www_bget?ko:K09577	tr|S4PG11|S4PG11_9NEOP	Peptidylprolyl isomerase OS=Pararge aegeria OX=116150 PE=4 SV=1	6e-143	404	PF00254.26//PF13499.4	FKBP_C//EF-hand_7	FKBP-type peptidyl-prolyl cis-trans isomerase//EF-hand domain pair	GO:0000413//GO:0008587//GO:0022416//GO:0046716//GO:0008593	protein peptidyl-prolyl isomerization//imaginal disc-derived wing margin morphogenesis//chaeta development//muscle cell cellular homeostasis//regulation of Notch signaling pathway	GO:0005615//GO:0005783	extracellular space//endoplasmic reticulum	GO:0003755//GO:0005509	peptidyl-prolyl cis-trans isomerase activity//calcium ion binding	O	Post-translational modification, protein turnover, and chaperones	FKBP-type peptidyl-prolyl cis-trans isomerase
Ferritin-like domain	6	DN11866_c0_g1_i1	7	9	82.209	211	XP_022819217.1	8e-157	440	ferritin subunit-like [Spodoptera litura]	K00522	FTH1	ferritin heavy chain [EC:1.16.3.2]	http://www.genome.jp/dbget-bin/www_bget?ko:K00522	tr|A0A2H1VER5|A0A2H1VER5_SPOFR	Ferritin OS=Spodoptera frugiperda OX=7108 GN=SFRICE_006535 PE=3 SV=1	7e-138	394	PF00210.22	Ferritin	Ferritin-like domain	GO:0006879//GO:0006826//GO:0055114//GO:1990461//GO:0099587//GO:0009620//GO:0008283//GO:0009791	cellular iron ion homeostasis//iron ion transport//oxidation-reduction process//detoxification of iron ion//inorganic ion import across plasma membrane//response to fungus//cell proliferation//post-embryonic development	GO:0070288//GO:0045169	ferritin complex//fusome	GO:0016724//GO:0008199//GO:0008198	oxidoreductase activity, oxidizing metal ions, oxygen as acceptor//ferric iron binding//ferrous iron binding	P	Inorganic ion transport and metabolism	Ferritin-like domain
		DN11866_c0_g2_i1	7	9	86.232	211	XP_022819217.1	8e-157	440	ferritin subunit-like [Spodoptera litura]	K00522	FTH1	ferritin heavy chain [EC:1.16.3.2]	http://www.genome.jp/dbget-bin/www_bget?ko:K00522	tr|A0A2H1VER5|A0A2H1VER5_SPOFR	Ferritin OS=Spodoptera frugiperda OX=7108 GN=SFRICE_006535 PE=3 SV=1	7e-138	394	PF00210.22	Ferritin	Ferritin-like domain	GO:0006879//GO:0006826//GO:0055114//GO:1990461//GO:0099587//GO:0009620//GO:0008283//GO:0009791	cellular iron ion homeostasis//iron ion transport//oxidation-reduction process//detoxification of iron ion//inorganic ion import across plasma membrane//response to fungus//cell proliferation//post-embryonic development	GO:0070288//GO:0045169	ferritin complex//fusome	GO:0016724//GO:0008199//GO:0008198	oxidoreductase activity, oxidizing metal ions, oxygen as acceptor//ferric iron binding//ferrous iron binding	P	Inorganic ion transport and metabolism	Ferritin-like domain
		DN11866_c0_g3_i1	7	9	85.996	211	XP_022819217.1	8e-157	440	ferritin subunit-like [Spodoptera litura]	K00522	FTH1	ferritin heavy chain [EC:1.16.3.2]	http://www.genome.jp/dbget-bin/www_bget?ko:K00522	tr|A0A2H1VER5|A0A2H1VER5_SPOFR	Ferritin OS=Spodoptera frugiperda OX=7108 GN=SFRICE_006535 PE=3 SV=1	7e-138	394	PF00210.22	Ferritin	Ferritin-like domain	GO:0006879//GO:0006826//GO:0055114//GO:1990461//GO:0099587//GO:0009620//GO:0008283//GO:0009791	cellular iron ion homeostasis//iron ion transport//oxidation-reduction process//detoxification of iron ion//inorganic ion import across plasma membrane//response to fungus//cell proliferation//post-embryonic development	GO:0070288//GO:0045169	ferritin complex//fusome	GO:0016724//GO:0008199//GO:0008198	oxidoreductase activity, oxidizing metal ions, oxygen as acceptor//ferric iron binding//ferrous iron binding	P	Inorganic ion transport and metabolism	Ferritin-like domain
		DN11866_c0_g4_i1	7	9	134.308	211	XP_022819217.1	8e-157	440	ferritin subunit-like [Spodoptera litura]	K00522	FTH1	ferritin heavy chain [EC:1.16.3.2]	http://www.genome.jp/dbget-bin/www_bget?ko:K00522	tr|A0A2H1VER5|A0A2H1VER5_SPOFR	Ferritin OS=Spodoptera frugiperda OX=7108 GN=SFRICE_006535 PE=3 SV=1	7e-138	394	PF00210.22	Ferritin	Ferritin-like domain	GO:0006879//GO:0006826//GO:0055114//GO:1990461//GO:0099587//GO:0009620//GO:0008283//GO:0009791	cellular iron ion homeostasis//iron ion transport//oxidation-reduction process//detoxification of iron ion//inorganic ion import across plasma membrane//response to fungus//cell proliferation//post-embryonic development	GO:0070288//GO:0045169	ferritin complex//fusome	GO:0016724//GO:0008199//GO:0008198	oxidoreductase activity, oxidizing metal ions, oxygen as acceptor//ferric iron binding//ferrous iron binding	P	Inorganic ion transport and metabolism	Ferritin-like domain
		DN11866_c0_g5_i1	7	9	81.353	211	XP_022819217.1	8e-157	440	ferritin subunit-like [Spodoptera litura]	K00522	FTH1	ferritin heavy chain [EC:1.16.3.2]	http://www.genome.jp/dbget-bin/www_bget?ko:K00522	tr|A0A2H1VER5|A0A2H1VER5_SPOFR	Ferritin OS=Spodoptera frugiperda OX=7108 GN=SFRICE_006535 PE=3 SV=1	7e-138	394	PF00210.22	Ferritin	Ferritin-like domain	GO:0006879//GO:0006826//GO:0055114//GO:1990461//GO:0099587//GO:0009620//GO:0008283//GO:0009791	cellular iron ion homeostasis//iron ion transport//oxidation-reduction process//detoxification of iron ion//inorganic ion import across plasma membrane//response to fungus//cell proliferation//post-embryonic development	GO:0070288//GO:0045169	ferritin complex//fusome	GO:0016724//GO:0008199//GO:0008198	oxidoreductase activity, oxidizing metal ions, oxygen as acceptor//ferric iron binding//ferrous iron binding	P	Inorganic ion transport and metabolism	Ferritin-like domain
		DN17112_c1_g1_i1	7	9	584.009	231	XP_022819215.1	1e-171	479	ferritin, lower subunit isoform X3 [Spodoptera litura]	--	--	--	--	tr|A0A2H1VEG9|A0A2H1VEG9_SPOFR	Ferritin OS=Spodoptera frugiperda OX=7108 GN=SFRICE_006534 PE=3 SV=1	3e-168	470	PF00210.22	Ferritin	Ferritin-like domain	GO:0006879//GO:0006826//GO:1990461//GO:0055114//GO:0042381//GO:0045475//GO:0099587//GO:0009620//GO:0098662	cellular iron ion homeostasis//iron ion transport//detoxification of iron ion//oxidation-reduction process//hemolymph coagulation//locomotor rhythm//inorganic ion import across plasma membrane//response to fungus//inorganic cation transmembrane transport	GO:0070288//GO:0005794	ferritin complex//Golgi apparatus	GO:0016724//GO:0008199//GO:0008198	oxidoreductase activity, oxidizing metal ions, oxygen as acceptor//ferric iron binding//ferrous iron binding	P	Inorganic ion transport and metabolism	Ferritin-like domain
Lipase	2	DN10494_c0_g1_i1	55	2	23.092	344	XP_022830817.1	0	715	inactive pancreatic lipase-related protein 1-like [Spodoptera litura]	K19404	LIPH_I	phosphatidic acid-selective phospholipase A1 [EC:3.1.1.-]	http://www.genome.jp/dbget-bin/www_bget?ko:K19404	tr|A0A2H1V5T0|A0A2H1V5T0_SPOFR	SFRICE_021766 OS=Spodoptera frugiperda OX=7108 GN=SFRICE_021766 PE=3 SV=1	0	671	PF00151.17	Lipase	Lipase	GO:0006629	lipid metabolic process	GO:0005576	extracellular region	GO:0052689//GO:0016298	carboxylic ester hydrolase activity//lipase activity	S	Function unknown	Lipase
		DN10494_c0_g2_i1	55	2	21.431	344	XP_022830817.1	0	715	inactive pancreatic lipase-related protein 1-like [Spodoptera litura]	K19404	LIPH_I	phosphatidic acid-selective phospholipase A1 [EC:3.1.1.-]	http://www.genome.jp/dbget-bin/www_bget?ko:K19404	tr|A0A2H1V5T0|A0A2H1V5T0_SPOFR	SFRICE_021766 OS=Spodoptera frugiperda OX=7108 GN=SFRICE_021766 PE=3 SV=1	0	671	PF00151.17	Lipase	Lipase	GO:0006629	lipid metabolic process	GO:0005576	extracellular region	GO:0052689//GO:0016298	carboxylic ester hydrolase activity//lipase activity	S	Function unknown	Lipase
Regulatory CLIP domain of proteinases	5	DN12515_c0_g1_i1	2	16	107.982	403	XP_022817921.1	0	830	venom protease-like [Spodoptera litura]	--	--	--	--	tr|A0A2H1W4A8|A0A2H1W4A8_SPOFR	SFRICE_032096 OS=Spodoptera frugiperda OX=7108 GN=SFRICE_032096 PE=3 SV=1	0	677	PF12032.6//PF00089.24	CLIP//Trypsin	Regulatory CLIP domain of proteinases//Trypsin	GO:0006508//GO:0035006	proteolysis//melanization defense response	--	--	GO:0004252	serine-type endopeptidase activity	E	Amino acid transport and metabolism	Tryp_SPc
		DN17423_c0_g1_i1	2	16	6.927	437	AAW24481.1	0	892	prophenol oxidase activating enzyme 3 [Spodoptera litura]	--	--	--	--	tr|Q49QW0|Q49QW0_SPOLT	Prophenol oxidase activating enzyme 3 OS=Spodoptera litura OX=69820 GN=PPAE 3 PE=2 SV=1	0	892	PF12032.6//PF12032.6//PF00089.24	CLIP//CLIP//Trypsin	Regulatory CLIP domain of proteinases//Regulatory CLIP domain of proteinases//Trypsin	GO:0006508//GO:0002804//GO:0045752//GO:0050830//GO:0002816//GO:0050832	proteolysis//positive regulation of antifungal peptide production//positive regulation of Toll signaling pathway//defense response to Gram-positive bacterium//regulation of biosynthetic process of antibacterial peptides active against Gram-positive bacteria	GO:0004252	serine-type endopeptidase activity	--	--	O	Post-translational modification, protein turnover, and chaperones	activating enzyme
		DN2971_c0_g1_i1	2	16	1.078	370	XP_022817582.1	0	762	serine protease easter-like isoform X2 [Spodoptera litura]	--	--	--	--	tr|A0A2H1VCQ7|A0A2H1VCQ7_SPOFR	SFRICE_015663 (Fragment) OS=Spodoptera frugiperda OX=7108 GN=SFRICE_015663 PE=3 SV=1	0	671	PF12032.6//PF00089.24	CLIP//Trypsin	Regulatory CLIP domain of proteinases//Trypsin	GO:0006508//GO:0035006//GO:0009620//GO:0007370//GO:0009950	proteolysis//melanization defense response//response to fungus//ventral furrow formation//dorsal/ventral axis specification	GO:0098595	perivitelline space	GO:0004252	serine-type endopeptidase activity	E	Amino acid transport and metabolism	Tryp_SPc
		DN2971_c0_g2_i1	2	16	1.557	387	XP_022817580.1	0	796	serine protease easter-like isoform X1 [Spodoptera litura]	--	--	--	--	tr|A0A2H1VCQ7|A0A2H1VCQ7_SPOFR	SFRICE_015663 (Fragment) OS=Spodoptera frugiperda OX=7108 GN=SFRICE_015663 PE=3 SV=1	0	659	PF12032.6//PF00089.24	CLIP//Trypsin	Regulatory CLIP domain of proteinases//Trypsin	GO:0006508//GO:0035006//GO:0009620//GO:0007370//GO:0009950	proteolysis//melanization defense response//response to fungus//ventral furrow formation//dorsal/ventral axis specification	GO:0098595	perivitelline space	GO:0004252	serine-type endopeptidase activity	E	Amino acid transport and metabolism	Tryp_SPc
Ferritin-like domain	6	DN11866_c0_g1_i1	7	9	82.209	211	XP_022819217.1	8e-157	440	ferritin subunit-like [Spodoptera litura]	K00522	FTH1	ferritin heavy chain [EC:1.16.3.2]	http://www.genome.jp/dbget-bin/www_bget?ko:K00522	tr|A0A2H1VER5|A0A2H1VER5_SPOFR	Ferritin OS=Spodoptera frugiperda OX=7108 GN=SFRICE_006535 PE=3 SV=1	7e-138	394	PF00210.22	Ferritin	Ferritin-like domain	GO:0006879//GO:0006826//GO:0055114//GO:1990461//GO:0099587//GO:0009620//GO:0008283//GO:0009791	cellular iron ion homeostasis//iron ion transport//oxidation-reduction process//detoxification of iron ion//inorganic ion import across plasma membrane//response to fungus//cell proliferation//post-embryonic development	GO:0070288//GO:0045169	ferritin complex//fusome	GO:0016724//GO:0008199//GO:0008198	oxidoreductase activity, oxidizing metal ions, oxygen as acceptor//ferric iron binding//ferrous iron binding	P	Inorganic ion transport and metabolism	Ferritin-like domain
		DN11866_c0_g2_i1	7	9	86.232	211	XP_022819217.1	8e-157	440	ferritin subunit-like [Spodoptera litura]	K00522	FTH1	ferritin heavy chain [EC:1.16.3.2]	http://www.genome.jp/dbget-bin/www_bget?ko:K00522	tr|A0A2H1VER5|A0A2H1VER5_SPOFR	Ferritin OS=Spodoptera frugiperda OX=7108 GN=SFRICE_006535 PE=3 SV=1	7e-138	394	PF00210.22	Ferritin	Ferritin-like domain	GO:0006879//GO:0006826//GO:0055114//GO:1990461//GO:0099587//GO:0009620//GO:0008283//GO:0009791	cellular iron ion homeostasis//iron ion transport//oxidation-reduction process//detoxification of iron ion//inorganic ion import across plasma membrane//response to fungus//cell proliferation//post-embryonic development	GO:0070288//GO:0045169	ferritin complex//fusome	GO:0016724//GO:0008199//GO:0008198	oxidoreductase activity, oxidizing metal ions, oxygen as acceptor//ferric iron binding//ferrous iron binding	P	Inorganic ion transport and metabolism	Ferritin-like domain
		DN11866_c0_g3_i1	7	9	85.996	211	XP_022819217.1	8e-157	440	ferritin subunit-like [Spodoptera litura]	K00522	FTH1	ferritin heavy chain [EC:1.16.3.2]	http://www.genome.jp/dbget-bin/www_bget?ko:K00522	tr|A0A2H1VER5|A0A2H1VER5_SPOFR	Ferritin OS=Spodoptera frugiperda OX=7108 GN=SFRICE_006535 PE=3 SV=1	7e-138	394	PF00210.22	Ferritin	Ferritin-like domain	GO:0006879//GO:0006826//GO:0055114//GO:1990461//GO:0099587//GO:0009620//GO:0008283//GO:0009791	cellular iron ion homeostasis//iron ion transport//oxidation-reduction process//detoxification of iron ion//inorganic ion import across plasma membrane//response to fungus//cell proliferation//post-embryonic development	GO:0070288//GO:0045169	ferritin complex//fusome	GO:0016724//GO:0008199//GO:0008198	oxidoreductase activity, oxidizing metal ions, oxygen as acceptor//ferric iron binding//ferrous iron binding	P	Inorganic ion transport and metabolism	Ferritin-like domain
		DN11866_c0_g4_i1	7	9	134.308	211	XP_022819217.1	8e-157	440	ferritin subunit-like [Spodoptera litura]	K00522	FTH1	ferritin heavy chain [EC:1.16.3.2]	http://www.genome.jp/dbget-bin/www_bget?ko:K00522	tr|A0A2H1VER5|A0A2H1VER5_SPOFR	Ferritin OS=Spodoptera frugiperda OX=7108 GN=SFRICE_006535 PE=3 SV=1	7e-138	394	PF00210.22	Ferritin	Ferritin-like domain	GO:0006879//GO:0006826//GO:0055114//GO:1990461//GO:0099587//GO:0009620//GO:0008283//GO:0009791	cellular iron ion homeostasis//iron ion transport//oxidation-reduction process//detoxification of iron ion//inorganic ion import across plasma membrane//response to fungus//cell proliferation//post-embryonic development	GO:0070288//GO:0045169	ferritin complex//fusome	GO:0016724//GO:0008199//GO:0008198	oxidoreductase activity, oxidizing metal ions, oxygen as acceptor//ferric iron binding//ferrous iron binding	P	Inorganic ion transport and metabolism	Ferritin-like domain
		DN11866_c0_g5_i1	7	9	81.353	211	XP_022819217.1	8e-157	440	ferritin subunit-like [Spodoptera litura]	K00522	FTH1	ferritin heavy chain [EC:1.16.3.2]	http://www.genome.jp/dbget-bin/www_bget?ko:K00522	tr|A0A2H1VER5|A0A2H1VER5_SPOFR	Ferritin OS=Spodoptera frugiperda OX=7108 GN=SFRICE_006535 PE=3 SV=1	7e-138	394	PF00210.22	Ferritin	Ferritin-like domain	GO:0006879//GO:0006826//GO:0055114//GO:1990461//GO:0099587//GO:0009620//GO:0008283//GO:0009791	cellular iron ion homeostasis//iron ion transport//oxidation-reduction process//detoxification of iron ion//inorganic ion import across plasma membrane//response to fungus//cell proliferation//post-embryonic development	GO:0070288//GO:0045169	ferritin complex//fusome	GO:0016724//GO:0008199//GO:0008198	oxidoreductase activity, oxidizing metal ions, oxygen as acceptor//ferric iron binding//ferrous iron binding	P	Inorganic ion transport and metabolism	Ferritin-like domain
		DN17112_c1_g1_i1	7	9	584.009	231	XP_022819215.1	1e-171	479	ferritin, lower subunit isoform X3 [Spodoptera litura]	--	--	--	--	tr|A0A2H1VEG9|A0A2H1VEG9_SPOFR	Ferritin OS=Spodoptera frugiperda OX=7108 GN=SFRICE_006534 PE=3 SV=1	3e-168	470	PF00210.22	Ferritin	Ferritin-like domain	GO:0006879//GO:0006826//GO:1990461//GO:0055114//GO:0042381//GO:0045475//GO:0099587//GO:0009620//GO:0098662	cellular iron ion homeostasis//iron ion transport//detoxification of iron ion//oxidation-reduction process//hemolymph coagulation//locomotor rhythm//inorganic ion import across plasma membrane//response to fungus//inorganic cation transmembrane transport	GO:0070288//GO:0005794	ferritin complex//Golgi apparatus	GO:0016724//GO:0008199//GO:0008198	oxidoreductase activity, oxidizing metal ions, oxygen as acceptor//ferric iron binding//ferrous iron binding	P	Inorganic ion transport and metabolism	Ferritin-like domain
Glycosyl hydrolase	1	DN17073_c1_g1_i1	46	2	102.987	394	XP_022822996.1	0	813	chitinase domain-containing protein 1 [Spodoptera litura]	K17525	CHID1	chitinase domain-containing protein 1	http://www.genome.jp/dbget-bin/www_bget?ko:K17525	tr|A0A2A4K9T6|A0A2A4K9T6_HELVI	Uncharacterized protein OS=Heliothis virescens OX=7102 GN=B5V51_47 PE=4 SV=1	0	786	PF00704.26	Glyco_hydro_18	Glycosyl hydrolases family 18	GO:0005975//GO:1900016//GO:0006032	carbohydrate metabolic process//negative regulation of cytokine production involved in inflammatory response//chitin catabolic process	GO:0005764//GO:0005576//GO:0005770//GO:0005802	lysosome//extracellular region//late endosome//trans-Golgi network	GO:0008061//GO:0004568//GO:0070492	chitin binding//chitinase activity//oligosaccharide binding	G	Carbohydrate transport and metabolism	Glycosyl hydrolases family 18
Lectin C-type domain	12	DN17532_c0_g1_i1	4	12	0.746	181	XP_022827127.1	1e-134	381	C-type lectin lectoxin-Lio2-like [Spodoptera litura]	--	--	--	--	tr|A0A2H1VD46|A0A2H1VD46_SPOFR	SFRICE_015588 OS=Spodoptera frugiperda OX=7108 GN=SFRICE_015588 PE=4 SV=1	1e-124	355	PF00059.19	Lectin_C	Lectin C-type domain	--	--	GO:0016021	integral component of membrane	--	--	S	Function unknown	Lectin C-type domain
		DN17532_c0_g1_i2	4	12	0.699	181	XP_022827127.1	1e-134	381	C-type lectin lectoxin-Lio2-like [Spodoptera litura]	--	--	--	--	tr|A0A2H1VD46|A0A2H1VD46_SPOFR	SFRICE_015588 OS=Spodoptera frugiperda OX=7108 GN=SFRICE_015588 PE=4 SV=1	1e-124	355	PF00059.19	Lectin_C	Lectin C-type domain	--	--	GO:0016021	integral component of membrane	--	--	S	Function unknown	Lectin C-type domain
		DN19592_c1_g1_i1	37	3	62.162	385	XP_022815888.1	0	807	uncharacterized protein LOC111349142 [Spodoptera litura]	--	--	--	--	tr|A0A2H1WC67|A0A2H1WC67_SPOFR	SFRICE_010933 OS=Spodoptera frugiperda OX=7108 GN=SFRICE_010933 PE=4 SV=1	0	642	PF00059.19	Lectin_C	Lectin C-type domain	GO:0002710//GO:0042130	negative regulation of T cell mediated immunity//negative regulation of T cell proliferation	GO:0016021	integral component of membrane	GO:0030246//GO:0001871	carbohydrate binding//pattern binding	--	--	--
		DN19592_c1_g1_i2	37	3	54.812	385	XP_022815888.1	0	807	uncharacterized protein LOC111349142 [Spodoptera litura]	--	--	--	--	tr|A0A2H1WC67|A0A2H1WC67_SPOFR	SFRICE_010933 OS=Spodoptera frugiperda OX=7108 GN=SFRICE_010933 PE=4 SV=1	0	642	PF00059.19	Lectin_C	Lectin C-type domain	GO:0002710//GO:0042130	negative regulation of T cell mediated immunity//negative regulation of T cell proliferation	GO:0016021	integral component of membrane	GO:0030246//GO:0001871	carbohydrate binding//pattern binding	--	--	--
		DN2012_c0_g2_i1	37	3	1.205	203	XP_022821520.1	1e-150	429	uncharacterized protein LOC111352989 isoform X2 [Spodoptera litura]	--	--	--	--	tr|A0A2A4K2V0|A0A2A4K2V0_HELVI	Uncharacterized protein OS=Heliothis virescens OX=7102 GN=B5V51_5227 PE=4 SV=1	4e-148	422	PF00059.19	Lectin_C	Lectin C-type domain	GO:0044719	regulation of imaginal disc-derived wing size	--	--	GO:0030246	carbohydrate binding	T, V	Signal transduction mechanisms, Defense mechanisms	CLECT
		DN14728_c0_g1_i1	4	12	1.218	315	XP_022816384.1	0	632	lymphocyte antigen 75-like [Spodoptera litura]	--	--	--	--	tr|A0A2H1VQU1|A0A2H1VQU1_SPOFR	SFRICE_011933 OS=Spodoptera frugiperda OX=7108 GN=SFRICE_011933 PE=4 SV=1	4e-65	212	PF00059.19//PF00059.19	Lectin_C//Lectin_C	Lectin C-type domain//Lectin C-type domain	GO:0006281	DNA repair	--	--	GO:0030246//GO:0008413	carbohydrate binding//8-oxo-7,8-dihydroguanosine triphosphate pyrophosphatase activity	S	Function unknown	Lectin C-type domain
		DN15699_c0_g2_i1	4	12	4.928	310	XP_022830648.1	0	648	C-type mannose receptor 2-like [Spodoptera litura]	--	--	--	--	tr|A0A2H1VQU1|A0A2H1VQU1_SPOFR	SFRICE_011933 OS=Spodoptera frugiperda OX=7108 GN=SFRICE_011933 PE=4 SV=1	4e-148	424	PF00059.19//PF00059.19	Lectin_C//Lectin_C	Lectin C-type domain//Lectin C-type domain	GO:0007155	cell adhesion	--	--	GO:0030246//GO:0005540//GO:0008413	carbohydrate binding//hyaluronic acid binding//8-oxo-7,8-dihydroguanosine triphosphate pyrophosphatase activity	S	Function unknown	Lectin C-type domain
		DN16760_c0_g1_i1	4	12	5.159	296	XP_022826615.1	0	609	macrophage mannose receptor 1-like [Spodoptera litura]	--	--	--	--	tr|A0A2H1WCL3|A0A2H1WCL3_SPOFR	SFRICE_023570 (Fragment) OS=Spodoptera frugiperda OX=7108 GN=SFRICE_023570 PE=4 SV=1	1e-173	488	PF00059.19//PF00059.19	Lectin_C//Lectin_C	Lectin C-type domain//Lectin C-type domain	--	--	--	--	GO:0030246	carbohydrate binding	S	Function unknown	Lectin C-type domain
		DN19894_c0_g1_i1	4	12	3.733	325	XP_022827349.1	0	627	C-type mannose receptor 2-like [Spodoptera litura]	--	--	--	--	tr|A0A2H1WK53|A0A2H1WK53_SPOFR	SFRICE_024131 OS=Spodoptera frugiperda OX=7108 GN=SFRICE_024131 PE=4 SV=1	3e-177	500	PF00059.19//PF00059.19	Lectin_C//Lectin_C	Lectin C-type domain//Lectin C-type domain	GO:0051607	defense response to virus	--	--	GO:0030246//GO:0008413	carbohydrate binding//8-oxo-7,8-dihydroguanosine triphosphate pyrophosphatase activity	T, V	Signal transduction mechanisms, Defense mechanisms	mannose receptor, C type 1
		DN19894_c0_g1_i2	4	12	8.257	325	XP_022827350.1	0	670	C-type mannose receptor 2-like [Spodoptera litura]	K06721	CLEC10A, CLECSF13, CLECSF14, CD301	C-type lectin domain family 10 member A	http://www.genome.jp/dbget-bin/www_bget?ko:K06721	tr|A0A2H1WK53|A0A2H1WK53_SPOFR	SFRICE_024131 OS=Spodoptera frugiperda OX=7108 GN=SFRICE_024131 PE=4 SV=1	4e-166	471	PF00059.19//PF00059.19	Lectin_C//Lectin_C	Lectin C-type domain//Lectin C-type domain	GO:0051607	defense response to virus	--	--	GO:0030246//GO:0008413	carbohydrate binding//8-oxo-7,8-dihydroguanosine triphosphate pyrophosphatase activity	T, V	Signal transduction mechanisms, Defense mechanisms	mannose receptor, C type 1
		DN19894_c0_g1_i3	4	12	3.987	326	XP_022827350.1	0	640	C-type mannose receptor 2-like [Spodoptera litura]	--	--	--	--	tr|A0A2H1WK53|A0A2H1WK53_SPOFR	SFRICE_024131 OS=Spodoptera frugiperda OX=7108 GN=SFRICE_024131 PE=4 SV=1	4e-169	479	PF00059.19//PF00059.19	Lectin_C//Lectin_C	Lectin C-type domain//Lectin C-type domain	GO:0051607	defense response to virus	--	--	GO:0030246//GO:0008413	carbohydrate binding//8-oxo-7,8-dihydroguanosine triphosphate pyrophosphatase activity	T, V	Signal transduction mechanisms, Defense mechanisms	mannose receptor, C type 1
		DN19894_c0_g1_i4	4	12	4.298	326	XP_022827349.1	0	656	C-type mannose receptor 2-like [Spodoptera litura]	--	--	--	--	tr|A0A2H1WK53|A0A2H1WK53_SPOFR	SFRICE_024131 OS=Spodoptera frugiperda OX=7108 GN=SFRICE_024131 PE=4 SV=1	0	510	PF00059.19//PF00059.19	Lectin_C//Lectin_C	Lectin C-type domain//Lectin C-type domain	GO:0051607	defense response to virus	--	--	GO:0030246//GO:0008413	carbohydrate binding//8-oxo-7,8-dihydroguanosine triphosphate pyrophosphatase activity	T, V	Signal transduction mechanisms, Defense mechanisms	mannose receptor, C type 1
Regulatory CLIP domain of proteinases	4	DN17423_c0_g1_i1	2	16	6.927	437	AAW24481.1	0	892	prophenol oxidase activating enzyme 3 [Spodoptera litura]	--	--	--	--	tr|Q49QW0|Q49QW0_SPOLT	Prophenol oxidase activating enzyme 3 OS=Spodoptera litura OX=69820 GN=PPAE 3 PE=2 SV=1	0	892	PF12032.6//PF12032.6//PF00089.24	CLIP//CLIP//Trypsin	Regulatory CLIP domain of proteinases//Regulatory CLIP domain of proteinases//Trypsin	GO:0006508//GO:0002804//GO:0045752//GO:0050830//GO:0002816//GO:0050832	proteolysis//positive regulation of antifungal peptide production//positive regulation of Toll signaling pathway//defense response to Gram-positive bacterium//regulation of biosynthetic process of antibacterial peptides active against Gram-positive bacteria	GO:0004252	serine-type endopeptidase activity	--	--	O	Post-translational modification, protein turnover, and chaperones	activating enzyme
		DN12515_c0_g1_i1	2	16	107.982	403	XP_022817921.1	0	830	venom protease-like [Spodoptera litura]	--	--	--	--	tr|A0A2H1W4A8|A0A2H1W4A8_SPOFR	SFRICE_032096 OS=Spodoptera frugiperda OX=7108 GN=SFRICE_032096 PE=3 SV=1	0	677	PF12032.6//PF00089.24	CLIP//Trypsin	Regulatory CLIP domain of proteinases//Trypsin	GO:0006508//GO:0035006	proteolysis//melanization defense response	--	--	GO:0004252	serine-type endopeptidase activity	E	Amino acid transport and metabolism	Tryp_SPc
		DN2971_c0_g1_i1	2	16	1.078	370	XP_022817582.1	0	762	serine protease easter-like isoform X2 [Spodoptera litura]	--	--	--	--	tr|A0A2H1VCQ7|A0A2H1VCQ7_SPOFR	SFRICE_015663 (Fragment) OS=Spodoptera frugiperda OX=7108 GN=SFRICE_015663 PE=3 SV=1	0	671	PF12032.6//PF00089.24	CLIP//Trypsin	Regulatory CLIP domain of proteinases//Trypsin	GO:0006508//GO:0035006//GO:0009620//GO:0007370//GO:0009950	proteolysis//melanization defense response//response to fungus//ventral furrow formation//dorsal/ventral axis specification	GO:0098595	perivitelline space	GO:0004252	serine-type endopeptidase activity	E	Amino acid transport and metabolism	Tryp_SPc
		DN2971_c0_g2_i1	2	16	1.557	387	XP_022817580.1	0	796	serine protease easter-like isoform X1 [Spodoptera litura]	--	--	--	--	tr|A0A2H1VCQ7|A0A2H1VCQ7_SPOFR	SFRICE_015663 (Fragment) OS=Spodoptera frugiperda OX=7108 GN=SFRICE_015663 PE=3 SV=1	0	659	PF12032.6//PF00089.24	CLIP//Trypsin	Regulatory CLIP domain of proteinases//Trypsin	GO:0006508//GO:0035006//GO:0009620//GO:0007370//GO:0009950	proteolysis//melanization defense response//response to fungus//ventral furrow formation//dorsal/ventral axis specification	GO:0098595	perivitelline space	GO:0004252	serine-type endopeptidase activity	E	Amino acid transport and metabolism	Tryp_SPc
Serpin (serine protease inhibitor)	8	DN11199_c0_g1_i1	8	8	21.069	391	XP_022816325.1	0	791	alaserpin-like isoform X2 [Spodoptera litura]	K13963	SERPINB	serpin B	http://www.genome.jp/dbget-bin/www_bget?ko:K13963	tr|A0A2H1VE36|A0A2H1VE36_SPOFR	SFRICE_018265 (Fragment) OS=Spodoptera frugiperda OX=7108 GN=SFRICE_018265 PE=3 SV=1	0	753	PF00079.18	Serpin	Serpin (serine protease inhibitor)	GO:0006508//GO:0010951	proteolysis//negative regulation of endopeptidase activity	GO:0005615	extracellular space	GO:0004867//GO:0008233	serine-type endopeptidase inhibitor activity//peptidase activity	V	Defense mechanisms	SERPIN
		DN11199_c0_g1_i2	8	8	17.716	396	XP_022816324.1	0	805	alaserpin-like isoform X1 [Spodoptera litura]	K13963	SERPINB	serpin B	http://www.genome.jp/dbget-bin/www_bget?ko:K13963	tr|A0A2H1VE36|A0A2H1VE36_SPOFR	SFRICE_018265 (Fragment) OS=Spodoptera frugiperda OX=7108 GN=SFRICE_018265 PE=3 SV=1	0	689	PF00079.18	Serpin	Serpin (serine protease inhibitor)	GO:0006508//GO:0010951	proteolysis//negative regulation of endopeptidase activity	GO:0005615	extracellular space	GO:0008233//GO:0004867	peptidase activity//serine-type endopeptidase inhibitor activity	V	Defense mechanisms	SERPIN
		DN17222_c0_g2_i3	8	8	5.818	401	XP_022820001.1	0	811	antichymotrypsin-2-like isoform X2 [Spodoptera litura]	K13963	SERPINB	serpin B	http://www.genome.jp/dbget-bin/www_bget?ko:K13963	tr|A0A2H1VAC5|A0A2H1VAC5_SPOFR	SFRICE_004479 OS=Spodoptera frugiperda OX=7108 GN=SFRICE_004479 PE=3 SV=1	0	660	PF00079.18	Serpin	Serpin (serine protease inhibitor)	GO:0010951//GO:0006508	negative regulation of endopeptidase activity//proteolysis	GO:0005615	extracellular space	GO:0004867//GO:0008233	serine-type endopeptidase inhibitor activity//peptidase activity	V	Defense mechanisms	SERPIN
		DN17222_c0_g2_i5	8	8	7.707	398	XP_022820046.1	0	806	antichymotrypsin-2-like isoform X7 [Spodoptera litura]	K13963	SERPINB	serpin B	http://www.genome.jp/dbget-bin/www_bget?ko:K13963	tr|A0A2H1VAC5|A0A2H1VAC5_SPOFR	SFRICE_004479 OS=Spodoptera frugiperda OX=7108 GN=SFRICE_004479 PE=3 SV=1	0	741	PF00079.18	Serpin	Serpin (serine protease inhibitor)	GO:0010951//GO:0006508	negative regulation of endopeptidase activity//proteolysis	GO:0005615	extracellular space	GO:0004867//GO:0008233	serine-type endopeptidase inhibitor activity//peptidase activity	V	Defense mechanisms	SERPIN
		DN17222_c0_g2_i6	8	8	6.247	401	XP_022820010.1	0	810	antichymotrypsin-2-like isoform X3 [Spodoptera litura]	K13963	SERPINB	serpin B	http://www.genome.jp/dbget-bin/www_bget?ko:K13963	tr|A0A2H1VAC5|A0A2H1VAC5_SPOFR	SFRICE_004479 OS=Spodoptera frugiperda OX=7108 GN=SFRICE_004479 PE=3 SV=1	0	662	PF00079.18	Serpin	Serpin (serine protease inhibitor)	GO:0010951//GO:0006508	negative regulation of endopeptidase activity//proteolysis	GO:0005615	extracellular space	GO:0004867//GO:0008233	serine-type endopeptidase inhibitor activity//peptidase activity	V	Defense mechanisms	SERPIN
		DN18952_c0_g1_i1	8	8	13.259	416	XP_022837409.1	0	863	serine protease inhibitor 77Ba-like [Spodoptera litura]	--	--	--	--	tr|A0A2H1W4N9|A0A2H1W4N9_SPOFR	SFRICE_006543 OS=Spodoptera frugiperda OX=7108 GN=SFRICE_006543 PE=3 SV=1	0	849	PF00079.18	Serpin	Serpin (serine protease inhibitor)	GO:0010951	negative regulation of endopeptidase activity	GO:0005615	extracellular space	GO:0004867	serine-type endopeptidase inhibitor activity	V	Defense mechanisms	SERPIN
		DN19843_c2_g1_i3	8	8	11.722	398	XP_022837600.1	0	829	serine protease inhibitor-like [Spodoptera litura]	--	--	--	--	tr|A0A2H1W568|A0A2H1W568_SPOFR	SFRICE_028090 OS=Spodoptera frugiperda OX=7108 GN=SFRICE_028090 PE=3 SV=1	0	816	PF00079.18	Serpin	Serpin (serine protease inhibitor)	GO:0010951//GO:0006508	negative regulation of endopeptidase activity//proteolysis	GO:0005615	extracellular space	GO:0004867//GO:0008233	serine-type endopeptidase inhibitor activity//peptidase activity	V	Defense mechanisms	SERPIN
		DN19843_c2_g1_i4	8	8	10.405	398	XP_022837600.1	0	829	serine protease inhibitor-like [Spodoptera litura]	--	--	--	--	tr|A0A2H1W568|A0A2H1W568_SPOFR	SFRICE_028090 OS=Spodoptera frugiperda OX=7108 GN=SFRICE_028090 PE=3 SV=1	0	816	PF00079.18	Serpin	Serpin (serine protease inhibitor)	GO:0010951//GO:0006508	negative regulation of endopeptidase activity//proteolysis	GO:0005615	extracellular space	GO:0004867//GO:0008233	serine-type endopeptidase inhibitor activity//peptidase activity	V	Defense mechanisms	SERPIN
Trypsin	10	DN1220_c0_g1_i1	2	16	17.012	419	XP_022819028.1	0	858	serine protease 42 [Spodoptera litura]	--	--	--	--	tr|B7SVM2|B7SVM2_HELAM	Serine proteinase-like protein 1 OS=Helicoverpa armigera OX=29058 PE=2 SV=1	0	761	PF00089.24	Trypsin	Trypsin	GO:0006508	proteolysis	--	--	GO:0004252	serine-type endopeptidase activity	E	Amino acid transport and metabolism	Tryp_SPc
		DN13828_c0_g2_i1	2	16	5.66	354	XP_022837766.1	0	729	serine protease persephone-like [Spodoptera litura]	K20671	PSH	serine protease persephone [EC:3.4.21.-]	http://www.genome.jp/dbget-bin/www_bget?ko:K20671	tr|A0A2H1WH67|A0A2H1WH67_SPOFR	SFRICE_006844 OS=Spodoptera frugiperda OX=7108 GN=SFRICE_006844 PE=3 SV=1	0	652	PF00089.24	Trypsin	Trypsin	GO:0006508	proteolysis	--	--	GO:0004252	serine-type endopeptidase activity	O	Post-translational modification, protein turnover, and chaperones	serine protease
		DN15238_c0_g1_i1	2	16	12.51	288	XP_022827086.1	0	573	transmembrane protease serine 9-like [Spodoptera litura]	K09640	TMPRSS9	transmembrane protease serine 9 [EC:3.4.21.-]	http://www.genome.jp/dbget-bin/www_bget?ko:K09640	tr|A0A2H1VX12|A0A2H1VX12_SPOFR	SFRICE_013425 OS=Spodoptera frugiperda OX=7108 GN=SFRICE_013425 PE=3 SV=1	0	535	PF00089.24	Trypsin	Trypsin	GO:0006508	proteolysis	--	--	GO:0004252	serine-type endopeptidase activity	E	Amino acid transport and metabolism	Tryp_SPc
		DN15887_c0_g1_i1	2	16	1.499	292	XP_022826482.1	0	588	brachyurin-like [Spodoptera litura]	K09640	TMPRSS9	transmembrane protease serine 9 [EC:3.4.21.-]	http://www.genome.jp/dbget-bin/www_bget?ko:K09640	tr|A0A2H1VW13|A0A2H1VW13_SPOFR	SFRICE_013424 OS=Spodoptera frugiperda OX=7108 GN=SFRICE_013424 PE=3 SV=1	0	549	PF00089.24	Trypsin	Trypsin	GO:0006508	proteolysis	--	--	GO:0004252	serine-type endopeptidase activity	E	Amino acid transport and metabolism	Tryp_SPc
		DN15887_c0_g1_i2	2	16	1.438	306	XP_022826482.1	0	578	brachyurin-like [Spodoptera litura]	K09640	TMPRSS9	transmembrane protease serine 9 [EC:3.4.21.-]	http://www.genome.jp/dbget-bin/www_bget?ko:K09640	tr|A0A2H1VW13|A0A2H1VW13_SPOFR	SFRICE_013424 OS=Spodoptera frugiperda OX=7108 GN=SFRICE_013424 PE=3 SV=1	0	539	PF00089.24	Trypsin	Trypsin	GO:0006508	proteolysis	--	--	GO:0004252	serine-type endopeptidase activity	E	Amino acid transport and metabolism	Tryp_SPc
		DN16429_c0_g1_i1	2	16	241.298	387	XP_022819078.1	0	796	serine protease snake-like [Spodoptera litura]	--	--	--	--	tr|A0A2H1VA97|A0A2H1VA97_SPOFR	SFRICE_012527 OS=Spodoptera frugiperda OX=7108 GN=SFRICE_012527 PE=4 SV=1	0	712	PF00089.24	Trypsin	Trypsin	GO:0006508	proteolysis	--	--	GO:0004252	serine-type endopeptidase activity	O	Post-translational modification, protein turnover, and chaperones	serine protease
		DN16902_c0_g1_i1	2	16	8.799	273	XP_022837257.1	0	565	serine protease easter-like [Spodoptera litura]	--	--	--	--	tr|A0A2H1WEH9|A0A2H1WEH9_SPOFR	SFRICE_019090 OS=Spodoptera frugiperda OX=7108 GN=SFRICE_019090 PE=3 SV=1	0	535	PF00089.24	Trypsin	Trypsin	GO:0006508	proteolysis	--	--	GO:0004252	serine-type endopeptidase activity	O	Post-translational modification, protein turnover, and chaperones	activating enzyme
		DN18587_c0_g1_i1	2	16	5.099	407	XP_022834775.1	0	845	trypsin-1-like [Spodoptera litura]	--	--	--	--	tr|A0A2H1VS51|A0A2H1VS51_SPOFR	SFRICE_011156 OS=Spodoptera frugiperda OX=7108 GN=SFRICE_011156 PE=3 SV=1	0	615	PF00089.24	Trypsin	Trypsin	GO:0006508	proteolysis	--	--	GO:0004252	serine-type endopeptidase activity	O	Post-translational modification, protein turnover, and chaperones	Tryp_SPc
		DN19510_c0_g2_i2	2	16	5.383	487	XP_022816731.1	0	1004	transmembrane protease serine 12 [Spodoptera litura]	--	--	--	--	tr|A0A2H1UZN6|A0A2H1UZN6_SPOFR	SFRICE_026162 OS=Spodoptera frugiperda OX=7108 GN=SFRICE_026162 PE=3 SV=1	0	658	PF00089.24	Trypsin	Trypsin	GO:0006508//GO:0007596	proteolysis//blood coagulation	--	--	GO:0004252//GO:0005509	serine-type endopeptidase activity//calcium ion binding	E	Amino acid transport and metabolism	Tryp_SPc
		DN3658_c1_g1_i1	2	16	1.139	268	XP_022825993.1	0	542	transmembrane protease serine 9-like [Spodoptera litura]	--	--	--	--	tr|A0A2H1WSK4|A0A2H1WSK4_SPOFR	SFRICE_008926 OS=Spodoptera frugiperda OX=7108 GN=SFRICE_008926 PE=3 SV=1	0	538	PF00089.24	Trypsin	Trypsin	GO:0006508//GO:0050878	proteolysis//regulation of body fluid levels	GO:0005576	extracellular region	GO:0004252	serine-type endopeptidase activity	E	Amino acid transport and metabolism	Tryp_SPc
Trypsin Inhibitor like cysteine rich domain	8	DN14203_c0_g2_i1	6	9	3.378	404	XP_022826186.1	0	736	zonadhesin-like [Spodoptera litura]	--	--	--	--	tr|A0A2H1VKZ4|A0A2H1VKZ4_SPOFR	SFRICE_001692 OS=Spodoptera frugiperda OX=7108 GN=SFRICE_001692 PE=4 SV=1	0	579	PF01826.15//PF01826.15//PF01826.15//PF01826.15	TIL	Trypsin Inhibitor like cysteine rich domain	//GO:0010466//GO:0000463//GO:0000466//GO:0005975//GO:0006030	negative regulation of peptidase activity//maturation of LSU-rRNA from tricistronic rRNA transcript (SSU-rRNA, 5.8S rRNA, LSU-rRNA)//maturation of 5.8S rRNA from tricistronic rRNA transcript (SSU-rRNA, 5.8S rRNA, LSU-rRNA)//carbohydrate metabolic process//chitin metabolic process	GO:0005576//GO:0030687//GO:0005634	extracellular region//preribosome, large subunit precursor//nucleus	GO:0005509//GO:0030414//GO:0008061//GO:0043021//GO:0051539	calcium ion binding//peptidase inhibitor activity//chitin binding//ribonucleoprotein complex binding//4 iron, 4 sulfur cluster binding	S	Function unknown	Trypsin Inhibitor like cysteine rich domain
		DN9913_c0_g1_i1	6	9	1.949	109	XP_022816603.1	5e-72	216	venom peptide CtAPI-like isoform X1 [Spodoptera litura]	--	--	--	--	tr|A0A2H1VNK7|A0A2H1VNK7_SPOFR	SFRICE_032252 OS=Spodoptera frugiperda OX=7108 GN=SFRICE_032252 PE=4 SV=1	3e-39	131	PF01826.15	TIL	Trypsin Inhibitor like cysteine rich domain	--	--	--	--	--	--	--	--	--
		DN14958_c2_g1_i1	6	9	3147.52	166	XP_022816597.1	2e-111	321	inducible metalloproteinase inhibitor protein-like [Spodoptera litura]	--	--	--	--	tr|A0A2H1VAX4|A0A2H1VAX4_SPOFR	SFRICE_033832 OS=Spodoptera frugiperda OX=7108 GN=SFRICE_033832 PE=4 SV=1	2e-82	251	PF01826.15//PF01826.15	TIL//TIL	Trypsin Inhibitor like cysteine rich domain//Trypsin Inhibitor like cysteine rich domain	--	--	GO:0016021	integral component of membrane	--	--	V	Defense mechanisms	Inherit from inNOG: Serpin peptidase inhibitor
		DN14958_c2_g1_i2	6	9	970.187	166	XP_022816596.1	3e-112	323	inducible metalloproteinase inhibitor protein-like [Spodoptera litura]	--	--	--	--	tr|A0A2H1VAX4|A0A2H1VAX4_SPOFR	SFRICE_033832 OS=Spodoptera frugiperda OX=7108 GN=SFRICE_033832 PE=4 SV=1	1e-83	254	PF01826.15//PF01826.15	TIL//TIL	Trypsin Inhibitor like cysteine rich domain//Trypsin Inhibitor like cysteine rich domain	GO:0007399//GO:0030154	nervous system development//cell differentiation	--	--	--	--	V	Defense mechanisms	Inherit from inNOG: Serpin peptidase inhibitor
		DN16570_c0_g1_i1	6	9	22.236	169	XP_022816664.1	2e-115	332	inducible metalloproteinase inhibitor protein-like [Spodoptera litura]	--	--	--	--	tr|A0A2H1WE92|A0A2H1WE92_SPOFR	SFRICE_037380 (Fragment) OS=Spodoptera frugiperda OX=7108 GN=SFRICE_037380 PE=4 SV=1	1e-50	166	PF01826.15//PF01826.15	TIL//TIL	Trypsin Inhibitor like cysteine rich domain//Trypsin Inhibitor like cysteine rich domain	--	--	--	--	--	--	S	Function unknown	Trypsin Inhibitor like cysteine rich domain
		DN17344_c0_g2_i1	6	9	10.02	165	XP_022816598.1	9e-117	335	von Willebrand factor-like [Spodoptera litura]	--	--	--	--	tr|A0A2H1WGA9|A0A2H1WGA9_SPOFR	SFRICE_029401 (Fragment) OS=Spodoptera frugiperda OX=7108 GN=SFRICE_029401 PE=4 SV=1	2e-52	177	PF01826.15//PF01826.15	TIL//TIL	Trypsin Inhibitor like cysteine rich domain//Trypsin Inhibitor like cysteine rich domain	GO:0010951//GO:0007605//GO:0046373//GO:0032474//GO:0048752//GO:0007399//GO:0030154//GO:0006508	negative regulation of endopeptidase activity//sensory perception of sound//L-arabinose metabolic process//otolith morphogenesis//semicircular canal morphogenesis//nervous system development//cell differentiation//proteolysis	GO:0005576	extracellular region	GO:0004867//GO:0046556//GO:0008233	serine-type endopeptidase inhibitor activity//alpha-L-arabinofuranosidase activity//peptidase activity	S	Function unknown	Trypsin Inhibitor like cysteine rich domain
		DN19655_c4_g1_i1	6	9	7.238	168	XP_022816594.1	6e-120	343	inducible metalloproteinase inhibitor protein-like [Spodoptera litura]	--	--	--	--	tr|A0A2H1VNG5|A0A2H1VNG5_SPOFR	SFRICE_004254 OS=Spodoptera frugiperda OX=7108 GN=SFRICE_004254 PE=4 SV=1	2e-73	230	PF01826.15//PF01826.15	TIL//TIL	Trypsin Inhibitor like cysteine rich domain//Trypsin Inhibitor like cysteine rich domain	GO:0006508	proteolysis	GO:0005576	extracellular region	GO:0008233	peptidase activity	V	Defense mechanisms	Inherit from inNOG: Serpin peptidase inhibitor
		DN14203_c0_g1_i1	6	9	1.844	274	XP_022826186.1	1e-155	483	zonadhesin-like [Spodoptera litura]	--	--	--	--	tr|A0A2H1VKZ4|A0A2H1VKZ4_SPOFR	SFRICE_001692 OS=Spodoptera frugiperda OX=7108 GN=SFRICE_001692 PE=4 SV=1	2e-102	332	PF01826.15//PF01826.15//PF01826.15	TIL//TIL//TIL//TIL	Trypsin Inhibitor like cysteine rich domain//Trypsin Inhibitor like cysteine rich domain//Trypsin Inhibitor like cysteine rich domain//Trypsin Inhibitor like cysteine rich domain	GO:0010466//GO:0000463//GO:0000466//GO:0006030	negative regulation of peptidase activity//maturation of LSU-rRNA from tricistronic rRNA transcript (SSU-rRNA, 5.8S rRNA, LSU-rRNA)//maturation of 5.8S rRNA from tricistronic rRNA transcript (SSU-rRNA, 5.8S rRNA, LSU-rRNA)//chitin metabolic process	GO:0005576//GO:0030687//GO:0005730//GO:0005654	extracellular region//preribosome, large subunit precursor//nucleolus//nucleoplasm	GO:0005509//GO:0030414//GO:0008061//GO:0043021	calcium ion binding//peptidase inhibitor activity//chitin binding//ribonucleoprotein complex binding	S	Function unknown	Trypsin Inhibitor like cysteine rich domain

## Sheet: Head_Nr
Protein ID	Cluster	Number of clustered proteins	RPKM	Protein length	NR Subject ID	NR E value	NR score	NR Description
DN23273_c0_g1_i2	65	4	664.283	322	XP_022829206.1	0	659	calumenin-B isoform X2 [Spodoptera litura]
DN14756_c0_g1_i1	34	5	573.857	341	XP_022830938.1	0	712	cathepsin B-like [Spodoptera litura]
DN16975_c0_g1_i1	4	23	5220.02	122	AKT26486.1	3e-85	251	chemosensory protein 10 [Spodoptera exigua]
DN18696_c0_g1_i3	42	5	63.721	393	XP_022817887.1	0	791	endochitinase A isoform X1 [Spodoptera litura]
DN21397_c0_g1_i2	34	5	1013.4	225	AHG99253.1	1e-167	473	cysteine proteinase [Spodoptera litura]
DN21397_c0_g1_i3	34	5	1323.65	344	AHG99253.1	0	721	cysteine proteinase [Spodoptera litura]
DN21397_c0_g1_i4	34	5	1101.02	344	AHG99253.1	0	721	cysteine proteinase [Spodoptera litura]
DN21397_c0_g1_i5	34	5	365.233	170	AHG99253.1	6e-113	332	cysteine proteinase [Spodoptera litura]
DN19754_c0_g1_i1	33	5	1100.37	106	XP_022831095.1	8e-70	211	cysteine proteinase-like [Spodoptera litura]
DN19754_c0_g1_i2	33	5	1120.27	106	XP_022831095.1	8e-70	211	cysteine proteinase-like [Spodoptera litura]
DN19754_c0_g1_i3	33	5	2344.51	106	XP_022831095.1	4e-71	214	cysteine proteinase-like [Spodoptera litura]
DN4907_c0_g1_i1	79	3	24.428	559	XP_022818572.1	0	1152	carboxylesterase 1C-like [Spodoptera litura]
DN24604_c2_g1_i1	90	3	81.617	828	XP_022831649.1	0	1744	carboxypeptidase D-like isoform X1 [Spodoptera litura]
DN18696_c0_g1_i3	42	5	63.721	393	XP_022817887.1	0	791	endochitinase A isoform X1 [Spodoptera litura]
DN13142_c0_g1_i1	29	6	5369.61	579	XP_022828821.1	0	1179	glucose dehydrogenase [FAD, quinone]-like [Spodoptera litura]
DN20219_c0_g1_i2	29	6	399.91	680	XP_022831655.1	0	1405	glucose dehydrogenase [FAD, quinone]-like [Spodoptera litura]
DN22113_c0_g1_i1	29	6	520.374	667	XP_022831656.1	0	1391	glucose dehydrogenase [FAD, quinone]-like [Spodoptera litura]
DN23036_c0_g1_i2	29	6	552.241	699	XP_022815022.1	0	1443	glucose dehydrogenase [FAD, quinone]-like [Spodoptera litura]
DN23191_c2_g12_i1	29	6	28.092	192	XP_022831657.1	7e-135	399	glucose dehydrogenase [FAD, quinone]-like [Spodoptera litura]
DN22677_c0_g2_i1	52	4	18.125	354	XP_022822908.1	0	718	glyoxylate reductase/hydroxypyruvate reductase-like isoform X1 [Spodoptera litura]
DN22677_c0_g2_i3	52	4	17.537	354	XP_022822908.1	0	718	glyoxylate reductase/hydroxypyruvate reductase-like isoform X1 [Spodoptera litura]
DN22677_c0_g2_i4	52	4	18.459	354	XP_022822908.1	0	718	glyoxylate reductase/hydroxypyruvate reductase-like isoform X1 [Spodoptera litura]
DN22677_c0_g2_i6	52	4	27.734	354	XP_022822908.1	0	718	glyoxylate reductase/hydroxypyruvate reductase-like isoform X1 [Spodoptera litura]
DN19874_c0_g1_i2	17	8	18.508	328	XP_021182276.1	0	640	lipase member H-A-like [Helicoverpa armigera]
DN13613_c0_g2_i1	17	8	10.003	321	XP_022814748.1	0	670	lipase member H-like [Spodoptera litura]
DN20187_c0_g1_i1	143	2	295.055	496	XP_022831794.1	0	1034	N-acetylglucosamine-6-sulfatase-like isoform X2 [Spodoptera litura]
DN14003_c0_g1_i1	7	16	107.382	145	ADY17886.1	2e-99	289	odorant binding protein [Spodoptera exigua]
DN20456_c0_g1_i1	147	2	172.307	184	ALD65884.1	2e-133	378	odorant binding protein 10 [Spodoptera litura]
DN20456_c0_g1_i2	147	2	776.057	184	ALD65884.1	2e-133	378	odorant binding protein 10 [Spodoptera litura]
DN16136_c0_g1_i1	7	16	791.365	193	ALD65892.1	1e-141	400	odorant binding protein 18 [Spodoptera litura]
DN22296_c3_g2_i4	7	16	20.11	154	ALD65899.1	7e-107	308	odorant binding protein 25 [Spodoptera litura]
DN21070_c1_g1_i1	7	16	121.876	147	ALD65901.1	2e-106	307	odorant binding protein 27 [Spodoptera litura]
DN21070_c1_g1_i2	7	16	73.46	147	ALD65901.1	2e-106	307	odorant binding protein 27 [Spodoptera litura]
DN21070_c1_g1_i3	7	16	58.56	147	ALD65901.1	2e-106	307	odorant binding protein 27 [Spodoptera litura]
DN15768_c0_g1_i1	150	2	75.151	142	AKI87968.1	1e-98	287	odorant binding protein 7 [Spodoptera litura]
DN15768_c0_g1_i2	150	2	129.008	142	AKI87968.1	1e-89	264	odorant binding protein 7 [Spodoptera litura]
DN19769_c0_g1_i1	17	8	44.87	353	XP_022814753.1	0	739	phospholipase A1 member A-like [Spodoptera litura]
DN21661_c0_g1_i1	17	8	23.483	365	XP_022818762.1	0	762	phospholipase A1-like [Spodoptera litura]
DN21661_c0_g1_i3	17	8	22.738	365	XP_022818762.1	0	762	phospholipase A1-like [Spodoptera litura]
DN19997_c0_g2_i3	4	23	828.839	122	ALJ30212.1	6e-86	253	putative chemosensory protein CSP1 [Spodoptera litura]
DN19997_c0_g2_i4	4	23	755.182	122	ALJ30212.1	6e-86	253	putative chemosensory protein CSP1 [Spodoptera litura]
DN9984_c0_g1_i1	4	23	472.443	120	ALJ30223.1	4e-84	248	putative chemosensory protein CSP12 [Spodoptera litura]
DN9984_c0_g2_i1	4	23	470.123	120	ALJ30223.1	4e-84	248	putative chemosensory protein CSP12 [Spodoptera litura]
DN19969_c0_g1_i1	4	23	1004.97	123	ALJ30214.1	1e-87	257	putative chemosensory protein CSP3 [Spodoptera litura]
DN19969_c0_g1_i2	4	23	475.334	123	ALJ30214.1	1e-87	257	putative chemosensory protein CSP3 [Spodoptera litura]
DN20443_c0_g1_i1	4	23	292.621	287	ALJ30215.1	0	583	putative chemosensory protein CSP4 [Spodoptera litura]
DN13941_c0_g1_i1	4	23	5654.93	128	ALJ30216.1	4e-90	264	putative chemosensory protein CSP5 [Spodoptera litura]
DN13941_c0_g2_i1	4	23	4665.65	128	ALJ30216.1	4e-90	264	putative chemosensory protein CSP5 [Spodoptera litura]
DN15790_c0_g1_i1	4	23	8.592	123	ALJ30217.1	6e-88	258	putative chemosensory protein CSP6 [Spodoptera litura]
DN15790_c0_g1_i2	4	23	11.029	123	ALJ30217.1	6e-88	258	putative chemosensory protein CSP6 [Spodoptera litura]
DN16992_c0_g1_i1	4	23	1990.3	107	ALJ30220.1	3e-71	214	putative chemosensory protein CSP9 [Spodoptera litura]
DN23770_c0_g1_i10	18	8	354.883	373	ALJ30260.1	0	714	putative acetyltransferase ACT13 [Spodoptera litura]
DN23770_c0_g1_i3	18	8	293.206	373	ALJ30260.1	0	714	putative acetyltransferase ACT13 [Spodoptera litura]
DN23770_c0_g1_i4	18	8	280.166	373	ALJ30260.1	0	714	putative acetyltransferase ACT13 [Spodoptera litura]
DN23770_c0_g1_i7	18	8	408.763	373	ALJ30260.1	0	714	putative acetyltransferase ACT13 [Spodoptera litura]
DN15662_c0_g1_i1	7	16	200.467	147	ALJ30204.1	3e-99	289	putative odorant binding protein OBP17 [Spodoptera litura]
DN16591_c0_g2_i1	7	16	1234.22	147	ALJ30207.1	4e-100	291	putative odorant binding protein OBP20 [Spodoptera litura]
DN21588_c2_g2_i1	3	28	35359.5	240	ALJ30208.1	6e-170	476	putative odorant binding protein OBP21 [Spodoptera litura]
DN21588_c2_g2_i3	3	28	12125.4	202	ALJ30208.1	2e-132	379	putative odorant binding protein OBP21 [Spodoptera litura]
DN15765_c0_g1_i1	7	16	77.5	158	ALJ30193.1	1e-111	321	putative odorant binding protein OBP6 [Spodoptera litura]
DN24567_c1_g2_i1	3	28	16885	239	ALJ30196.1	7e-173	483	putative odorant binding protein OBP9 [Spodoptera litura]
DN19997_c0_g2_i2	4	23	221.875	128	XP_022834062.1	3e-91	267	putative odorant-binding protein A10 isoform X1 [Spodoptera litura]
DN19997_c0_g2_i3_1	4	23	828.839	128	XP_022834062.1	3e-91	267	putative odorant-binding protein A10 isoform X1 [Spodoptera litura]
DN19997_c0_g2_i4_1	4	23	755.182	128	XP_022834062.1	3e-91	267	putative odorant-binding protein A10 isoform X1 [Spodoptera litura]
DN8887_c0_g1_i1	2	61	5074.19	419	XP_022819028.1	0	858	serine protease 42 [Spodoptera litura]
DN17615_c0_g1_i1	2	61	22.448	278	XP_022837507.1	0	570	serine protease 7-like [Spodoptera litura]
DN24622_c0_g1_i1	2	61	387.91	273	XP_022837257.1	0	565	serine protease easter-like [Spodoptera litura]
DN16897_c0_g1_i3	2	61	275.514	387	XP_022817580.1	0	796	serine protease easter-like isoform X1 [Spodoptera litura]
DN16897_c0_g1_i1	2	61	338.855	370	XP_022817582.1	0	762	serine protease easter-like isoform X2 [Spodoptera litura]
DN21232_c0_g1_i1	8	14	1728.78	416	XP_022837409.1	0	863	serine protease inhibitor 77Ba-like [Spodoptera litura]
DN21232_c0_g1_i2	8	14	734.158	288	XP_022837409.1	0	561	serine protease inhibitor 77Ba-like [Spodoptera litura]
DN2677_c0_g1_i1	8	14	1222.88	412	XP_022824161.1	0	850	serine protease inhibitor 88Ea-like [Spodoptera litura]
DN23090_c0_g2_i1	16	8	557.548	504	XP_022834209.1	0	1033	serine protease inhibitor dipetalogastin isoform X1 [Spodoptera litura]
DN23090_c0_g2_i2	16	8	194.949	504	XP_022834209.1	0	1033	serine protease inhibitor dipetalogastin isoform X1 [Spodoptera litura]
DN22652_c1_g1_i1	16	8	1335.08	183	XP_022823076.1	1e-127	379	serine protease inhibitor dipetalogastin-like [Spodoptera litura]
DN21902_c2_g1_i1	8	14	187.862	398	XP_022837600.1	0	829	serine protease inhibitor-like [Spodoptera litura]
DN21902_c2_g1_i2	8	14	144.381	398	XP_022837600.1	0	829	serine protease inhibitor-like [Spodoptera litura]
DN19437_c0_g1_i3	2	61	99.003	354	XP_022837766.1	0	729	serine protease persephone-like [Spodoptera litura]
DN18390_c0_g1_i1	2	61	237.104	408	XP_022834771.1	0	729	serine protease snake-like [Spodoptera litura]
DN19735_c0_g1_i1	2	61	38.748	387	XP_022819093.1	0	804	serine protease snake-like [Spodoptera litura]
DN19817_c0_g1_i1	2	61	36.699	378	XP_022824733.1	0	772	serine protease snake-like [Spodoptera litura]
DN20286_c0_g1_i1	2	61	122.581	394	XP_022819053.1	0	825	serine protease snake-like [Spodoptera litura]
DN22103_c0_g1_i1	2	61	50.779	319	XP_022819177.1	6e-174	494	serine protease snake-like [Spodoptera litura]
DN22103_c0_g1_i3	2	61	62.195	396	XP_022819177.1	0	693	serine protease snake-like [Spodoptera litura]
DN22103_c0_g1_i4	2	61	292.957	395	XP_022819177.1	0	755	serine protease snake-like [Spodoptera litura]
DN41059_c0_g1_i1	2	61	506.986	402	XP_022832269.1	0	831	serine protease snake-like [Spodoptera litura]
DN23840_c0_g1_i2	2	61	26.03	579	XP_022828056.1	0	1205	serine proteinase stubble isoform X1 [Spodoptera litura]
DN24478_c0_g1_i3	2	61	169.084	696	XP_022815485.1	0	1429	serine proteinase stubble isoform X1 [Spodoptera litura]
DN24337_c0_g2_i1	80	3	2288.66	173	XP_022820006.1	3e-121	347	superoxide dismutase [Cu-Zn]-like [Spodoptera litura]
DN24337_c0_g2_i3	80	3	2894.89	173	XP_022820006.1	3e-121	347	superoxide dismutase [Cu-Zn]-like [Spodoptera litura]
DN24337_c0_g2_i4	80	3	2864.61	173	XP_022820006.1	3e-121	347	superoxide dismutase [Cu-Zn]-like [Spodoptera litura]
DN21476_c0_g1_i1	2	61	78.231	487	XP_022816731.1	0	1004	transmembrane protease serine 12 [Spodoptera litura]
DN19638_c0_g1_i1	2	61	657.45	309	XP_022826383.1	0	640	transmembrane protease serine 9-like [Spodoptera litura]
DN21704_c5_g4_i1	2	61	457.701	302	XP_022826383.1	0	627	transmembrane protease serine 9-like [Spodoptera litura]
DN21841_c0_g1_i1	2	61	56.449	268	XP_022825993.1	0	543	transmembrane protease serine 9-like [Spodoptera litura]
DN21841_c0_g1_i4	2	61	13.409	173	XP_022825993.1	6e-119	344	transmembrane protease serine 9-like [Spodoptera litura]
DN18352_c0_g1_i1	2	61	46.467	290	XP_022829330.1	0	590	trypsin 3A1-like [Spodoptera litura]
DN19656_c0_g2_i1	2	61	50.743	272	XP_022829349.1	0	556	trypsin 3A1-like [Spodoptera litura]
DN20650_c0_g1_i2	2	61	7.691	325	XP_022825759.1	0	670	trypsin-1-like [Spodoptera litura]
DN20650_c0_g1_i4	2	61	18.629	325	XP_022825759.1	0	670	trypsin-1-like [Spodoptera litura]
DN21274_c0_g1_i1	2	61	580.018	407	XP_022834775.1	0	847	trypsin-1-like [Spodoptera litura]
DN20463_c0_g1_i1	2	61	52.858	335	XP_022824254.1	0	696	trypsin-like [Spodoptera litura]

## Sheet: SG_Nr
Protein ID	Cluster	Number of clustered proteins	RPKM	Protein length	NR Subject ID	NR E value	NR score	NR Description
DN14065_c0_g1_i1	9	6	23.204	322	XP_022829206.1	0	659	calumenin-B isoform X2 [Spodoptera litura]
DN14065_c0_g1_i2	9	6	27.407	322	XP_022829206.1	0	659	calumenin-B isoform X2 [Spodoptera litura]
DN14976_c0_g1_i1	14	5	28.546	341	XP_022830938.1	0	712	cathepsin B-like [Spodoptera litura]
DN12663_c0_g1_i1	14	5	185.642	344	AHG99253.1	0	721	cysteine proteinase [Spodoptera litura]
DN14931_c0_g1_i1	14	5	570.098	106	XP_022831095.1	2e-71	215	cysteine proteinase-like [Spodoptera litura]
DN12127_c0_g1_i1	63	2	1.948	344	XP_022831136.1	0	721	glutaminyl-peptide cyclotransferase-like [Spodoptera litura]
DN12127_c0_g2_i1	63	2	2.07	344	XP_022831136.1	0	721	glutaminyl-peptide cyclotransferase-like [Spodoptera litura]
DN10365_c0_g1_i1	53	2	0.632	321	XP_022833045.1	0	578	glycine-rich cell wall structural protein-like [Spodoptera litura]
DN10365_c0_g2_i1	53	2	0.358	325	XP_022833045.1	0	556	glycine-rich cell wall structural protein-like [Spodoptera litura]
DN13125_c0_g1_i1	61	2	0.504	354	XP_022822908.1	0	718	glyoxylate reductase/hydroxypyruvate reductase-like isoform X1 [Spodoptera litura]
DN13125_c0_g2_i1	61	2	0.61	354	XP_022822908.1	0	718	glyoxylate reductase/hydroxypyruvate reductase-like isoform X1 [Spodoptera litura]
DN14958_c2_g1_i1	6	9	3147.52	166	XP_022816597.1	2e-111	321	inducible metalloproteinase inhibitor protein-like [Spodoptera litura]
DN14958_c2_g1_i2	6	9	970.187	166	XP_022816596.1	3e-112	323	inducible metalloproteinase inhibitor protein-like [Spodoptera litura]
DN16570_c0_g1_i1	6	9	22.236	169	XP_022816664.1	2e-115	332	inducible metalloproteinase inhibitor protein-like [Spodoptera litura]
DN19655_c4_g1_i1	6	9	7.238	168	XP_022816594.1	6e-120	343	inducible metalloproteinase inhibitor protein-like [Spodoptera litura]
DN19481_c1_g1_i3	52	2	4.097	336	XP_022816298.1	0	594	peroxidase-like [Spodoptera litura]
DN19481_c1_g1_i9	52	2	6.386	310	XP_022816298.1	0	592	peroxidase-like [Spodoptera litura]
DN18316_c0_g1_i4	32	3	1.396	373	ALJ30260.1	0	716	putative acetyltransferase ACT13 [Spodoptera litura]
DN15038_c0_g1_i1	22	4	11.24	123	ALJ30214.1	1e-87	257	putative chemosensory protein CSP3 [Spodoptera litura]
DN20500_c2_g1_i1	22	4	97.41	107	ALJ30220.1	9e-72	216	putative chemosensory protein CSP9 [Spodoptera litura]
DN1220_c0_g1_i1	2	16	17.012	419	XP_022819028.1	0	858	serine protease 42 [Spodoptera litura]
DN16902_c0_g1_i1	2	16	8.799	273	XP_022837257.1	0	565	serine protease easter-like [Spodoptera litura]
DN2971_c0_g2_i1	2	16	1.557	387	XP_022817580.1	0	796	serine protease easter-like isoform X1 [Spodoptera litura]
DN2971_c0_g1_i1	2	16	1.078	370	XP_022817582.1	0	762	serine protease easter-like isoform X2 [Spodoptera litura]
DN18952_c0_g1_i1	8	8	13.259	416	XP_022837409.1	0	863	serine protease inhibitor 77Ba-like [Spodoptera litura]
DN19843_c2_g1_i3	8	8	11.722	398	XP_022837600.1	0	829	serine protease inhibitor-like [Spodoptera litura]
DN19843_c2_g1_i4	8	8	10.405	398	XP_022837600.1	0	829	serine protease inhibitor-like [Spodoptera litura]
DN13828_c0_g2_i1	2	16	5.66	354	XP_022837766.1	0	729	serine protease persephone-like [Spodoptera litura]
DN16429_c0_g1_i1	2	16	241.298	387	XP_022819078.1	0	796	serine protease snake-like [Spodoptera litura]
DN26971_c0_g1_i1	35	3	248.694	173	XP_022820006.1	3e-121	347	superoxide dismutase [Cu-Zn]-like [Spodoptera litura]
DN18587_c0_g1_i1	2	16	5.099	407	XP_022834775.1	0	845	trypsin-1-like [Spodoptera litura]
