# Supplementary material for: In silico identification of effector proteins from generalist herbivore Spodoptera litura
Source: BMC Genomics. 2020 Nov 23;21:819. doi: 10.1186/s12864-020-07196-4 (PMC7681983; doi:10.1186/s12864-020-07196-4)
Supplement: Supplementary file 7 — Additional file 7: Table S6. List of proteins functionally annotated to Nr database but with no Pfam domain. [file 12864_2020_7196_MOESM7_ESM.xlsx]

## Sheet: Head
Additional file 7-Table S6
Protein ID	Cluster	Number of clustered proteins	RPKM	NR Description	Pfam description	Biological Process Description	Cellular component description	Molecular function description
DN18652_c0_g1_i1	1	92	35683.6	larval/pupal cuticle protein H1C-like [Spodoptera litura]	--	--	--	structural constituent of cuticle
DN17679_c0_g1_i1	1	92	18632	neurofilament heavy polypeptide-like isoform X1 [Spodoptera litura]	--	axon development//translational initiation//phosphorylation	neurofilament//endoplasmic reticulum membrane//external encapsulating structure	structural molecule activity//kinase activity//GTPase activity//translation factor activity, RNA binding//GTP binding
DN22748_c0_g4_i2	22	7	7776.37	pupal cuticle protein-like [Spodoptera litura]	--	--	small ribosomal subunit	structural constituent of cuticle
DN18410_c0_g1_i1	49	4	7519.59	proline-rich protein 4-like [Spodoptera litura]	--	--	integral component of membrane	--
DN18009_c0_g1_i1	37	5	6909.86	uncharacterized protein LOC111353674 [Spodoptera litura]	--	--	integral component of membrane	--
DN18756_c0_g1_i1	137	2	4752.93	lebocin 2 [Spodoptera litura]	--	innate immune response//defense response to bacterium//defense response to fungus//killing of cells of other organism	extracellular region	--
DN23323_c0_g1_i3	148	2	4671.75	fibroin heavy chain-like [Spodoptera litura]	--	--	--	--
DN23848_c1_g8_i15	31	5	4062.63	GATA zinc finger domain-containing protein 15-like isoform X6 [Spodoptera litura]	--	--	--	--
DN23323_c0_g1_i2	148	2	3878.51	fibroin heavy chain-like [Spodoptera litura]	--	--	--	--
DN23848_c1_g8_i6	31	5	3827.27	myb-like protein I isoform X12 [Spodoptera litura]	--	--	--	--
DN17058_c0_g1_i1	22	7	3788.9	uncharacterized protein LOC111353864 [Spodoptera litura]	--	--	integral component of membrane	--
DN17502_c0_g1_i1	22	7	3422.02	uncharacterized protein LOC111359045 [Spodoptera litura]	--	--	--	--
DN19331_c0_g1_i1	49	4	3374.47	skin secretory protein xP2-like [Spodoptera litura]	--	--	integral component of membrane	--
DN19021_c0_g1_i1	132	2	3276.53	uncharacterized protein LOC111348824 isoform X1 [Spodoptera litura]	--	proteolysis//detection of chemical stimulus involved in sensory perception of smell	--	peptidase activity//odorant binding//olfactory receptor activity
DN17521_c0_g2_i1	49	4	2351.5	proline-rich protein 4-like [Spodoptera litura]	--	--	integral component of membrane	kinase activity
DN10795_c0_g1_i1	135	2	1981.35	small heat shock protein 27.2 [Spodoptera litura]	--	regulation of myofibril size//response to arsenic-containing substance//response to heat	nucleus//cytoplasm	--
DN19886_c0_g1_i3	76	3	1909.68	uncharacterized protein LOC111352011 [Spodoptera litura]	--	--	--	--
DN19829_c0_g1_i1	116	2	1749.42	uncharacterized protein LOC111362112 [Spodoptera litura]	--	sexual reproduction	extracellular region	--
DN21043_c0_g1_i3	25	6	1708.43	uncharacterized protein LOC111355800 [Spodoptera litura]	--	--	--	--
DN17110_c0_g1_i1	126	2	1591.91	uncharacterized protein DDB_G0290685-like [Spodoptera litura]	--	RNA phosphodiester bond hydrolysis, exonucleolytic//mRNA metabolic process//macromolecule catabolic process//RNA processing//clathrin coat assembly//cellular catabolic process	nucleus//cytosol//clathrin-coated vesicle	5'-3' exoribonuclease activity//1-phosphatidylinositol binding//calcium-dependent cysteine-type endopeptidase activity//clathrin binding//nucleic acid binding
DN19886_c0_g1_i1	76	3	1512.19	uncharacterized protein LOC111352011 [Spodoptera litura]	--	--	--	--
DN22733_c1_g1_i1	22	7	1363.7	uncharacterized protein LOC111354086 [Spodoptera litura]	--	--	--	--
DN17110_c0_g1_i2	126	2	1226.43	uncharacterized protein DDB_G0290685-like [Spodoptera litura]	--	RNA phosphodiester bond hydrolysis, exonucleolytic//mRNA metabolic process//macromolecule catabolic process//RNA processing//clathrin coat assembly//cellular catabolic process	nucleus//cytosol//clathrin-coated vesicle	5'-3' exoribonuclease activity//1-phosphatidylinositol binding//calcium-dependent cysteine-type endopeptidase activity//clathrin binding//nucleic acid binding
DN19886_c0_g1_i2	76	3	1201.59	uncharacterized protein LOC111352011 [Spodoptera litura]	--	--	--	--
DN19507_c0_g3_i1	124	2	1007.81	hypothetical protein B5V51_12279, partial [Heliothis virescens]	--	apoptotic signaling pathway//microtubule-dependent intracellular transport of viral material towards nucleus//transcription, DNA-templated//viral release from host cell//viral entry into host cell//primary miRNA processing//pre-miRNA processing//production of siRNA involved in RNA interference	host cytoskeleton//viral capsid//host cell cytoplasm//host cell nucleus	RNA binding//metal ion binding
DN20995_c0_g1_i1	25	6	919.36	actin cytoskeleton-regulatory complex protein PAN1-like [Spodoptera litura]	--	negative regulation of endopeptidase activity	extracellular region	serine-type endopeptidase inhibitor activity//zinc ion binding//nucleic acid binding
DN21043_c0_g1_i1	25	6	869.786	uncharacterized protein LOC111355800 [Spodoptera litura]	--	--	--	--
DN17967_c0_g1_i1	89	3	824.445	uncharacterized protein LOC111358082 [Spodoptera litura]	--	--	--	--
DN23862_c0_g1_i6	125	2	802.856	uncharacterized protein LOC111353406 [Spodoptera litura]	--	--	--	--
DN16136_c0_g1_i1	7	16	791.365	odorant binding protein 18 [Spodoptera litura]	--	--	--	odorant binding
DN20456_c0_g1_i2	147	2	776.057	odorant binding protein 10 [Spodoptera litura]	--	--	--	odorant binding
DN19021_c0_g1_i2	132	2	730.874	uncharacterized protein LOC111348824 isoform X2 [Spodoptera litura]	--	proteolysis//detection of chemical stimulus involved in sensory perception of smell	--	peptidase activity//odorant binding//olfactory receptor activity
DN22080_c1_g1_i1	128	2	710.818	hypothetical protein B5V51_12020 [Heliothis virescens]	--	--	--	--
DN19899_c0_g1_i2	131	2	674.051	keratinocyte proline-rich protein-like [Spodoptera litura]	--	chitin metabolic process//ER to Golgi vesicle-mediated transport//intracellular protein transport	extracellular region//COPII vesicle coat	chitin binding//metal ion binding//nucleic acid binding
DN18397_c0_g1_i2	120	2	669.795	hypothetical protein B5V51_12871 [Heliothis virescens]	--	--	--	--
DN22715_c1_g1_i4	122	2	667.545	uncharacterized protein LOC111353229 isoform X1 [Spodoptera litura]	--	--	--	--
DN23273_c0_g1_i2	65	4	664.283	calumenin-B isoform X2 [Spodoptera litura]	--	--	endoplasmic reticulum	calcium ion binding
DN21074_c1_g1_i1	85	3	638.665	uncharacterized protein LOC111353594 [Spodoptera litura]	--	--	--	--
DN19899_c0_g1_i1	131	2	590.862	keratinocyte proline-rich protein-like [Spodoptera litura]	--	chitin metabolic process//pathogenesis	extracellular region	chitin binding
DN21074_c1_g1_i3	85	3	561.049	uncharacterized protein LOC111353594 [Spodoptera litura]	--	--	--	--
DN24401_c2_g1_i2	37	5	547.816	uncharacterized protein LOC111353895 [Spodoptera litura]	--	--	integral component of membrane	--
DN23848_c1_g8_i1	31	5	547.634	myb-like protein I isoform X10 [Spodoptera litura]	--	--	--	--
DN19829_c0_g1_i2	116	2	528.816	uncharacterized protein LOC111362112 [Spodoptera litura]	--	--	--	--
DN24401_c2_g1_i1	37	5	525.623	uncharacterized protein LOC111353895 [Spodoptera litura]	--	--	integral component of membrane	--
DN18397_c0_g1_i1	120	2	481.519	hypothetical protein B5V51_12871 [Heliothis virescens]	--	--	--	--
DN21043_c0_g1_i2	25	6	459.63	uncharacterized protein LOC111355800 [Spodoptera litura]	--	--	--	--
DN23522_c1_g2_i1	1	92	437.562	GATA zinc finger domain-containing protein 14-like [Spodoptera litura]	--	--	--	--
DN15019_c0_g1_i1	1	92	432.786	uncharacterized protein LOC111352038 isoform X2 [Spodoptera litura]	--	retrograde transport, endosome to Golgi//protein transport//excitatory postsynaptic potential//ionotropic glutamate receptor signaling pathway//ion transmembrane transport	retromer, cargo-selective complex//cytosol//postsynapse//integral component of membrane//plasma membrane	extracellularly glutamate-gated ion channel activity//ionotropic glutamate receptor activity
DN17052_c0_g1_i2	1	92	430.274	larval cuticle protein LCP-30-like [Spodoptera litura]	--	--	--	structural constituent of cuticle
DN22002_c0_g1_i3	77	3	409.3	uncharacterized protein LOC111350726 isoform X1 [Spodoptera litura]	--	integrin-mediated signaling pathway//macrophage chemotaxis//eosinophil chemotaxis//positive regulation of calcium ion import//monocyte chemotaxis//positive regulation of mononuclear cell migration//regulation of T cell apoptotic process//negative regulation of endocytosis//regulation of extrinsic apoptotic signaling pathway via death domain receptors//neutrophil chemotaxis//positive chemotaxis//n…	immunological synapse//anchored component of membrane//integral component of membrane	carbohydrate binding//IgE binding//chemoattractant activity//laminin binding
DN23770_c0_g1_i7	18	8	408.763	putative acetyltransferase ACT13 [Spodoptera litura]	--	cellular lipid metabolic process	--	O-acyltransferase activity
DN23388_c1_g3_i15	110	2	408.715	perilipin-4-like isoform X4 [Spodoptera litura]	--	translation//lipid storage//bacteriocin transport//long-chain fatty acid transport	ribosome//lipid droplet//cytosol	structural constituent of ribosome//translation initiation factor activity
DN19507_c0_g2_i1	124	2	405.473	circumsporozoite protein-like [Spodoptera litura]	--	ATP-dependent chromatin remodeling	SWI/SNF complex	nucleic acid binding
DN23388_c1_g3_i11	110	2	401.743	perilipin-4-like isoform X2 [Spodoptera litura]	--	translation//lipid storage//bacteriocin transport//long-chain fatty acid transport	ribosome//lipid droplet//cytosol	structural constituent of ribosome//translation initiation factor activity
DN21022_c0_g1_i2	38	5	399.286	mucin-5AC [Spodoptera litura]	--	--	collagen trimer//integral component of membrane	--
DN20343_c0_g1_i2	25	6	390.672	hypothetical protein B5V51_15052 [Heliothis virescens]	--	--	--	--
DN23770_c0_g1_i6	18	8	356.767	uncharacterized protein LOC111357762 isoform X1 [Spodoptera litura]	--	cellular lipid metabolic process	--	O-acyltransferase activity//oxidoreductase activity, acting on paired donors, with incorporation or reduction of molecular oxygen//iron ion binding//heme binding
DN23770_c0_g1_i10	18	8	354.883	putative acetyltransferase ACT13 [Spodoptera litura]	--	GO:0044255//GO:0044255	--	O-acyltransferase activity//O-acyltransferase activity
DN13835_c0_g1_i1	1	92	346.222	uncharacterized protein LOC111348290 [Spodoptera litura]	--	intercellular bridge organization//adherens junction assembly//border follicle cell migration//positive regulation of receptor-mediated endocytosis//compound eye morphogenesis//regulation of cytokinesis//actin filament organization	apical cortex//cleavage furrow//intercellular bridge//midbody	structural constituent of cuticle//oxidoreductase activity, acting on paired donors, with incorporation or reduction of molecular oxygen//monooxygenase activity//iron ion binding//cell adhesion molecule binding//SH3 domain binding//heme binding
DN19727_c0_g1_i4	67	3	344.616	uncharacterized protein LOC111360005 isoform X2 [Spodoptera litura]	--	proteolysis	--	serine-type endopeptidase activity//calcium ion binding
DN19899_c0_g1_i3	57	4	342.164	keratinocyte proline-rich protein-like [Spodoptera litura]	--	anatomical structure development	integral component of membrane//keratin filament	calcium ion binding
DN21244_c0_g1_i2	142	2	336.281	uncharacterized protein LOC111357754 [Spodoptera litura]	--	--	integral component of membrane	--
DN21244_c0_g1_i1	142	2	332.836	uncharacterized protein LOC111357754 [Spodoptera litura]	--	--	integral component of membrane	--
DN16966_c0_g1_i1	1	92	321.645	bromodomain-containing protein DDB_G0280777-like [Spodoptera litura]	--	chromatin organization//regulation of transcription by RNA polymerase II//cellular protein modification process//ubiquitin-dependent protein catabolic process//positive regulation of transcription, DNA-templated//methylation	nucleus//chromosomal part//A band//I band//intracellular organelle lumen//ATPase complex	glycylpeptide N-tetradecanoyltransferase activity//histone acetyltransferase activity//myosin binding//transcription factor activity, RNA polymerase II proximal promoter sequence-specific DNA binding//proximal promoter sequence-specific DNA binding//thiol-dependent ubiquitinyl hydrolase activity//actin filament binding//transcription coregulator activity//protein dimerization activity//methyltran…
DN24583_c3_g9_i4	24	6	320.09	uncharacterized protein LOC111358211 [Spodoptera litura]	--	--	--	odorant binding
DN28075_c0_g1_i1	2	61	319.409	uncharacterized protein LOC111347782 [Spodoptera litura]	--	--	--	--
DN24583_c3_g9_i5	24	6	315.881	uncharacterized protein LOC111358211 [Spodoptera litura]	--	--	--	odorant binding
DN22715_c1_g1_i2	122	2	315.859	uncharacterized protein LOC111353229 isoform X2 [Spodoptera litura]	--	--	--	--
DN17556_c0_g1_i1	1	92	308.772	hypothetical protein B5V51_11793 [Heliothis virescens]	--	--	integral component of membrane	RNA binding
DN19022_c0_g1_i4	117	2	306.934	pre-mRNA-splicing factor ATP-dependent RNA helicase PRP16-like [Spodoptera litura]	--	--	integral component of membrane	--
DN21576_c1_g1_i4	19	8	303.159	attacin-like [Spodoptera litura]	--	defense response to bacterium	extracellular region	--
DN24583_c3_g9_i2	24	6	297.827	uncharacterized protein LOC111358211 [Spodoptera litura]	--	--	--	odorant binding
DN24583_c3_g9_i6	24	6	295.715	uncharacterized protein LOC111358211 [Spodoptera litura]	--	--	--	odorant binding
DN23770_c0_g1_i3	18	8	293.206	putative acetyltransferase ACT13 [Spodoptera litura]	--	cellular lipid metabolic process	--	O-acyltransferase activity
DN23770_c0_g1_i8	18	8	283.889	uncharacterized protein LOC111357762 isoform X1 [Spodoptera litura]	--	cellular lipid metabolic process	--	O-acyltransferase activity//oxidoreductase activity, acting on paired donors, with incorporation or reduction of molecular oxygen//iron ion binding//heme binding
DN23770_c0_g1_i4	18	8	280.166	putative acetyltransferase ACT13 [Spodoptera litura]	--	cellular lipid metabolic process	--	O-acyltransferase activity
DN23770_c0_g1_i1	18	8	274.953	acetyltransferase [Spodoptera exigua]	--	cellular lipid metabolic process	--	O-acyltransferase activity//oxidoreductase activity, acting on paired donors, with incorporation or reduction of molecular oxygen//iron ion binding//heme binding
DN28343_c0_g1_i1	2	61	273.795	uncharacterized protein LOC111354805 [Spodoptera litura]	--	protein targeting//vesicle-mediated transport	mitochondrial outer membrane translocase complex//integral component of membrane	--
DN23770_c0_g1_i2	18	8	263.035	acetyltransferase [Spodoptera exigua]	--	cellular lipid metabolic process	--	O-acyltransferase activity//oxidoreductase activity, acting on paired donors, with incorporation or reduction of molecular oxygen//iron ion binding//heme binding
DN15010_c0_g1_i2	10	12	258.372	uncharacterized protein LOC111352989 isoform X1 [Spodoptera litura]	--	regulation of imaginal disc-derived wing size	--	carbohydrate binding
DN19022_c0_g1_i1	117	2	250.394	pre-mRNA-splicing factor ATP-dependent RNA helicase PRP16-like [Spodoptera litura]	--	--	integral component of membrane	--
DN19727_c0_g1_i3	67	3	248.612	uncharacterized protein LOC111360005 isoform X1 [Spodoptera litura]	--	proteolysis	--	serine-type endopeptidase activity//calcium ion binding
DN24583_c3_g9_i1	24	6	245.899	uncharacterized protein LOC111358211 [Spodoptera litura]	--	--	--	odorant binding
DN12722_c0_g1_i1	145	2	237.486	uncharacterized protein LOC111360337 [Spodoptera litura]	--	--	integral component of membrane	--
DN21924_c0_g1_i1	114	2	233.971	torso-like protein isoform X1 [Spodoptera litura]	--	pole cell fate determination//apical constriction involved in gastrulation//ventral furrow formation//terminal region determination//torso signaling pathway//regulation of embryonic pattern specification//maternal determination of anterior/posterior axis, embryo//positive regulation of multicellular organism growth	extracellular region	--
DN21074_c1_g1_i2	85	3	233.89	uncharacterized protein LOC111353594 [Spodoptera litura]	--	--	--	--
DN19762_c1_g1_i1	19	8	232.43	meteorin-like protein isoform X1 [Spodoptera litura]	--	positive regulation of brown fat cell differentiation//response to muscle activity//energy homeostasis//negative regulation of inflammatory response//fat cell differentiation//response to cold//regulation of signaling receptor activity	extracellular space	hormone activity
DN17908_c0_g1_i2	3	28	231.209	uncharacterized protein LOC111357719 [Spodoptera litura]	--	--	--	--
DN21025_c0_g1_i1	16	8	223.118	uncharacterized protein LOC111357551 [Spodoptera litura]	--	--	--	--
DN22002_c0_g1_i4	77	3	218.768	uncharacterized protein LOC111350726 isoform X1 [Spodoptera litura]	--	integrin-mediated signaling pathway//RNA phosphodiester bond hydrolysis, exonucleolytic//mRNA processing	outer membrane//anchored component of membrane	5'-3' exoribonuclease activity
DN16902_c0_g2_i2	3	28	217.646	proteasome inhibitor PI31 subunit [Spodoptera litura]	--	negative regulation of proteasomal protein catabolic process//ubiquitin-dependent protein catabolic process	proteasome complex//perinuclear region of cytoplasm//endoplasmic reticulum//cytosol	proteasome binding//protein homodimerization activity//protein heterodimerization activity
DN22002_c0_g1_i6	77	3	204.078	uncharacterized protein LOC111350726 isoform X1 [Spodoptera litura]	--	integrin-mediated signaling pathway//RNA phosphodiester bond hydrolysis, exonucleolytic//mRNA processing	outer membrane//anchored component of membrane	5'-3' exoribonuclease activity
DN4941_c0_g1_i1	145	2	203.348	uncharacterized protein LOC111360338 isoform X1 [Spodoptera litura]	--	--	integral component of membrane	--
DN23848_c1_g8_i12	31	5	201.561	myb-like protein I isoform X10 [Spodoptera litura]	--	--	--	--
DN20343_c0_g1_i1	25	6	198.036	hypothetical protein B5V51_15052 [Heliothis virescens]	--	--	--	--
DN23862_c0_g1_i2	125	2	196.352	uncharacterized protein LOC111353406 [Spodoptera litura]	--	--	--	--
DN16168_c0_g2_i2	22	7	196.205	uncharacterized protein LOC111353867 [Spodoptera litura]	--	--	--	--
DN24583_c3_g9_i3	24	6	192.328	uncharacterized protein LOC111358211 [Spodoptera litura]	--	--	--	odorant binding
DN17851_c0_g2_i1	26	6	190.983	uncharacterized protein LOC111355738 [Spodoptera litura]	--	--	--	--
DN23848_c1_g8_i9	31	5	187.924	myb-like protein I isoform X10 [Spodoptera litura]	--	--	--	--
DN21529_c0_g1_i2	154	2	173.353	PAX-interacting protein 1-like [Spodoptera litura]	--	secretory granule organization//Golgi organization//positive regulation of secretion//protein secretion//protein phosphorylation	endoplasmic reticulum exit site//Golgi cis cisterna	chaperone binding//protein kinase activity//ATP binding
DN20456_c0_g1_i1	147	2	172.307	odorant binding protein 10 [Spodoptera litura]	--	--	--	odorant binding
DN23907_c0_g1_i4	53	4	169.013	keratin, type I cytoskeletal 9-like [Spodoptera litura]	--	intermediate filament organization//skin development//epidermal cell differentiation//programmed cell death	intermediate filament//extracellular exosome	structural molecule activity
DN9829_c0_g2_i1	39	5	168.883	shematrin-like protein 1 [Spodoptera litura]	--	bicellular tight junction assembly//membrane assembly//protein import into peroxisome matrix, docking	bicellular tight junction//outer membrane//integral component of membrane	RNA binding
DN23085_c0_g2_i2	84	3	160.828	transcriptional activator MN1-like [Spodoptera litura]	--	--	--	--
DN21924_c0_g1_i3	114	2	156.027	torso-like protein isoform X2 [Spodoptera litura]	--	pole cell fate determination//apical constriction involved in gastrulation//ventral furrow formation//terminal region determination//torso signaling pathway//regulation of embryonic pattern specification//maternal determination of anterior/posterior axis, embryo//positive regulation of multicellular organism growth	extracellular region	--
DN16168_c0_g2_i1	22	7	147.037	uncharacterized protein LOC111353867 [Spodoptera litura]	--	--	--	--
DN17968_c0_g1_i1	89	3	143.003	uncharacterized protein LOC111358009 isoform X1 [Spodoptera litura]	--	--	--	--
DN23787_c2_g2_i1	107	2	130.882	serine/arginine repetitive matrix protein 1 [Spodoptera litura]	--	Toll signaling pathway	extracellular region	Toll binding//ATP binding
DN20569_c1_g1_i1	141	2	127.871	uncharacterized protein LOC111353315 [Spodoptera litura]	--	regulation of signaling receptor activity//immune response	extracellular space	tumor necrosis factor receptor binding//cytokine activity//ligase activity//carbohydrate binding
DN17765_c0_g1_i1	49	4	126.363	uncharacterized protein LOC111364684 [Spodoptera litura]	--	--	integral component of membrane	helicase activity
DN21230_c0_g1_i4	72	3	123.082	uncharacterized protein LOC111356377 isoform X1 [Spodoptera litura]	--	--	integral component of membrane	--
DN21070_c1_g1_i1	7	16	121.876	odorant binding protein 27 [Spodoptera litura]	--	--	--	odorant binding
DN19547_c0_g1_i3	88	3	120.282	hypothetical protein B5V51_1135 [Heliothis virescens]	--	--	--	--
DN21529_c0_g1_i1	154	2	119.367	PAX-interacting protein 1-like [Spodoptera litura]	--	--	--	--
DN23907_c0_g1_i1	53	4	101.68	keratin, type I cytoskeletal 9-like [Spodoptera litura]	--	intermediate filament organization//skin development//epidermal cell differentiation//programmed cell death	intermediate filament//extracellular exosome	structural molecule activity
DN23907_c0_g1_i3	53	4	101.029	keratin, type I cytoskeletal 9-like [Spodoptera litura]	--	intermediate filament organization//skin development//epidermal cell differentiation//programmed cell death	intermediate filament//extracellular exosome	structural molecule activity
DN16618_c0_g1_i1	39	5	100.894	shematrin-like protein 1 [Spodoptera litura]	--	protein import into peroxisome matrix, docking//bicellular tight junction assembly//DNA duplex unwinding	peroxisome//bicellular tight junction//microbody membrane//peroxisomal importomer complex	structural constituent of cuticle//ATP-dependent DNA helicase activity//protein binding, bridging
DN14920_c0_g1_i1	2	61	97.931	uncharacterized protein LOC111365018 [Spodoptera litura]	--	--	--	--
DN24635_c0_g7_i3	121	2	96.355	uncharacterized protein LOC111350440 [Spodoptera litura]	--	--	integral component of membrane	--
DN8573_c0_g1_i1	38	5	93.235	circumsporozoite protein-like isoform X2 [Spodoptera litura]	--	--	--	ferric iron binding//oxidoreductase activity, acting on single donors with incorporation of molecular oxygen, incorporation of two atoms of oxygen//transferase activity
DN14920_c0_g2_i1	38	5	92.058	Sugar transport protein [Operophtera brumata]	--	carbohydrate transport	--	--
DN18696_c0_g1_i1	42	5	89.628	mucin-5AC isoform X2 [Spodoptera litura]	--	negative regulation of peptidase activity//sodium ion transmembrane transport//proteolysis//chitin metabolic process	extracellular region//collagen trimer	peptidase inhibitor activity//sodium channel activity//serine-type endopeptidase activity//strictosidine synthase activity//oxidoreductase activity, acting on single donors with incorporation of molecular oxygen, incorporation of two atoms of oxygen//extracellular matrix structural constituent//chitin binding
DN21665_c2_g2_i2	74	3	82.655	uncharacterized protein LOC111348639 [Spodoptera litura]	--	--	integral component of membrane	DNA binding
DN22229_c0_g1_i2	134	2	82.339	uncharacterized protein LOC111359538 isoform X1 [Spodoptera litura]	--	--	integral component of membrane	--
DN18559_c0_g3_i4	119	2	77.964	uncharacterized protein LOC111358402 [Spodoptera litura]	--	--	--	--
DN22632_c1_g3_i6	97	2	77.875	uncharacterized protein LOC111355733 [Spodoptera litura]	--	regulation of transcription by RNA polymerase II//G-protein coupled receptor signaling pathway	Piccolo NuA4 histone acetyltransferase complex	G-protein coupled receptor activity
DN24635_c0_g7_i2	121	2	77.583	uncharacterized protein LOC111350440 [Spodoptera litura]	--	--	integral component of membrane	--
DN5903_c0_g2_i1	100	2	74.518	hornerin-like [Spodoptera litura]	--	eukaryotic translation initiation factor 4F complex assembly//translational initiation	--	RNA binding
DN21070_c1_g1_i2	7	16	73.46	odorant binding protein 27 [Spodoptera litura]	--	--	--	odorant binding
DN24410_c3_g3_i6	12	11	68.678	synaptonemal complex protein 4 isoform X2 [Spodoptera litura]	--	proteasome-mediated ubiquitin-dependent protein catabolic process//nucleotide-excision repair//cell redox homeostasis//phosphorylation	nucleus	dihydrolipoyl dehydrogenase activity//damaged DNA binding//flavin adenine dinucleotide binding//kinase activity
DN5903_c0_g1_i1	100	2	68.042	hornerin-like [Spodoptera litura]	--	eukaryotic translation initiation factor 4F complex assembly//translational initiation	--	RNA binding
DN18897_c0_g1_i3	118	2	67.276	uncharacterized protein LOC111353180 [Spodoptera litura]	--	--	--	--
DN23824_c1_g1_i2	109	2	66.921	vascular endothelial growth factor receptor 1 [Spodoptera litura]	--	transmembrane receptor protein tyrosine kinase signaling pathway//peptidyl-tyrosine phosphorylation//cellular response to vascular endothelial growth factor stimulus	integral component of membrane	transmembrane receptor protein tyrosine kinase activity//ATP binding//growth factor binding
DN15683_c0_g1_i1	22	7	66.453	Uncharacterized protein OBRU01_14834 [Operophtera brumata]	--	--	integral component of membrane	--
DN28365_c0_g1_i1	39	5	65.526	larval/pupal cuticle protein H1C-like [Spodoptera litura]	--	--	--	structural constituent of cuticle
DN23662_c0_g1_i1	136	2	64.851	uncharacterized protein LOC111356733 [Spodoptera litura]	--	--	--	--
DN24410_c3_g3_i13	12	11	64.707	synaptonemal complex protein 4 isoform X2 [Spodoptera litura]	--	proteasome-mediated ubiquitin-dependent protein catabolic process//nucleotide-excision repair//cell redox homeostasis	nucleus	dihydrolipoyl dehydrogenase activity//molybdenum ion binding//coenzyme binding//damaged DNA binding//vitamin B6 binding//anion binding//kinase activity
DN23662_c0_g1_i2	136	2	64.441	uncharacterized protein LOC111356733 [Spodoptera litura]	--	--	--	--
DN18696_c0_g1_i3	42	5	63.721	endochitinase A isoform X1 [Spodoptera litura]	--	negative regulation of peptidase activity//sodium ion transmembrane transport//proteolysis//chitin metabolic process	extracellular region//collagen trimer	peptidase inhibitor activity//sodium channel activity//serine-type endopeptidase activity//strictosidine synthase activity//extracellular matrix structural constituent//oxidoreductase activity, acting on single donors with incorporation of molecular oxygen, incorporation of two atoms of oxygen//chitin binding
DN24410_c3_g3_i9	12	11	62.781	synaptonemal complex protein 4 isoform X2 [Spodoptera litura]	--	proteasome-mediated ubiquitin-dependent protein catabolic process//nucleotide-excision repair//cell redox homeostasis//phosphorylation	nucleus	dihydrolipoyl dehydrogenase activity//damaged DNA binding//flavin adenine dinucleotide binding//kinase activity
DN18897_c0_g1_i5	118	2	62.24	uncharacterized protein LOC111353180 [Spodoptera litura]	--	--	--	--
DN21665_c2_g2_i1	74	3	61.441	uncharacterized protein LOC111348639 [Spodoptera litura]	--	--	integral component of membrane	DNA binding
DN23787_c2_g2_i2	107	2	61.367	serine/arginine repetitive matrix protein 1 [Spodoptera litura]	--	Toll signaling pathway	extracellular region	Toll binding
DN16618_c0_g1_i2	39	5	59.36	shematrin-like protein 1 [Spodoptera litura]	--	protein import into peroxisome matrix, docking//bicellular tight junction assembly//DNA duplex unwinding	peroxisome//bicellular tight junction//microbody membrane//peroxisomal importomer complex	structural constituent of cuticle//ATP-dependent DNA helicase activity//protein binding, bridging
DN21070_c1_g1_i3	7	16	58.56	odorant binding protein 27 [Spodoptera litura]	--	--	--	odorant binding
DN21665_c2_g2_i3	74	3	57.223	uncharacterized protein LOC111348639 [Spodoptera litura]	--	--	integral component of membrane	DNA binding
DN24410_c3_g3_i5	12	11	51.425	transcription factor SOX-11 isoform X1 [Spodoptera litura]	--	--	integral component of membrane	molybdenum ion binding//pyridoxal phosphate binding
DN23085_c0_g2_i1	84	3	51.352	transcriptional activator MN1-like [Spodoptera litura]	--	--	--	--
DN16590_c0_g1_i1	123	2	50.692	pro-corazonin-like [Spodoptera litura]	--	positive regulation of heart contraction//neuropeptide signaling pathway//acetaldehyde metabolic process//cellular response to ethanol//behavioral response to ethanol//regulation of signaling receptor activity	extracellular region	corazonin receptor binding//neuropeptide hormone activity
DN21954_c0_g1_i2	96	2	46.812	uncharacterized protein LOC111348911 isoform X2 [Spodoptera litura]	--	--	--	--
DN19545_c0_g1_i2	1	92	45.745	uncharacterized protein LOC111349366 [Spodoptera litura]	--	adult chitin-containing cuticle pigmentation//chitin metabolic process	collagen trimer	structural constituent of cuticle//chitin binding//serine-type endopeptidase activity//RNA binding
DN19545_c0_g1_i4	1	92	42.404	uncharacterized protein LOC111349366 [Spodoptera litura]	--	adult chitin-containing cuticle pigmentation//chitin metabolic process	collagen trimer	structural constituent of cuticle//chitin binding//serine-type endopeptidase activity
DN24410_c3_g3_i10	12	11	42.37	transcription factor SOX-11 isoform X1 [Spodoptera litura]	--	--	integral component of membrane	molybdenum ion binding//pyridoxal phosphate binding
DN21298_c6_g1_i2	88	3	41.759	hypothetical protein B5V51_4727 [Heliothis virescens]	--	--	--	--
DN22632_c1_g3_i3	97	2	41.127	uncharacterized protein LOC111355733 [Spodoptera litura]	--	regulation of transcription by RNA polymerase II//G-protein coupled receptor signaling pathway	Piccolo NuA4 histone acetyltransferase complex	G-protein coupled receptor activity
DN24410_c3_g3_i3	12	11	40.428	transcription factor SOX-11 isoform X1 [Spodoptera litura]	--	--	integral component of membrane	molybdenum ion binding//pyridoxal phosphate binding
DN16590_c0_g1_i2	123	2	40.26	pro-corazonin-like [Spodoptera litura]	--	positive regulation of heart contraction//neuropeptide signaling pathway//acetaldehyde metabolic process//cellular response to ethanol//behavioral response to ethanol//regulation of signaling receptor activity	extracellular region	corazonin receptor binding//neuropeptide hormone activity
DN19727_c0_g2_i1	67	3	38.47	uncharacterized protein LOC111360005 isoform X1 [Spodoptera litura]	--	proteolysis	--	serine-type endopeptidase activity//calcium ion binding
DN23907_c0_g1_i2	53	4	37.666	keratin, type I cytoskeletal 9-like [Spodoptera litura]	--	intermediate filament organization//skin development//epidermal cell differentiation//programmed cell death	intermediate filament//extracellular exosome	structural molecule activity
DN21298_c6_g1_i1	88	3	36.406	hypothetical protein B5V51_4727 [Heliothis virescens]	--	--	--	--
DN24410_c3_g3_i2	12	11	34.923	transcription factor SOX-11 isoform X1 [Spodoptera litura]	--	proteasome-mediated ubiquitin-dependent protein catabolic process//nucleotide-excision repair//cell redox homeostasis	nucleus	dihydrolipoyl dehydrogenase activity//molybdenum ion binding//coenzyme binding//damaged DNA binding//vitamin B6 binding//anion binding//kinase activity
DN24410_c3_g3_i7	12	11	33.306	transcription factor SOX-11 isoform X1 [Spodoptera litura]	--	proteasome-mediated ubiquitin-dependent protein catabolic process//nucleotide-excision repair//cell redox homeostasis//phosphorylation	nucleus	dihydrolipoyl dehydrogenase activity//damaged DNA binding//flavin adenine dinucleotide binding//kinase activity
DN24733_c0_g3_i1	41	5	31.914	uncharacterized protein LOC111351520 [Spodoptera litura]	--	proteolysis	integral component of membrane	serine-type endopeptidase activity
DN21954_c0_g1_i1	96	2	31.452	uncharacterized protein LOC111348911 isoform X2 [Spodoptera litura]	--	--	--	--
DN14519_c0_g1_i1	62	4	29.415	uncharacterized protein LOC111356744 [Spodoptera litura]	--	regulation of female receptivity//defense response//protein homooligomerization	extracellular space	carboxypeptidase activity
DN23361_c0_g1_i1	8	14	27.733	uncharacterized protein LOC111360233 [Spodoptera litura]	--	biotin biosynthetic process//carbohydrate metabolic process	--	biotin synthase activity//hydrolase activity, hydrolyzing O-glycosyl compounds//iron-sulfur cluster binding
DN21806_c0_g1_i2	7	16	27.726	neuropeptide-like precursor [Helicoverpa armigera]	--	neuropeptide signaling pathway	integral component of membrane	--
DN13455_c0_g1_i1	5	16	26.676	partner of bursicon [Spodoptera litura]	--	regulation of signaling receptor activity//ecdysis, chitin-based cuticle//chitin-based cuticle sclerotization//regulation of establishment of planar polarity//G-protein coupled receptor signaling pathway	bursicon neuropeptide hormone complex	neuropeptide hormone activity//G-protein coupled receptor binding//protein heterodimerization activity
DN12809_c0_g1_i1	69	3	22.827	orcokinin [Bombyx mori]	--	neuropeptide signaling pathway	--	--
DN14290_c0_g1_i1	89	3	21.799	uncharacterized protein LOC111358030 [Spodoptera litura]	--	--	integral component of membrane	--
DN18559_c0_g3_i2	119	2	20.756	uncharacterized protein LOC111358402 [Spodoptera litura]	--	--	--	--
DN15501_c0_g1_i2	140	2	20.346	allatotropin isoform X2 [Spodoptera litura]	--	neuropeptide signaling pathway	extracellular region	--
DN18779_c0_g1_i1	134	2	19.736	uncharacterized protein LOC111357696 [Spodoptera litura]	--	--	--	--
DN19138_c0_g1_i1	141	2	19.212	uncharacterized protein LOC111361069 [Spodoptera litura]	--	--	--	--
DN24368_c1_g8_i2	82	3	18.775	uncharacterized protein LOC111351337 [Spodoptera litura]	--	signal transduction	--	--
DN18934_c0_g3_i2	41	5	18.144	uncharacterized protein LOC111351461 isoform X2 [Spodoptera litura]	--	G-protein coupled receptor signaling pathway//proteolysis	extracellular space	G-protein coupled receptor binding//serine-type endopeptidase activity
DN24368_c1_g8_i4	82	3	18.088	uncharacterized protein LOC111351337 [Spodoptera litura]	--	signal transduction	--	--
DN15501_c0_g1_i1	140	2	18.063	allatotropin [Spodoptera frugiperda]	--	neuropeptide signaling pathway	--	--
DN8656_c0_g2_i1	37	5	17.779	uncharacterized protein LOC111353992 [Spodoptera litura]	--	--	integral component of membrane	--
DN24318_c0_g1_i9	13	10	17.073	hypothetical protein B5V51_8334 [Heliothis virescens]	--	--	integral component of membrane	--
DN24368_c1_g8_i1	82	3	16.944	uncharacterized protein LOC111351337 [Spodoptera litura]	--	signal transduction	--	--
DN16222_c0_g2_i2	56	4	16.926	uncharacterized protein LOC111352503 isoform X2 [Spodoptera litura]	--	homophilic cell adhesion via plasma membrane adhesion molecules//metal ion transport	integral component of membrane	carbohydrate binding//metal ion transmembrane transporter activity//calcium ion binding
DN18934_c0_g3_i1	41	5	16.842	uncharacterized protein LOC111351461 isoform X2 [Spodoptera litura]	--	G-protein coupled receptor signaling pathway//proteolysis	extracellular space	G-protein coupled receptor binding//serine-type endopeptidase activity
DN24410_c3_g3_i11	12	11	16.035	transcription factor SOX-11 isoform X1 [Spodoptera litura]	--	proteasome-mediated ubiquitin-dependent protein catabolic process//nucleotide-excision repair//cell redox homeostasis	nucleus	dihydrolipoyl dehydrogenase activity//molybdenum ion binding//coenzyme binding//damaged DNA binding//vitamin B6 binding//anion binding//kinase activity
DN18978_c0_g1_i2	90	3	15.664	uncharacterized protein LOC111353857 [Spodoptera litura]	--	methylation	--	methyltransferase activity
DN18178_c0_g1_i2	106	2	15.116	uncharacterized protein LOC111358110 isoform X2 [Spodoptera litura]	--	--	integral component of membrane	--
DN23099_c0_g1_i7	105	2	14.338	uncharacterized protein LOC111348880 isoform X2 [Spodoptera litura]	--	--	integral component of membrane	--
DN24410_c3_g3_i8	12	11	14.176	transcription factor SOX-11 isoform X1 [Spodoptera litura]	--	proteasome-mediated ubiquitin-dependent protein catabolic process//nucleotide-excision repair//cell redox homeostasis//phosphorylation	nucleus	dihydrolipoyl dehydrogenase activity//damaged DNA binding//flavin adenine dinucleotide binding//kinase activity
DN23824_c1_g1_i5	109	2	14.113	vascular endothelial growth factor receptor 1 [Spodoptera litura]	--	transmembrane receptor protein tyrosine kinase signaling pathway//peptidyl-tyrosine phosphorylation//cellular response to vascular endothelial growth factor stimulus	integral component of membrane	transmembrane receptor protein tyrosine kinase activity//ATP binding//growth factor binding
DN23429_c0_g1_i2	28	6	13.98	uncharacterized protein LOC111348338 isoform X1 [Spodoptera litura]	--	synaptic target inhibition//motor neuron axon guidance//heterophilic cell-cell adhesion via plasma membrane cell adhesion molecules	integral component of membrane	--
DN30181_c0_g1_i1	1	92	13.86	uncharacterized protein At4g04980-like [Spodoptera litura]	--	--	--	structural constituent of cuticle
DN16342_c0_g1_i1	42	5	13.76	uncharacterized protein LOC111353770 [Spodoptera litura]	--	--	integral component of membrane	--
DN24318_c0_g1_i8	13	10	13.631	hypothetical protein B5V51_8334 [Heliothis virescens]	--	--	integral component of membrane	--
DN23429_c0_g1_i8	28	6	13.459	uncharacterized protein LOC111348338 isoform X1 [Spodoptera litura]	--	synaptic target inhibition//motor neuron axon guidance//heterophilic cell-cell adhesion via plasma membrane cell adhesion molecules	integral component of membrane	--
DN24318_c0_g1_i4	13	10	13.263	hypothetical protein B5V51_8334 [Heliothis virescens]	--	--	integral component of membrane	--
DN23279_c1_g1_i25	11	11	12.116	Down syndrome cell adhesion molecule-like protein Dscam2 isoform X15 [Spodoptera litura]	--	dendrite self-avoidance//detection of mechanical stimulus involved in sensory perception of touch//central nervous system morphogenesis//ventral cord development//neuron projection extension involved in neuron projection guidance//mushroom body development//detection of molecule of bacterial origin//axonal fasciculation//axon extension//regulation of dendrite morphogenesis//peripheral nervous sys…	neuronal cell body//dendrite//axon//integral component of plasma membrane	axon guidance receptor activity//antigen binding//protein homodimerization activity
DN21286_c2_g3_i2	94	2	11.619	uncharacterized protein LOC111354802 isoform X4 [Spodoptera litura]	--	--	--	--
DN23279_c1_g1_i19	11	11	11.542	Down syndrome cell adhesion molecule-like protein Dscam2 isoform X15 [Spodoptera litura]	--	dendrite self-avoidance//detection of mechanical stimulus involved in sensory perception of touch//central nervous system morphogenesis//ventral cord development//neuron projection extension involved in neuron projection guidance//mushroom body development//detection of molecule of bacterial origin//axonal fasciculation//axon extension//regulation of dendrite morphogenesis//peripheral nervous sys…	neuronal cell body//dendrite//axon//integral component of plasma membrane	axon guidance receptor activity//antigen binding//protein homodimerization activity
DN8907_c0_g2_i1	104	2	11.294	integrator complex subunit 3 homolog [Spodoptera litura]	--	synapse assembly//regulation of gene expression//regulation of nucleic acid-templated transcription//regulation of cellular macromolecule biosynthetic process//DNA biosynthetic process//DNA replication	presynaptic active zone//nucleus//polytene chromosome band//DNA polymerase III complex	DNA binding//DNA-directed DNA polymerase activity//hydrolase activity, hydrolyzing O-glycosyl compounds
DN24318_c0_g1_i5	13	10	11.17	hypothetical protein B5V51_8334 [Heliothis virescens]	--	--	integral component of membrane	--
DN24318_c0_g1_i1	13	10	11.115	hypothetical protein B5V51_8334 [Heliothis virescens]	--	--	integral component of membrane	--
DN18978_c0_g1_i1	90	3	10.94	uncharacterized protein LOC111353857 [Spodoptera litura]	--	methylation	--	methyltransferase activity
DN18178_c0_g1_i1	106	2	10.846	uncharacterized protein LOC111358110 isoform X1 [Spodoptera litura]	--	--	integral component of membrane	--
DN16338_c0_g1_i1	92	2	10.342	protein mesh isoform X1 [Spodoptera litura]	--	cell-matrix adhesion//protein polymerization//cell division//reproduction of a single-celled organism//asexual reproduction//reproductive process	septate junction//lateral plasma membrane//integral component of membrane//cell division site	GTPase activity//GTP binding
DN21286_c2_g3_i3	94	2	10.292	uncharacterized protein LOC111354802 isoform X4 [Spodoptera litura]	--	--	--	--
DN15312_c0_g1_i1	151	2	9.394	uncharacterized protein LOC111356639 [Spodoptera litura]	--	microtubule nucleation//bicellular tight junction assembly	spindle pole//microtubule organizing center//apicolateral plasma membrane//apical plasma membrane//endocytic vesicle//bicellular tight junction	gamma-tubulin binding//protein domain specific binding
DN23279_c1_g1_i3	11	11	9.205	Down syndrome cell adhesion molecule-like protein Dscam2 isoform X49 [Spodoptera litura]	--	dendrite self-avoidance//detection of mechanical stimulus involved in sensory perception of touch//central nervous system morphogenesis//ventral cord development//neuron projection extension involved in neuron projection guidance//mushroom body development//detection of molecule of bacterial origin//axonal fasciculation//axon extension//regulation of dendrite morphogenesis//peripheral nervous sys…	neuronal cell body//dendrite//axon//integral component of plasma membrane	axon guidance receptor activity//antigen binding//protein homodimerization activity
DN24318_c0_g1_i7	13	10	9.171	hypothetical protein B5V51_8334 [Heliothis virescens]	--	--	integral component of membrane	--
DN8656_c0_g1_i1	37	5	9.159	uncharacterized protein LOC111353992 [Spodoptera litura]	--	--	integral component of membrane	--
DN15312_c0_g1_i2	151	2	8.9	uncharacterized protein LOC111356639 [Spodoptera litura]	--	microtubule nucleation//bicellular tight junction assembly	spindle pole//microtubule organizing center//apicolateral plasma membrane//apical plasma membrane//endocytic vesicle//bicellular tight junction	gamma-tubulin binding//protein domain specific binding
DN5476_c0_g2_i1	108	2	8.829	uncharacterized protein LOC111355552 isoform X4 [Spodoptera litura]	--	--	--	--
DN15705_c0_g1_i1	4	23	8.809	uncharacterized protein LOC111355490 [Spodoptera litura]	--	G-protein coupled receptor signaling pathway//cell surface receptor signaling pathway	membrane	G-protein coupled receptor activity
DN24318_c0_g1_i6	13	10	8.433	hypothetical protein B5V51_8334 [Heliothis virescens]	--	--	integral component of membrane	--
DN23964_c0_g2_i3	63	4	8.407	adhesive plaque matrix protein-like [Spodoptera litura]	--	translational initiation	--	zinc ion binding//nucleic acid binding
DN5476_c0_g1_i1	108	2	8.392	uncharacterized protein LOC111355552 isoform X4 [Spodoptera litura]	--	--	--	--
DN23099_c0_g1_i8	105	2	8.272	uncharacterized protein LOC111348880 isoform X2 [Spodoptera litura]	--	--	integral component of membrane	--
DN23964_c0_g2_i1	63	4	8.195	adhesive plaque matrix protein-like [Spodoptera litura]	--	translational initiation	--	zinc ion binding//nucleic acid binding
DN23964_c0_g2_i5	63	4	7.761	adhesive plaque matrix protein-like [Spodoptera litura]	--	translational initiation//regulation of transcription by RNA polymerase II	mediator complex	zinc ion binding//nucleic acid binding//transcription coregulator activity
DN24318_c0_g1_i2	13	10	7.421	hypothetical protein B5V51_8334 [Heliothis virescens]	--	--	integral component of membrane	--
DN23279_c1_g1_i9	11	11	6.691	Down syndrome cell adhesion molecule-like protein Dscam2 isoform X15 [Spodoptera litura]	--	dendrite self-avoidance//detection of mechanical stimulus involved in sensory perception of touch//central nervous system morphogenesis//ventral cord development//neuron projection extension involved in neuron projection guidance//mushroom body development//detection of molecule of bacterial origin//axonal fasciculation//axon extension//regulation of dendrite morphogenesis//peripheral nervous sys…	neuronal cell body//dendrite//axon//integral component of plasma membrane	axon guidance receptor activity//antigen binding//protein homodimerization activity
DN24318_c0_g1_i10	13	10	6.594	hypothetical protein B5V51_8334 [Heliothis virescens]	--	--	integral component of membrane	--
DN12809_c0_g2_i1	69	3	6.501	uncharacterized protein LOC111347756 [Spodoptera litura]	--	neuropeptide signaling pathway	--	--
DN23964_c0_g2_i6	63	4	6.459	adhesive plaque matrix protein-like [Spodoptera litura]	--	translational initiation//regulation of transcription by RNA polymerase II	mediator complex	zinc ion binding//nucleic acid binding//transcription coregulator activity
DN24318_c0_g1_i3	13	10	6.218	hypothetical protein B5V51_8334 [Heliothis virescens]	--	--	integral component of membrane	--
DN8907_c0_g1_i1	104	2	5.979	integrator complex subunit 3 homolog [Spodoptera litura]	--	synapse assembly//regulation of gene expression//regulation of nucleic acid-templated transcription//regulation of cellular macromolecule biosynthetic process//DNA biosynthetic process//DNA replication	presynaptic active zone//nucleus//polytene chromosome band//DNA polymerase III complex	DNA binding//DNA-directed DNA polymerase activity//hydrolase activity, hydrolyzing O-glycosyl compounds
DN23279_c1_g1_i7	11	11	5.91	Down syndrome cell adhesion molecule-like protein Dscam2 isoform X19 [Spodoptera litura]	--	dendrite self-avoidance//detection of mechanical stimulus involved in sensory perception of touch//central nervous system morphogenesis//ventral cord development//neuron projection extension involved in neuron projection guidance//mushroom body development//detection of molecule of bacterial origin//axonal fasciculation//axon extension//regulation of dendrite morphogenesis//peripheral nervous sys…	neuronal cell body//dendrite//axon//integral component of plasma membrane	axon guidance receptor activity//antigen binding//protein homodimerization activity
DN24410_c3_g3_i12	12	11	4.746	transcription factor SOX-11 isoform X1 [Spodoptera litura]	--	proteasome-mediated ubiquitin-dependent protein catabolic process//nucleotide-excision repair//cell redox homeostasis	nucleus	dihydrolipoyl dehydrogenase activity//molybdenum ion binding//coenzyme binding//damaged DNA binding//vitamin B6 binding//anion binding//kinase activity
DN16338_c0_g1_i3	92	2	4.645	protein mesh isoform X1 [Spodoptera litura]	--	cell-matrix adhesion//protein polymerization//cell division//reproduction of a single-celled organism//asexual reproduction//reproductive process	septate junction//lateral plasma membrane//integral component of membrane//cell division site	GTPase activity//GTP binding

## Sheet: SG
Protein ID	Cluster	Number of clustered proteins	RPKM	NR Description	Pfam description	Biological Process Description	Cellular component description	Molecular function description
DN15843_c9_g1_i2	19	4	263822	uncharacterized protein LOC111348593 isoform X1 [Spodoptera litura]	--	siderophore transmembrane transport//sodium ion transmembrane transport//protein transport//signal transduction	outer membrane-bounded periplasmic space//plasma membrane//integral component of membrane	energy transducer activity//siderophore transmembrane transporter activity//sodium channel activity//ATP binding//lipid binding
DN14348_c1_g2_i2	19	4	193507	uncharacterized protein LOC111348593 isoform X1 [Spodoptera litura]	--	siderophore transmembrane transport//sodium ion transmembrane transport//protein transport//signal transduction	outer membrane-bounded periplasmic space//plasma membrane//integral component of membrane	energy transducer activity//siderophore transmembrane transporter activity//sodium channel activity//ATP binding
DN15843_c9_g1_i1	19	4	184785	uncharacterized protein LOC111348372 isoform X2 [Spodoptera litura]	--	DNA-templated transcription, initiation//sodium ion transmembrane transport//regulation of transcription, DNA-templated	--	sodium channel activity//DNA binding transcription factor activity
DN14348_c1_g2_i3	19	4	135528	uncharacterized protein LOC111348372 isoform X2 [Spodoptera litura]	--	DNA-templated transcription, initiation//sodium ion transmembrane transport//regulation of transcription, DNA-templated	integral component of membrane	sodium channel activity//DNA binding transcription factor activity
DN19040_c0_g1_i3	20	4	7792.42	uncharacterized protein LOC111350556 [Spodoptera litura]	--	--	--	--
DN18182_c0_g3_i1	17	4	1594.92	uncharacterized protein DDB_G0287625-like isoform X5 [Spodoptera litura]	--	--	--	--
DN18182_c0_g3_i4	17	4	1544.12	myb-like protein I isoform X12 [Spodoptera litura]	--	--	--	--
DN18182_c0_g3_i3	17	4	981.674	myb-like protein I isoform X12 [Spodoptera litura]	--	--	--	--
DN16132_c1_g1_i1	11	5	783.111	uncharacterized protein LOC111359045 [Spodoptera litura]	--	--	--	--
DN18182_c0_g5_i1	17	4	664.588	nuclear pore complex protein nup43-like isoform X27 [Spodoptera litura]	--	--	--	--
DN15115_c0_g1_i1	7	9	420.912	lebocin 2 [Spodoptera litura]	--	innate immune response//defense response to bacterium//defense response to fungus//killing of cells of other organism	extracellular region	--
DN17531_c0_g1_i2	57	2	268.275	uncharacterized protein LOC111353229 isoform X1 [Spodoptera litura]	--	--	--	--
DN17531_c0_g1_i1	57	2	168.105	uncharacterized protein LOC111353229 isoform X2 [Spodoptera litura]	--	--	--	--
DN16648_c1_g1_i1	12	5	114.152	uncharacterized protein LOC111353674 [Spodoptera litura]	--	--	integral component of membrane	--
DN13844_c0_g1_i1	15	5	113.067	small heat shock protein 27.2 [Spodoptera litura]	--	regulation of myofibril size//response to arsenic-containing substance//response to heat	nucleus//cytoplasm	--
DN18000_c0_g1_i1	12	5	57.831	uncharacterized protein LOC111353895 [Spodoptera litura]	--	--	integral component of membrane	--
DN16992_c0_g1_i1	31	3	57.601	uncharacterized protein LOC111353286 [Spodoptera litura]	--	cell adhesion//virion attachment to host cell//lipid metabolic process	viral capsid	phosphoric diester hydrolase activity
DN17521_c0_g7_i5	14	5	37.37	uncharacterized protein LOC111352882 [Spodoptera litura]	--	--	--	--
DN14085_c0_g1_i1	23	4	34.651	alpha carbonic anhydrase 8-like [Spodoptera litura]	--	translational initiation	cytoplasm	translation initiation factor activity//GTPase activity//GTP binding
DN14065_c0_g1_i2	9	6	27.407	calumenin-B isoform X2 [Spodoptera litura]	--	--	endoplasmic reticulum	calcium ion binding
DN20099_c3_g2_i1	58	2	25.98	uncharacterized protein LOC111356265 [Spodoptera litura]	--	--	--	--
DN17045_c0_g1_i2	59	2	24.795	uncharacterized protein LOC111362112 [Spodoptera litura]	--	sexual reproduction	extracellular region	--
DN14065_c0_g1_i1	9	6	23.204	calumenin-B isoform X2 [Spodoptera litura]	--	--	endoplasmic reticulum	calcium ion binding
DN17535_c0_g1_i1	49	2	22.972	uncharacterized protein LOC111355800 [Spodoptera litura]	--	--	--	--
DN19665_c1_g2_i1	12	5	22.494	uncharacterized protein LOC111354098 [Spodoptera litura]	--	regulation of synaptic transmission, cholinergic//positive regulation of voltage-gated potassium channel activity//regulation of circadian sleep/wake cycle, sleep//sleep	intrinsic component of membrane//cytosol	GPI anchor binding
DN17535_c0_g1_i2	49	2	19.099	uncharacterized protein LOC111355800 [Spodoptera litura]	--	--	--	--
DN21085_c1_g3_i1	56	2	16.17	uncharacterized protein LOC111360337 [Spodoptera litura]	--	--	integral component of membrane	--
DN21085_c1_g2_i1	56	2	13.686	uncharacterized protein LOC111360337 [Spodoptera litura]	--	--	integral component of membrane	--
DN17333_c0_g1_i2	31	3	12.388	hypothetical protein B5V51_12871 [Heliothis virescens]	--	--	--	--
DN17333_c0_g1_i1	31	3	12.322	hypothetical protein B5V51_12871 [Heliothis virescens]	--	--	--	--
DN7001_c0_g1_i1	3	12	8.91	uncharacterized protein LOC111350952 [Spodoptera litura]	--	--	--	--
DN16764_c0_g1_i3	34	3	6.679	uncharacterized protein LOC111353180 [Spodoptera litura]	--	--	--	--
DN15693_c0_g1_i1	11	5	6.506	uncharacterized protein LOC111353864 [Spodoptera litura]	--	--	integral component of membrane	--
DN20448_c6_g6_i1	34	3	5.967	uncharacterized protein LOC111361221 [Spodoptera litura]	--	--	--	--
DN19510_c0_g2_i1	2	16	5.417	transmembrane protease serine 12 [Spodoptera litura]	--	proteolysis//blood coagulation	--	serine-type endopeptidase activity//calcium ion binding
DN17357_c0_g1_i1	9	6	5.261	uncharacterized protein LOC111358082 [Spodoptera litura]	--	--	--	--
DN13547_c0_g1_i1	23	4	5.202	uncharacterized protein LOC111351558 [Spodoptera litura]	--	endocytic recycling	intracellular	Rab GTPase binding//metal ion binding
DN17045_c0_g1_i1	59	2	4.457	uncharacterized protein LOC111362112 [Spodoptera litura]	--	sexual reproduction	extracellular region	--
DN17457_c0_g2_i3	3	12	4.198	uncharacterized protein LOC111350956 [Spodoptera litura]	--	--	integral component of membrane	--
DN16764_c0_g1_i1	34	3	3.895	uncharacterized protein LOC111353180 [Spodoptera litura]	--	--	--	--
DN16354_c0_g1_i1	24	4	3.525	uncharacterized protein LOC110383712 [Helicoverpa armigera]	--	--	--	--
DN16354_c0_g1_i2	24	4	2.973	uncharacterized protein LOC110383712 [Helicoverpa armigera]	--	--	--	--
DN9121_c0_g1_i1	11	5	2.785	Uncharacterized protein OBRU01_14834 [Operophtera brumata]	--	--	integral component of membrane	--
DN1898_c0_g2_i1	11	5	2.589	uncharacterized protein LOC111353867 [Spodoptera litura]	--	--	--	--
DN16354_c0_g1_i3	24	4	2.56	uncharacterized protein LOC110383712 [Helicoverpa armigera]	--	--	--	--
DN6999_c0_g2_i1	38	3	2.482	circumsporozoite protein-like isoform X2 [Spodoptera litura]	--	--	--	ferric iron binding//oxidoreductase activity, acting on single donors with incorporation of molecular oxygen, incorporation of two atoms of oxygen//transferase activity
DN17664_c0_g3_i2	14	5	2.459	uncharacterized protein LOC111353406 [Spodoptera litura]	--	--	--	--
DN12468_c0_g1_i2	44	2	2.442	uncharacterized protein LOC111356149 [Spodoptera litura]	--	--	--	--
DN16354_c0_g1_i4	24	4	2.419	uncharacterized protein LOC110383712 [Helicoverpa armigera]	--	--	--	--
DN39208_c0_g1_i1	25	4	2.279	uncharacterized protein LOC111347782 [Spodoptera litura]	--	--	--	--
DN20145_c0_g2_i1	29	3	2.114	keratin, type I cytoskeletal 9-like [Spodoptera litura]	--	intermediate filament organization//skin development//epidermal cell differentiation	intermediate filament//extracellular exosome	structural molecule activity
DN20145_c0_g2_i2	29	3	2.049	keratin, type I cytoskeletal 9-like [Spodoptera litura]	--	intermediate filament organization//skin development//epidermal cell differentiation//programmed cell death	intermediate filament//extracellular exosome	structural molecule activity
DN12468_c0_g1_i1	44	2	1.908	uncharacterized protein LOC111356149 [Spodoptera litura]	--	--	--	--
DN20542_c0_g1_i3	28	3	1.876	growth arrest-specific protein 1-like [Spodoptera litura]	--	--	integral component of membrane	--
DN11154_c0_g1_i1	38	3	1.733	Sugar transport protein [Operophtera brumata]	--	carbohydrate transport	--	--
DN1898_c0_g1_i1	11	5	1.647	uncharacterized protein LOC111353867 [Spodoptera litura]	--	--	--	--
DN20542_c0_g1_i1	28	3	1.599	growth arrest-specific protein 1-like [Spodoptera litura]	--	--	integral component of membrane	--
DN20542_c0_g1_i4	28	3	1.562	growth arrest-specific protein 1-like [Spodoptera litura]	--	--	integral component of membrane	--
DN18316_c0_g1_i4	32	3	1.396	putative acetyltransferase ACT13 [Spodoptera litura]	--	cellular lipid metabolic process	--	O-acyltransferase activity
DN3013_c0_g2_i1	3	12	1.309	uncharacterized protein LOC111350951 [Spodoptera litura]	--	--	--	--
DN20145_c0_g2_i3	29	3	1.236	keratin, type I cytoskeletal 9-like [Spodoptera litura]	--	intermediate filament organization//skin development//epidermal cell differentiation//programmed cell death	intermediate filament//extracellular exosome	structural molecule activity
DN18316_c0_g1_i2	32	3	1.005	uncharacterized protein LOC111357762 isoform X1 [Spodoptera litura]	--	cellular lipid metabolic process	--	O-acyltransferase activity
DN11154_c0_g3_i1	38	3	0.977	Sugar transport protein [Operophtera brumata]	--	carbohydrate transport	--	--
DN14301_c0_g1_i1	12	5	0.941	uncharacterized protein LOC111358402 [Spodoptera litura]	--	--	--	--
DN18316_c0_g1_i1	32	3	0.653	uncharacterized protein LOC111357762 isoform X1 [Spodoptera litura]	--	cellular lipid metabolic process	--	O-acyltransferase activity//oxidoreductase activity, acting on paired donors, with incorporation or reduction of molecular oxygen//iron ion binding//heme binding
DN19917_c1_g1_i1	58	2	0.342	serine/threonine-protein kinase mTOR [Spodoptera litura]	--	protein phosphorylation//regulation of myelination//positive regulation of wound healing, spreading of epidermal cells//cellular response to leucine//cellular response to leucine starvation//positive regulation of keratinocyte migration//voluntary musculoskeletal movement//positive regulation of transcription of nucleolar large rRNA by RNA polymerase I//positive regulation of oligodendrocyte diff…	PML body//TORC1 complex//TORC2 complex//dendrite//lysosome//cytosol//endomembrane system	protein serine/threonine kinase activity//protein-containing complex binding//ATP binding//TFIIIC-class transcription factor binding//RNA polymerase III type 2 promoter DNA binding//RNA polymerase III type 1 promoter DNA binding//RNA polymerase III type 3 promoter DNA binding//phosphoprotein binding//identical protein binding
DN3013_c0_g1_i1	3	12	0.282	uncharacterized protein LOC111350951 [Spodoptera litura]	--	--	--	--
