# Supplementary material for: In silico identification of effector proteins from generalist herbivore Spodoptera litura
Source: BMC Genomics. 2020 Nov 23;21:819. doi: 10.1186/s12864-020-07196-4 (PMC7681983; doi:10.1186/s12864-020-07196-4)
Supplement: Supplementary file 8 — Additional file 8: Table S7. Annotation summary of potential effector proteins (based of Arabidopsis fed S. litura). [file 12864_2020_7196_MOESM8_ESM.xlsx]

## Sheet: SGF_Nr
Additional file 8-Table S7
Protein ID	Cluster	Number of clustered proteins	Protein length	NR Subject ID	NR E value	NR score	NR Description
Slitura_SGF.10527.1.p1	16	3	286	XP_022825336.1	0	604	protein spaetzle-like isoform X1
Slitura_SGF.10527.2.p1	16	3	271	XP_022825337.1	0	572	protein spaetzle-like isoform X2
Slitura_SGF.10527.3.p1	16	3	286	XP_022825336.1	0	604	protein spaetzle-like isoform X1
Slitura_SGF.10561.1.p1	10	4	401	XP_022825187.1	0	723	proline-rich protein 4-like
Slitura_SGF.10562.1.p1	10	4	359	XP_022825189.1	0	628	proline-rich protein 4-like
Slitura_SGF.10562.2.p1	10	4	364	XP_022825188.1	0	660	skin secretory protein xP2-like
Slitura_SGF.10942.1.p1	34	2	309	XP_022826383.1	0	644	transmembrane protease serine 9-like
Slitura_SGF.10943.1.p1	34	2	302	XP_022826383.1	0	634	transmembrane protease serine 9-like
Slitura_SGF.10958.1.p1	17	3	234	XP_022826049.1	2.63e-180	493	protein CREG1
Slitura_SGF.10958.2.p1	17	3	234	XP_022826049.1	2.63e-180	493	protein CREG1
Slitura_SGF.10958.3.p1	17	3	234	XP_022826049.1	2.63e-180	493	protein CREG1
Slitura_SGF.11109.1.p1	35	2	357	XP_022825967.1	0	733	alpha-2-macroglobulin receptor-associated protein isoform X1
Slitura_SGF.11109.2.p1	35	2	356	XP_022825968.1	0	731	alpha-2-macroglobulin receptor-associated protein isoform X2
Slitura_SGF.11147.5.p1	36	2	178	XP_022827161.1	1.23e-107	305	glycine-rich cell wall structural protein 1.0-like
Slitura_SGF.11147.6.p1	36	2	244	XP_022826845.1	1.16e-173	477	uncharacterized protein LOC111356639
Slitura_SGF.11154.1.p1	1	23	266	XP_022826265.1	0	547	uncharacterized protein LOC111356214
Slitura_SGF.11194.1.p1	18	3	181	XP_022827127.1	9.73e-138	381	C-type lectin lectoxin-Lio2-like
Slitura_SGF.11194.2.p1	18	3	181	XP_022827127.1	9.73e-138	381	C-type lectin lectoxin-Lio2-like
Slitura_SGF.11194.3.p1	18	3	181	XP_022827127.1	9.73e-138	381	C-type lectin lectoxin-Lio2-like
Slitura_SGF.11749.1.p1	19	3	306	XP_022827544.1	0	619	transmembrane protease serine 9-like isoform X1
Slitura_SGF.11749.2.p1	19	3	306	XP_022827545.1	0	607	transmembrane protease serine 9-like isoform X2
Slitura_SGF.11749.3.p1	19	3	306	XP_022827545.1	0	607	transmembrane protease serine 9-like isoform X2
Slitura_SGF.11959.1.p1	37	2	254	XP_022827499.1	0	520	attacin-A-like
Slitura_SGF.11959.2.p1	37	2	254	XP_022827499.1	0	520	attacin-A-like
Slitura_SGF.12033.1.p1	38	2	325	XP_022827351.1	0	680	C-type mannose receptor 2-like
Slitura_SGF.12034.1.p1	38	2	325	XP_022827350.1	0	680	C-type mannose receptor 2-like
Slitura_SGF.12195.1.p1	39	2	216	XP_022828132.1	6.97e-163	447	GILT-like protein 3
Slitura_SGF.12199.1.p1	39	2	212	XP_022828354.1	1.8e-160	441	GILT-like protein 2
Slitura_SGF.12318.1.p1	20	3	455	XP_022828335.1	0	894	uncharacterized protein LOC111357762 isoform X1
Slitura_SGF.12318.2.p1	20	3	455	XP_022828335.1	0	894	uncharacterized protein LOC111357762 isoform X1
Slitura_SGF.12318.3.p1	20	3	373	ALJ30260.1	0	717	putative acetyltransferase ACT13
Slitura_SGF.12320.1.p1	40	2	244	XP_022828328.1	0	500	juvenile hormone-binding protein-like
Slitura_SGF.12321.1.p1	40	2	244	XP_022828051.1	0	506	juvenile hormone-binding protein-like
Slitura_SGF.12341.1.p1	21	3	270	XP_022828043.1	2.07e-163	454	cuticle protein 16.5-like
Slitura_SGF.12343.1.p1	21	3	211	XP_022827966.1	6.13e-121	341	cuticle protein 16.5-like
Slitura_SGF.12351.1.p1	21	3	270	XP_022828042.1	6.84e-167	462	cuticle protein 16.5-like
Slitura_SGF.12383.1.p1	41	2	213	XP_022828198.1	7.38e-147	407	collagen alpha-1(IV) chain-like
Slitura_SGF.12384.1.p1	41	2	719	XP_022828176.1	0	1424	mucin-2-like
Slitura_SGF.12717.1.p1	42	2	228	XP_022828602.1	2.02e-166	457	pro-resilin-like isoform X1
Slitura_SGF.12717.2.p1	42	2	213	XP_022828603.1	9.71e-155	427	pro-resilin-like isoform X2
Slitura_SGF.12956.1.p1	43	2	413	XP_022829307.1	0	843	uncharacterized protein LOC111358415 isoform X2
Slitura_SGF.12956.2.p1	43	2	417	XP_022829305.1	0	851	uncharacterized protein LOC111358415 isoform X1
Slitura_SGF.13108.1.p1	44	2	145	XP_022829181.1	2.29e-106	299	plasmatocyte-spreading peptide-like
Slitura_SGF.13108.2.p1	44	2	145	XP_022829181.1	2.29e-106	299	plasmatocyte-spreading peptide-like
Slitura_SGF.13310.1.p1	45	2	322	XP_022829206.1	0	659	calumenin-B isoform X2
Slitura_SGF.13310.2.p1	45	2	327	XP_022829205.1	0	670	calumenin-B isoform X1
Slitura_SGF.13353.1.p1	46	2	161	XP_022829636.1	9.75e-117	327	uncharacterized protein LOC111358644 isoform X2
Slitura_SGF.13353.2.p1	46	2	190	XP_022829635.1	5.71e-140	387	balbiani ring protein 3-like isoform X1
Slitura_SGF.13414.1.p1	47	2	610	XP_022829891.1	0	1256	netrin-B-like isoform X1
Slitura_SGF.13414.2.p1	47	2	557	XP_022829892.1	0	1140	netrin-1-like isoform X2
Slitura_SGF.13673.1.p1	22	3	198	XP_022830351.1	1.91e-123	347	larval/pupal cuticle protein H1C-like
Slitura_SGF.13680.1.p1	22	3	265	XP_022830346.1	1.6e-171	474	cuticle protein 16.5-like
Slitura_SGF.13681.1.p1	22	3	265	XP_022830345.1	1.97e-171	473	cuticle protein 16.5-like
Slitura_SGF.1405.1.p1	23	3	236	XP_022831370.1	1.07e-163	451	multiple coagulation factor deficiency protein 2 homolog isoform X1
Slitura_SGF.1405.2.p1	23	3	222	XP_022831396.1	1.22e-156	432	multiple coagulation factor deficiency protein 2 homolog isoform X3
Slitura_SGF.1405.3.p1	23	3	236	XP_022831370.1	1.07e-163	451	multiple coagulation factor deficiency protein 2 homolog isoform X1
Slitura_SGF.14130.1.p1	11	4	106	XP_022831095.1	2.74e-75	217	cysteine proteinase-like
Slitura_SGF.14130.2.p2	11	4	105	XP_022831096.1	3.47e-74	214	cysteine proteinase-like
Slitura_SGF.14130.3.p1	11	4	106	XP_022831095.1	2.74e-75	217	cysteine proteinase-like
Slitura_SGF.14130.4.p1	11	4	106	XP_022831095.1	2.74e-75	217	cysteine proteinase-like
Slitura_SGF.14164.1.p1	48	2	254	XP_022830894.1	0	528	uncharacterized protein LOC111359538 isoform X2
Slitura_SGF.14164.2.p1	48	2	255	XP_022830893.1	0	530	uncharacterized protein LOC111359538 isoform X1
Slitura_SGF.14252.1.p1	49	2	331	XP_022830613.1	0	676	meteorin-like protein isoform X1
Slitura_SGF.14252.2.p1	49	2	330	XP_022830614.1	0	673	meteorin-like protein isoform X2
Slitura_SGF.14443.1.p1	50	2	188	XP_022832066.1	2.3e-134	373	apolipophorin-3
Slitura_SGF.14443.2.p1	50	2	188	XP_022832066.1	2.3e-134	373	apolipophorin-3
Slitura_SGF.14467.1.p1	51	2	332	XP_022831539.1	0	680	uncharacterized protein LOC111360005 isoform X2
Slitura_SGF.14467.2.p1	51	2	350	XP_022831538.1	0	718	uncharacterized protein LOC111360005 isoform X1
Slitura_SGF.14781.1.p1	52	2	223	XP_022832049.1	1.01e-148	412	pupal cuticle protein-like
Slitura_SGF.14853.1.p1	53	2	680	XP_022831655.1	0	1411	glucose dehydrogenase [FAD, quinone]-like
Slitura_SGF.14886.1.p1	52	2	244	XP_022831981.1	1.39e-166	459	pupal cuticle protein-like
Slitura_SGF.1489.1.p1	4	9	132	XP_022831584.1	1.18e-94	268	larval cuticle protein LCP-17-like
Slitura_SGF.15031.1.p1	6	6	183	XP_022831811.1	2.11e-134	373	cuticle protein 16.8-like
Slitura_SGF.15261.1.p1	54	2	215	XP_022832672.1	1.03e-160	442	FK506-binding protein 2 isoform X2
Slitura_SGF.15261.2.p1	54	2	237	XP_022832671.1	2.1e-177	486	FK506-binding protein 2 isoform X1
Slitura_SGF.15350.1.p1	24	3	321	XP_022833045.1	0	580	glycine-rich cell wall structural protein-like
Slitura_SGF.15374.1.p1	24	2	346	XP_022832989.1	0	677	uncharacterized protein LOC111360923
Slitura_SGF.15414.1.p1	55	2	564	XP_022832964.1	0	1172	venom carboxylesterase-6-like
Slitura_SGF.15414.2.p1	55	2	564	XP_022832964.1	0	1172	venom carboxylesterase-6-like
Slitura_SGF.15743.1.p2	25	3	122	ALJ30212.1	7.22e-89	253	putative chemosensory protein CSP1
Slitura_SGF.15746.1.p1	25	3	122	XP_022834054.1	3.94e-86	246	ejaculatory bulb-specific protein 3-like
Slitura_SGF.15774.1.p1	8	5	126	XP_022834066.1	3.84e-92	261	ejaculatory bulb-specific protein 3-like
Slitura_SGF.15775.1.p1	8	5	128	ALJ30213.1	9.62e-92	261	putative chemosensory protein CSP2
Slitura_SGF.15775.2.p1	8	5	128	XP_022834060.1	1.27e-91	260	ejaculatory bulb-specific protein 3-like isoform X1
Slitura_SGF.15775.3.p1	8	5	128	ALJ30213.1	9.62e-92	261	putative chemosensory protein CSP2
Slitura_SGF.15776.1.p1	8	5	128	ALJ30216.1	4.45e-93	264	putative chemosensory protein CSP5
Slitura_SGF.15777.1.p1	56	2	200	XP_022834055.1	1.56e-147	407	uncharacterized protein LOC111361855
Slitura_SGF.15777.2.p1	56	2	146	XP_022834055.1	4.08e-106	301	uncharacterized protein LOC111361855
Slitura_SGF.15835.1.p1	57	2	584	XP_022834198.1	0	1167	nucleobindin-2-like isoform X1
Slitura_SGF.15835.2.p1	57	2	584	XP_022834199.1	0	1173	nucleobindin-2-like isoform X2
Slitura_SGF.16439.1.p1	58	2	324	XP_022815138.1	0	639	uncharacterized protein LOC111348636
Slitura_SGF.16445.1.p1	58	2	285	XP_022814918.1	0	564	ATP-dependent RNA helicase DHH1
Slitura_SGF.16457.1.p1	3	10	299	XP_022814724.1	0	542	uncharacterized protein LOC111348372 isoform X1
Slitura_SGF.16457.2.p1	3	10	299	XP_022814724.1	0	542	uncharacterized protein LOC111348372 isoform X1
Slitura_SGF.16457.3.p1	3	10	299	XP_022814724.1	0	517	uncharacterized protein LOC111348372 isoform X1
Slitura_SGF.16457.6.p1	3	10	266	XP_022814727.1	5.68e-178	490	uncharacterized protein LOC111348372 isoform X3
Slitura_SGF.16457.7.p1	3	10	266	XP_022814728.1	1.8e-176	486	uncharacterized protein LOC111348372 isoform X4
Slitura_SGF.16457.8.p1	3	10	266	XP_022814728.1	1.8e-176	486	uncharacterized protein LOC111348372 isoform X4
Slitura_SGF.16628.1.p1	1	23	190	XP_022835204.1	1.1e-125	352	larval cuticle protein A2B-like
Slitura_SGF.16794.1.p1	59	2	357	XP_022835389.1	0	695	transcription factor SOX-11 isoform X1
Slitura_SGF.16794.2.p1	59	2	268	XP_022835391.1	0	520	synaptonemal complex protein 4 isoform X2
Slitura_SGF.16929.1.p1	60	2	405	XP_022835590.1	0	800	leucine-rich repeat and immunoglobulin-like domain containing-NOGO receptor-interacting protein 4
Slitura_SGF.16929.2.p1	60	2	418	XP_022835590.1	0	833	leucine-rich repeat and immunoglobulin-like domain containing-NOGO receptor-interacting protein 4
Slitura_SGF.1784.1.p1	26	3	1326	XP_022835134.1	0	2692	fibulin-1-like isoform X3
Slitura_SGF.1784.2.p1	26	3	1325	XP_022835141.1	0	2688	fibulin-1-like isoform X4
Slitura_SGF.1784.3.p1	26	3	1340	XP_022835121.1	0	2719	fibulin-1-like isoform X1
Slitura_SGF.2165.1.p1	61	2	174	XP_022837262.1	6.66e-126	351	uncharacterized protein LOC111364586
Slitura_SGF.2241.1.p1	61	2	141	XP_022837315.1	1.15e-103	292	uncharacterized protein LOC111364622
Slitura_SGF.2689.1.p1	62	2	932	XP_022837871.1	0	1903	dorsal-ventral patterning protein Sog isoform X1
Slitura_SGF.2689.2.p1	62	2	930	XP_022837873.1	0	1899	dorsal-ventral patterning protein Sog isoform X2
Slitura_SGF.2775.1.p1	4	9	140	XP_022814059.1	1.06e-97	277	larval cuticle protein LCP-17-like
Slitura_SGF.2776.1.p2	4	9	138	XP_022814060.1	3.87e-97	275	cuticle protein CP14.6-like
Slitura_SGF.2777.1.p2	4	9	128	XP_022814231.1	5.68e-92	261	larval cuticle protein LCP-14-like
Slitura_SGF.281.1.p1	28	3	826	XP_022834918.1	0	1699	papilin-like isoform X1
Slitura_SGF.281.2.p1	28	3	824	XP_022834990.1	0	1694	ADAMTS-like protein 4 isoform X2
Slitura_SGF.281.3.p1	28	3	617	XP_022834918.1	0	1269	papilin-like isoform X1
Slitura_SGF.2833.1.p1	24	3	310	XP_022814028.1	0	528	glycine-rich cell wall structural protein
Slitura_SGF.2986.1.p1	63	2	590	XP_022814621.1	0	1236	chitooligosaccharidolytic beta-N-acetylglucosaminidase
Slitura_SGF.2986.2.p1	63	3	590	XP_022814621.1	0	1236	chitooligosaccharidolytic beta-N-acetylglucosaminidase
Slitura_SGF.299.1.p1	25	3	126	XP_022817359.1	5.53e-91	259	ejaculatory bulb-specific protein 3-like
Slitura_SGF.3163.1.p2	64	2	244	XP_022815014.1	1.97e-137	386	histidine-rich glycoprotein-like
Slitura_SGF.3232.1.p1	65	2	368	XP_022814741.1	0	750	protein decapentaplegic isoform X1
Slitura_SGF.3232.2.p1	65	2	368	XP_022814741.1	0	750	protein decapentaplegic isoform X1
Slitura_SGF.3244.1.p1	53	2	699	XP_022815022.1	0	1445	glucose dehydrogenase [FAD, quinone]-like
Slitura_SGF.3282.1.p2	64	2	244	XP_022814808.1	5.06e-138	387	histidine-rich glycoprotein-like
Slitura_SGF.3420.1.p1	3	10	255	XP_022815024.1	9.14e-171	471	uncharacterized protein LOC111348593 isoform X1
Slitura_SGF.3420.2.p1	3	10	255	XP_022815024.1	9.14e-171	471	uncharacterized protein LOC111348593 isoform X1
Slitura_SGF.3420.3.p1	3	10	255	XP_022815024.1	9.14e-171	471	uncharacterized protein LOC111348593 isoform X1
Slitura_SGF.3420.4.p1	3	10	244	XP_022815025.1	4.71e-164	453	uncharacterized protein LOC111348593 isoform X2
Slitura_SGF.3425.1.p1	12	4	120	XP_022815028.1	3.88e-80	249	serum response factor-binding protein 1-like
Slitura_SGF.3425.2.p2	12	4	220	XP_022815028.1	2.06e-139	396	serum response factor-binding protein 1-like
Slitura_SGF.3425.3.p1	12	4	421	XP_022815028.1	0	676	serum response factor-binding protein 1-like
Slitura_SGF.3425.4.p1	12	4	421	XP_022815028.1	0	710	serum response factor-binding protein 1-like
Slitura_SGF.3650.1.p1	1	23	169	XP_022815600.1	4.83e-124	345	larval cuticle protein A3A-like
Slitura_SGF.3651.1.p1	1	23	179	XP_022815599.1	1.78e-119	335	larval cuticle protein A2B-like
Slitura_SGF.3817.1.p1	66	2	104	XP_022815493.1	1.05e-72	211	uncharacterized protein LOC111348824 isoform X2
Slitura_SGF.3817.2.p1	66	2	105	XP_022815492.1	1.53e-72	210	uncharacterized protein LOC111348824 isoform X1
Slitura_SGF.3856.1.p1	67	2	696	XP_022815485.1	0	1431	serine proteinase stubble isoform X1
Slitura_SGF.3856.2.p1	67	2	683	XP_022815486.1	0	1402	serine proteinase stubble isoform X2
Slitura_SGF.4012.1.p1	13	4	168	XP_022816382.1	1.16e-120	337	inducible metalloproteinase inhibitor protein-like
Slitura_SGF.4015.1.p1	13	4	166	XP_022816597.1	8.24e-116	325	inducible metalloproteinase inhibitor protein-like
Slitura_SGF.4015.2.p1	13	4	166	XP_022816596.1	1.17e-116	327	inducible metalloproteinase inhibitor protein-like
Slitura_SGF.4015.3.p1	13	4	166	XP_022816597.1	1.1e-115	324	inducible metalloproteinase inhibitor protein-like
Slitura_SGF.4017.1.p1	68	2	168	XP_022816594.1	5.47e-123	343	inducible metalloproteinase inhibitor protein-like
Slitura_SGF.4018.1.p1	68	2	155	XP_022816221.1	7.92e-114	318	uncharacterized protein LOC111349353
Slitura_SGF.4108.1.p1	4	9	148	XP_022816175.1	1.74e-103	292	larval cuticle protein LCP-22-like
Slitura_SGF.4109.1.p1	4	9	183	XP_022816174.1	1.34e-128	358	larval cuticle protein LCP-22-like
Slitura_SGF.4110.1.p1	4	9	193	XP_022816666.1	3.84e-134	373	larval cuticle protein LCP-17-like
Slitura_SGF.4111.1.p1	14	4	339	XP_022816173.1	0	644	larval cuticle protein LCP-30-like
Slitura_SGF.4112.2.p1	69	2	112	XP_022816379.1	8.56e-77	222	larval cuticle protein 16/17-like
Slitura_SGF.4114.1.p1	69	2	113	XP_022816447.1	7.77e-79	227	larval cuticle protein 16/17-like
Slitura_SGF.4116.1.p1	4	9	134	XP_022816372.1	3.3e-94	267	endocuticle structural glycoprotein SgAbd-8-like
Slitura_SGF.4117.1.p1	4	9	153	XP_022816544.1	3.56e-105	296	endocuticle structural glycoprotein SgAbd-2-like
Slitura_SGF.4118.1.p1	29	3	114	XP_022816548.1	2.39e-80	231	endocuticle structural glycoprotein SgAbd-5-like isoform X2
Slitura_SGF.4119.1.p1	29	3	126	XP_022816497.1	2.8e-91	259	endocuticle structural glycoprotein SgAbd-5-like isoform X1
Slitura_SGF.4119.2.p1	29	3	119	XP_022816498.1	6.66e-85	243	endocuticle structural glycoprotein SgAbd-5-like isoform X2
Slitura_SGF.4120.1.p1	6	6	116	XP_022816499.1	2.29e-81	233	endocuticle structural protein SgAbd-6-like
Slitura_SGF.4121.1.p1	6	6	120	XP_022816395.1	8.28e-85	243	endocuticle structural glycoprotein SgAbd-5-like isoform X1
Slitura_SGF.4122.1.p1	6	6	115	XP_022816526.1	2.15e-81	233	endocuticle structural glycoprotein SgAbd-5-like
Slitura_SGF.4124.1.p1	6	6	119	XP_022816508.1	7.88e-84	240	endocuticle structural glycoprotein ABD-5-like
Slitura_SGF.4128.1.p1	6	6	103	XP_022816772.1	9.08e-74	213	endocuticle structural glycoprotein ABD-5-like
Slitura_SGF.4195.1.p1	70	2	2776	XP_022816586.1	0	3779	collagen alpha-2(IV) chain-like isoform X19
Slitura_SGF.4195.2.p1	70	2	369	XP_022816589.1	4.84e-140	491	collagen alpha-2(IV) chain-like isoform X22
Slitura_SGF.4215.1.p1	71	2	200	XP_022816184.1	1.19e-150	416	tissue inhibitor of metalloproteinase isoform X2
Slitura_SGF.4215.2.p1	71	2	232	XP_022816183.1	1.15e-175	481	tissue inhibitor of metalloproteinase isoform X1
Slitura_SGF.4255.1.p1	1	13	171	XP_022816643.1	6.84e-125	348	cuticle protein 8-like
Slitura_SGF.4256.1.p1	1	23	138	XP_022816441.1	7.11e-100	282	cuticle protein 19-like
Slitura_SGF.4257.1.p1	1	23	175	XP_022816468.1	1.02e-126	353	cuticle protein 7-like isoform X1
Slitura_SGF.4257.2.p1	1	23	174	XP_022816469.1	5.29e-126	351	cuticle protein 7-like isoform X2
Slitura_SGF.4278.1.p2	1	23	183	XP_022815962.1	1.19e-123	346	cuticle protein 7-like
Slitura_SGF.4279.2.p2	1	23	162	TKX27855.1	6.64e-96	274	cuticular protein RR-2
Slitura_SGF.4279.4.p1	1	23	226	XP_022816268.1	2.98e-147	421	uncharacterized protein LOC111349396
Slitura_SGF.4279.5.p1	1	23	211	XP_022816269.1	1.36e-141	406	uncharacterized protein LOC111349398
Slitura_SGF.4283.1.p1	1	23	163	XP_022815947.1	1.62e-113	318	cuticle protein 8-like
Slitura_SGF.4285.1.p1	1	23	416	XP_022815919.1	0	837	uncharacterized protein LOC111349161
Slitura_SGF.4286.1.p1	1	23	162	XP_022815948.1	7.51e-109	306	cuticle protein 7-like
Slitura_SGF.4286.2.p1	1	23	162	XP_022815949.1	1.08e-110	311	cuticle protein 7-like
Slitura_SGF.4287.1.p1	1	23	152	XP_022816271.1	2.03e-99	293	histidine-rich protein PFHRP-II-like
Slitura_SGF.4290.1.p1	1	23	220	XP_022815933.1	1.51e-149	414	cuticle protein 8-like
Slitura_SGF.4291.1.p1	1	23	492	XP_022816631.1	0	947	signaling mucin HKR1-like
Slitura_SGF.4332.1.p1	30	3	510	XP_022816072.1	0	1023	uncharacterized protein LOC111349259
Slitura_SGF.4332.2.p1	30	3	401	TKX27881.1	0	803	cuticular protein RR-1
Slitura_SGF.4332.3.p1	30	3	401	TKX27881.1	0	803	cuticular protein RR-1
Slitura_SGF.435.2.p1	72	2	114	XP_022814177.1	4.83e-83	238	CHH-like protein isoform X1
Slitura_SGF.435.3.p1	72	2	108	XP_022814187.1	3.75e-78	225	CHH-like protein isoform X2
Slitura_SGF.4359.1.p1	73	2	121	XP_022816669.1	2.99e-87	249	uncharacterized protein LOC111349697 isoform X1
Slitura_SGF.4359.2.p1	73	2	116	XP_022816670.1	1.44e-83	239	uncharacterized protein LOC111349697 isoform X2
Slitura_SGF.4378.1.p1	31	3	385	XP_022815888.1	0	807	uncharacterized protein LOC111349142
Slitura_SGF.4378.2.p1	31	3	385	XP_022815888.1	0	807	uncharacterized protein LOC111349142
Slitura_SGF.4378.3.p1	31	3	385	XP_022815888.1	0	807	uncharacterized protein LOC111349142
Slitura_SGF.4568.1.p1	74	2	670	XP_022817034.1	0	1389	coagulation factor VII isoform X2
Slitura_SGF.4568.2.p1	74	2	296	XP_022817034.1	0	533	coagulation factor VII isoform X2
Slitura_SGF.4957.1.p1	75	2	3338	XP_022817381.1	0	6787	papilin-like isoform X3
Slitura_SGF.4957.2.p1	75	2	3253	XP_022817383.1	0	6096	papilin-like isoform X5
Slitura_SGF.5096.1.p1	76	2	403	XP_022817921.1	0	831	venom protease-like
Slitura_SGF.5096.2.p1	76	2	403	XP_022817921.1	0	831	venom protease-like
Slitura_SGF.516.10.p1	2	17	188	XP_022821854.1	3.82e-123	345	myb-like protein I isoform X12
Slitura_SGF.516.11.p1	2	17	188	XP_022821854.1	1.36e-122	343	myb-like protein I isoform X12
Slitura_SGF.516.12.p1	2	17	177	XP_022822425.1	2.23e-114	322	myb-like protein I isoform X19
Slitura_SGF.516.13.p1	2	17	188	XP_022821772.1	1.44e-123	346	uncharacterized protein DDB_G0287625-like isoform X11
Slitura_SGF.516.14.p1	2	17	184	XP_022822094.1	4.67e-124	347	myb-like protein I isoform X15
Slitura_SGF.516.15.p1	2	17	184	XP_022822257.1	7.4e-124	347	GATA zinc finger domain-containing protein 15-like isoform X17
Slitura_SGF.516.16.p1	2	17	186	XP_022822017.1	6.78e-123	344	GATA zinc finger domain-containing protein 15-like isoform X14
Slitura_SGF.516.17.p1	2	17	184	XP_022822173.1	3.92e-124	347	mitochondrial substrate carrier family protein Y-like isoform X16
Slitura_SGF.516.19.p1	2	17	192	XP_022821280.1	2.22e-107	305	uncharacterized protein DDB_G0287625-like isoform X5
Slitura_SGF.516.2.p1	2	17	207	XP_022821134.1	8.53e-138	384	GATA zinc finger domain-containing protein 15-like isoform X3
Slitura_SGF.516.20.p1	2	17	174	XP_022822503.1	5.51e-115	323	variant surface antigen E-like isoform X20
Slitura_SGF.516.3.p1	2	17	210	XP_022820980.1	1.98e-139	388	GATA zinc finger domain-containing protein 15-like isoform X1
Slitura_SGF.516.4.p1	2	17	210	XP_022821059.1	1e-139	389	GATA zinc finger domain-containing protein 15-like isoform X2
Slitura_SGF.516.6.p1	2	17	197	XP_022821280.1	1.05e-131	367	uncharacterized protein DDB_G0287625-like isoform X5
Slitura_SGF.516.7.p1	2	17	199	XP_022821220.1	1.69e-130	364	myb-like protein I isoform X4
Slitura_SGF.516.8.p1	2	17	197	XP_022821354.1	7.74e-132	368	GATA zinc finger domain-containing protein 15-like isoform X6
Slitura_SGF.516.9.p1	2	17	197	XP_022821354.1	7.74e-132	368	GATA zinc finger domain-containing protein 15-like isoform X6
Slitura_SGF.5171.1.p1	77	2	115	XP_022817844.1	1.5e-81	234	uncharacterized protein LOC111350470
Slitura_SGF.5172.1.p1	77	2	114	XP_022817835.1	3.82e-81	233	uncharacterized protein LOC111350462
Slitura_SGF.528.1.p1	78	2	324	XP_022819238.1	0	662	tenascin-like
Slitura_SGF.528.2.p1	78	2	324	XP_022819238.1	0	662	tenascin-like
Slitura_SGF.5317.1.p1	10	4	147	XP_022817839.1	3.07e-94	268	proline-rich protein 4-like
Slitura_SGF.5553.1.p1	7	6	878	XP_022818257.1	0	1838	A disintegrin and metalloproteinase with thrombospondin motifs 1 isoform X1
Slitura_SGF.5553.2.p1	7	6	878	XP_022818257.1	0	1838	A disintegrin and metalloproteinase with thrombospondin motifs 1 isoform X1
Slitura_SGF.5553.3.p1	7	6	877	XP_022818259.1	0	1833	A disintegrin and metalloproteinase with thrombospondin motifs 1 isoform X2
Slitura_SGF.5553.4.p1	7	6	694	XP_022818257.1	0	1463	A disintegrin and metalloproteinase with thrombospondin motifs 1 isoform X1
Slitura_SGF.5553.5.p1	7	6	695	XP_022818257.1	0	1464	A disintegrin and metalloproteinase with thrombospondin motifs 1 isoform X1
Slitura_SGF.5553.6.p1	7	6	693	XP_022818259.1	0	1460	A disintegrin and metalloproteinase with thrombospondin motifs 1 isoform X2
Slitura_SGF.5571.2.p1	79	2	288	XP_022817942.1	0	600	uncharacterized protein LOC111350556
Slitura_SGF.5574.1.p1	79	2	285	XP_022817893.1	0	598	uncharacterized protein LOC111350507
Slitura_SGF.5599.1.p1	80	2	136	XP_022818452.1	4.11e-97	275	uncharacterized protein LOC111350954
Slitura_SGF.5602.1.p1	80	2	139	XP_022818449.1	3.47e-101	285	uncharacterized protein LOC111350952
Slitura_SGF.57.1.p1	81	2	223	XP_022814237.1	3.11e-161	444	hemolymph lipopolysaccharide-binding protein-like
Slitura_SGF.6162.1.p1	82	2	211	XP_022819217.1	5.62e-160	440	ferritin subunit-like
Slitura_SGF.6162.2.p1	82	2	211	XP_022819217.1	5.62e-160	440	ferritin subunit-like
Slitura_SGF.6169.1.p1	83	2	234	XP_022819214.1	1.35e-177	486	ferritin, lower subunit isoform X2
Slitura_SGF.6169.2.p1	83	2	231	XP_022819215.1	8.65e-175	479	ferritin, lower subunit isoform X3
Slitura_SGF.640.2.p1	84	2	261	XP_022821692.1	0	543	protein obstructor-E isoform X1
Slitura_SGF.640.3.p1	84	2	236	XP_022821702.1	1.18e-178	489	protein obstructor-E isoform X2
Slitura_SGF.65.1.p1	81	2	123	XP_022814237.1	5.61e-40	134	hemolymph lipopolysaccharide-binding protein-like
Slitura_SGF.6523.1.p1	85	2	173	XP_022820006.1	1.51e-124	347	superoxide dismutase [Cu-Zn]-like
Slitura_SGF.6523.2.p1	85	2	173	XP_022820006.1	1.51e-124	347	superoxide dismutase [Cu-Zn]-like
Slitura_SGF.7047.1.p1	86	2	375	XP_022819928.1	0	782	uncharacterized protein LOC111351933 isoform X1
Slitura_SGF.7047.2.p1	86	2	344	XP_022819929.1	0	717	uncharacterized protein LOC111351933 isoform X2
Slitura_SGF.7244.1.p1	32	3	223	XP_022821058.1	2.11e-171	470	uncharacterized protein LOC111352680
Slitura_SGF.7302.2.p1	32	3	221	XP_022821214.1	7.38e-169	463	uncharacterized protein LOC111352788
Slitura_SGF.7323.1.p1	87	2	542	XP_022820708.1	0	1135	uncharacterized protein LOC111352439 isoform X1
Slitura_SGF.7323.2.p1	87	2	536	XP_022820709.1	0	1123	uncharacterized protein LOC111352439 isoform X2
Slitura_SGF.7559.1.p1	1	23	192	TKX27901.1	6.42e-127	355	cuticular protein RR-2
Slitura_SGF.7559.2.p1	1	23	200	TKX27900.1	2.64e-131	367	cuticular protein RR-2
Slitura_SGF.7560.1.p1	1	23	191	XP_022820409.1	4.2e-125	350	larval/pupal rigid cuticle protein 66-like
Slitura_SGF.7577.1.p1	1	23	134	XP_022820329.1	2.9e-92	263	larval/pupal rigid cuticle protein 66-like
Slitura_SGF.7602.1.p1	88	2	315	XP_022820844.1	0	636	putative mediator of RNA polymerase II transcription subunit 26 isoform X1
Slitura_SGF.7602.2.p1	88	2	314	XP_022820845.1	0	634	putative mediator of RNA polymerase II transcription subunit 26 isoform X2
Slitura_SGF.7854.1.p1	89	2	229	XP_022821940.1	9.62e-170	466	uncharacterized protein LOC111353229 isoform X1
Slitura_SGF.7854.2.p1	89	2	191	XP_022821941.1	2.62e-140	389	uncharacterized protein LOC111353229 isoform X2
Slitura_SGF.7856.1.p1	90	2	265	XP_022822185.1	0	540	uncharacterized protein LOC111353406
Slitura_SGF.7856.2.p1	90	2	244	XP_022822185.1	0	497	uncharacterized protein LOC111353406
Slitura_SGF.80.1.p1	14	4	325	XP_022814731.1	0	585	pupal cuticle protein 36-like
Slitura_SGF.8032.1.p1	15	4	352	XP_022821517.1	0	733	uncharacterized protein LOC111352989 isoform X1
Slitura_SGF.8032.2.p1	15	4	348	XP_022821520.1	0	724	uncharacterized protein LOC111352989 isoform X2
Slitura_SGF.8032.3.p1	15	4	203	XP_022821522.1	4.8e-156	429	uncharacterized protein LOC111352989 isoform X4
Slitura_SGF.8032.4.p1	15	4	207	XP_022821521.1	3.4e-159	437	uncharacterized protein LOC111352989 isoform X3
Slitura_SGF.81.1.p1	91	2	199	XP_022814853.1	1.17e-135	377	pupal cuticle protein 36-like
Slitura_SGF.8367.1.p1	92	2	209	XP_022822931.1	2.01e-155	429	uncharacterized protein LOC111353940 isoform X2
Slitura_SGF.8369.1.p1	92	2	222	XP_022822932.1	7.84e-170	468	uncharacterized protein LOC111353941
Slitura_SGF.85.1.p1	91	2	225	XP_022814447.1	1.61e-152	422	pupal cuticle protein 36-like
Slitura_SGF.8637.1.p1	33	3	559	XP_022823201.1	6.63e-170	520	uncharacterized protein LOC111354141
Slitura_SGF.8637.4.p1	33	3	448	XP_022823201.1	0	823	uncharacterized protein LOC111354141
Slitura_SGF.8637.5.p1	33	3	560	XP_022823201.1	7.33e-172	525	uncharacterized protein LOC111354141
Slitura_SGF.866.1.p1	9	5	398	XP_022820046.1	0	808	antichymotrypsin-2-like isoform X7
Slitura_SGF.866.2.p1	9	5	401	XP_022819993.1	0	811	antichymotrypsin-2-like isoform X1
Slitura_SGF.866.3.p1	9	5	401	XP_022820001.1	0	813	antichymotrypsin-2-like isoform X2
Slitura_SGF.866.4.p1	9	5	401	XP_022820010.1	0	815	antichymotrypsin-2-like isoform X3
Slitura_SGF.866.5.p1	9	5	400	XP_022820037.1	0	811	serine protease inhibitor 3/4-like isoform X6
Slitura_SGF.88.1.p1	14	4	368	XP_022814220.1	0	721	pupal cuticle protein 36-like isoform X1
Slitura_SGF.88.2.p1	14	4	368	XP_022814227.1	0	720	pupal cuticle protein 36-like isoform X2
Slitura_SGF.9062.1.p1	93	2	341	XP_022823633.1	0	710	torso-like protein isoform X1
Slitura_SGF.9062.2.p1	93	2	341	XP_022823634.1	0	711	torso-like protein isoform X2
Slitura_SGF.97.1.p1	5	7	397	XP_022838043.1	0	799	antichymotrypsin-1-like isoform X7
Slitura_SGF.97.2.p1	5	7	396	XP_022813967.1	0	796	antichymotrypsin-1-like isoform X10
Slitura_SGF.97.3.p1	5	7	401	XP_022837574.1	0	807	antichymotrypsin-1-like isoform X1
Slitura_SGF.97.4.p1	5	7	397	XP_022837867.1	0	794	antichymotrypsin-1-like isoform X5
Slitura_SGF.97.5.p1	5	7	397	XP_022837652.1	0	799	antichymotrypsin-1-like isoform X2
Slitura_SGF.97.6.p1	5	7	396	XP_022814123.1	0	797	antichymotrypsin-1-like isoform X12
Slitura_SGF.97.7.p1	5	7	397	XP_022837693.1	0	799	antichymotrypsin-1-like isoform X3
Slitura_SGF.978.1.p1	32	3	217	XP_022825988.1	6.35e-166	456	uncharacterized protein LOC111356021
Slitura_SGF.9884.5.p1	94	2	517	XP_022824843.1	0	1044	LOW QUALITY PROTEIN: uncharacterized protein LOC111355292
Slitura_SGF.9884.8.p1	94	2	517	XP_022824843.1	0	1044	LOW QUALITY PROTEIN: uncharacterized protein LOC111355292

## Sheet: pfam
Protein ID	Pfam ID	Pfam name	Pfam description	E-value	score	bias
Slitura_SGF.10527.1.p1	PF16077.5	Spaetzle	Spaetzle	2.1e-22	79.5	1.8
Slitura_SGF.10527.2.p1	PF16077.5	Spaetzle	Spaetzle	2e-22	79.5	1.8
Slitura_SGF.10527.3.p1	PF16077.5	Spaetzle	Spaetzle	2.1e-22	79.5	1.8
Slitura_SGF.10562.1.p1	PF07172.11	GRP	Glycine rich protein family	4.6e-05	24	12.1
Slitura_SGF.10562.1.p1	PF07172.11	GRP	Glycine rich protein family	4.6e-05	24	12.1
Slitura_SGF.10942.1.p1	PF00089.26	Trypsin	Trypsin	3.6e-70	236.2	0
Slitura_SGF.10942.1.p1	PF13365.6	Trypsin_2	Trypsin-like peptidase domain	3.2e-06	28.1	0
Slitura_SGF.10943.1.p1	PF00089.26	Trypsin	Trypsin	1.2e-60	205.1	0
Slitura_SGF.10943.1.p1	PF13365.6	Trypsin_2	Trypsin-like peptidase domain	3.3e-05	24.8	0
Slitura_SGF.10958.1.p1	PF13883.6	Pyrid_oxidase_2	Pyridoxamine 5'-phosphate oxidase	8.8e-50	169	0
Slitura_SGF.10958.2.p1	PF13883.6	Pyrid_oxidase_2	Pyridoxamine 5'-phosphate oxidase	8.8e-50	169	0
Slitura_SGF.10958.3.p1	PF13883.6	Pyrid_oxidase_2	Pyridoxamine 5'-phosphate oxidase	8.8e-50	169	0
Slitura_SGF.11109.1.p1	PF06401.11	Alpha-2-MRAP_C	Alpha-2-macroglobulin RAP, C-terminal domain	5.4e-75	252	31.2
Slitura_SGF.11109.1.p1	PF06401.11	Alpha-2-MRAP_C	Alpha-2-macroglobulin RAP, C-terminal domain	5.4e-75	252	31.2
Slitura_SGF.11109.1.p1	PF06401.11	Alpha-2-MRAP_C	Alpha-2-macroglobulin RAP, C-terminal domain	5.4e-75	252	31.2
Slitura_SGF.11109.1.p1	PF06400.11	Alpha-2-MRAP_N	Alpha-2-macroglobulin RAP, N-terminal domain	1.5e-46	157.2	22.7
Slitura_SGF.11109.1.p1	PF06400.11	Alpha-2-MRAP_N	Alpha-2-macroglobulin RAP, N-terminal domain	1.5e-46	157.2	22.7
Slitura_SGF.11109.1.p1	PF06400.11	Alpha-2-MRAP_N	Alpha-2-macroglobulin RAP, N-terminal domain	1.5e-46	157.2	22.7
Slitura_SGF.11109.2.p1	PF06401.11	Alpha-2-MRAP_C	Alpha-2-macroglobulin RAP, C-terminal domain	3.2e-75	252.8	30.5
Slitura_SGF.11109.2.p1	PF06401.11	Alpha-2-MRAP_C	Alpha-2-macroglobulin RAP, C-terminal domain	3.2e-75	252.8	30.5
Slitura_SGF.11109.2.p1	PF06401.11	Alpha-2-MRAP_C	Alpha-2-macroglobulin RAP, C-terminal domain	3.2e-75	252.8	30.5
Slitura_SGF.11109.2.p1	PF06400.11	Alpha-2-MRAP_N	Alpha-2-macroglobulin RAP, N-terminal domain	1.1e-46	157.6	22.3
Slitura_SGF.11109.2.p1	PF06400.11	Alpha-2-MRAP_N	Alpha-2-macroglobulin RAP, N-terminal domain	1.1e-46	157.6	22.3
Slitura_SGF.11109.2.p1	PF06400.11	Alpha-2-MRAP_N	Alpha-2-macroglobulin RAP, N-terminal domain	1.1e-46	157.6	22.3
Slitura_SGF.11154.1.p1	PF00379.23	Chitin_bind_4	Insect cuticle protein	3.9e-13	49.7	6.5
Slitura_SGF.11194.1.p1	PF00059.21	Lectin_C	Lectin C-type domain	1.1e-12	48.6	0.2
Slitura_SGF.11194.2.p1	PF00059.21	Lectin_C	Lectin C-type domain	1.1e-12	48.6	0.2
Slitura_SGF.11194.3.p1	PF00059.21	Lectin_C	Lectin C-type domain	1.1e-12	48.6	0.2
Slitura_SGF.11749.1.p1	PF00089.26	Trypsin	Trypsin	7.3e-29	101.2	0.2
Slitura_SGF.11749.2.p1	PF00089.26	Trypsin	Trypsin	1.2e-28	100.5	0.2
Slitura_SGF.11749.3.p1	PF00089.26	Trypsin	Trypsin	1.2e-28	100.5	0.2
Slitura_SGF.11959.1.p1	PF03769.15	Attacin_C	Attacin, C-terminal region	1.9e-35	121.7	8.5
Slitura_SGF.11959.1.p1	PF03769.15	Attacin_C	Attacin, C-terminal region	1.9e-35	121.7	8.5
Slitura_SGF.11959.1.p1	PF03768.15	Attacin_N	Attacin, N-terminal region	6.4e-11	42.2	1.6
Slitura_SGF.11959.2.p1	PF03769.15	Attacin_C	Attacin, C-terminal region	1.9e-35	121.7	8.5
Slitura_SGF.11959.2.p1	PF03769.15	Attacin_C	Attacin, C-terminal region	1.9e-35	121.7	8.5
Slitura_SGF.11959.2.p1	PF03768.15	Attacin_N	Attacin, N-terminal region	6.4e-11	42.2	1.6
Slitura_SGF.12033.1.p1	PF00059.21	Lectin_C	Lectin C-type domain	1.6e-25	90	0
Slitura_SGF.12033.1.p1	PF00059.21	Lectin_C	Lectin C-type domain	1.6e-25	90	0
Slitura_SGF.12034.1.p1	PF00059.21	Lectin_C	Lectin C-type domain	1.7e-26	93	0
Slitura_SGF.12034.1.p1	PF00059.21	Lectin_C	Lectin C-type domain	1.7e-26	93	0
Slitura_SGF.12195.1.p1	PF03227.16	GILT	Gamma interferon inducible lysosomal thiol reductase (GILT)	1.3e-17	64	0.1
Slitura_SGF.12199.1.p1	PF03227.16	GILT	Gamma interferon inducible lysosomal thiol reductase (GILT)	6.4e-15	55.3	0.1
Slitura_SGF.12320.1.p1	PF06585.11	JHBP	Haemolymph juvenile hormone binding protein (JHBP)	8.3e-17	61.2	0.1
Slitura_SGF.12321.1.p1	PF06585.11	JHBP	Haemolymph juvenile hormone binding protein (JHBP)	1.2e-17	63.9	0.3
Slitura_SGF.12341.1.p1	PF11018.8	Cuticle_3	Pupal cuticle protein C1	2.2e-05	24.8	110.7
Slitura_SGF.12341.1.p1	PF11018.8	Cuticle_3	Pupal cuticle protein C1	2.2e-05	24.8	110.7
Slitura_SGF.12341.1.p1	PF11018.8	Cuticle_3	Pupal cuticle protein C1	2.2e-05	24.8	110.7
Slitura_SGF.12343.1.p1	PF11018.8	Cuticle_3	Pupal cuticle protein C1	7.9e-05	22.9	65.3
Slitura_SGF.12343.1.p1	PF11018.8	Cuticle_3	Pupal cuticle protein C1	7.9e-05	22.9	65.3
Slitura_SGF.12383.1.p1	PF07142.12	DUF1388	Repeat of unknown function (DUF1388)	6.8e-08	32.3	0
Slitura_SGF.12383.1.p1	PF07142.12	DUF1388	Repeat of unknown function (DUF1388)	6.8e-08	32.3	0
Slitura_SGF.12383.1.p1	PF07142.12	DUF1388	Repeat of unknown function (DUF1388)	6.8e-08	32.3	0
Slitura_SGF.12383.1.p1	PF00050.21	Kazal_1	Kazal-type serine protease inhibitor domain	1.7e-07	31.1	2.8
Slitura_SGF.12383.1.p1	PF07648.15	Kazal_2	Kazal-type serine protease inhibitor domain	6.3e-07	29.4	4.3
Slitura_SGF.12384.1.p1	PF07648.15	Kazal_2	Kazal-type serine protease inhibitor domain	1.1e-17	63.8	40.8
Slitura_SGF.12384.1.p1	PF07648.15	Kazal_2	Kazal-type serine protease inhibitor domain	1.1e-17	63.8	40.8
Slitura_SGF.12384.1.p1	PF07648.15	Kazal_2	Kazal-type serine protease inhibitor domain	1.1e-17	63.8	40.8
Slitura_SGF.12384.1.p1	PF07648.15	Kazal_2	Kazal-type serine protease inhibitor domain	1.1e-17	63.8	40.8
Slitura_SGF.12384.1.p1	PF00050.21	Kazal_1	Kazal-type serine protease inhibitor domain	1.9e-17	63	36.5
Slitura_SGF.12384.1.p1	PF00050.21	Kazal_1	Kazal-type serine protease inhibitor domain	1.9e-17	63	36.5
Slitura_SGF.12384.1.p1	PF00050.21	Kazal_1	Kazal-type serine protease inhibitor domain	1.9e-17	63	36.5
Slitura_SGF.12384.1.p1	PF00050.21	Kazal_1	Kazal-type serine protease inhibitor domain	1.9e-17	63	36.5
Slitura_SGF.12717.1.p1	PF00379.23	Chitin_bind_4	Insect cuticle protein	9.1e-12	45.3	5.2
Slitura_SGF.12717.2.p1	PF00379.23	Chitin_bind_4	Insect cuticle protein	4.6e-10	39.9	0.2
Slitura_SGF.12956.1.p1	PF16033.5	DUF4789	Domain of unknown function (DUF4789)	1.7e-37	127.9	50.1
Slitura_SGF.12956.1.p1	PF16033.5	DUF4789	Domain of unknown function (DUF4789)	1.7e-37	127.9	50.1
Slitura_SGF.12956.1.p1	PF16033.5	DUF4789	Domain of unknown function (DUF4789)	1.7e-37	127.9	50.1
Slitura_SGF.12956.1.p1	PF16033.5	DUF4789	Domain of unknown function (DUF4789)	1.7e-37	127.9	50.1
Slitura_SGF.12956.1.p1	PF16033.5	DUF4789	Domain of unknown function (DUF4789)	1.7e-37	127.9	50.1
Slitura_SGF.12956.1.p1	PF16033.5	DUF4789	Domain of unknown function (DUF4789)	1.7e-37	127.9	50.1
Slitura_SGF.12956.1.p1	PF16033.5	DUF4789	Domain of unknown function (DUF4789)	1.7e-37	127.9	50.1
Slitura_SGF.12956.1.p1	PF16033.5	DUF4789	Domain of unknown function (DUF4789)	1.7e-37	127.9	50.1
Slitura_SGF.12956.2.p1	PF16033.5	DUF4789	Domain of unknown function (DUF4789)	2.2e-37	127.6	49.2
Slitura_SGF.12956.2.p1	PF16033.5	DUF4789	Domain of unknown function (DUF4789)	2.2e-37	127.6	49.2
Slitura_SGF.12956.2.p1	PF16033.5	DUF4789	Domain of unknown function (DUF4789)	2.2e-37	127.6	49.2
Slitura_SGF.12956.2.p1	PF16033.5	DUF4789	Domain of unknown function (DUF4789)	2.2e-37	127.6	49.2
Slitura_SGF.12956.2.p1	PF16033.5	DUF4789	Domain of unknown function (DUF4789)	2.2e-37	127.6	49.2
Slitura_SGF.12956.2.p1	PF16033.5	DUF4789	Domain of unknown function (DUF4789)	2.2e-37	127.6	49.2
Slitura_SGF.12956.2.p1	PF16033.5	DUF4789	Domain of unknown function (DUF4789)	2.2e-37	127.6	49.2
Slitura_SGF.12956.2.p1	PF16033.5	DUF4789	Domain of unknown function (DUF4789)	2.2e-37	127.6	49.2
Slitura_SGF.13108.1.p1	PF02425.15	GBP_PSP	Paralytic/GBP/PSP peptide	1.8e-11	43.5	5.1
Slitura_SGF.13108.2.p1	PF02425.15	GBP_PSP	Paralytic/GBP/PSP peptide	1.8e-11	43.5	5.1
Slitura_SGF.13310.1.p1	PF00036.32	EF-hand_1	EF hand	4.3e-14	50.9	10.5
Slitura_SGF.13310.1.p1	PF00036.32	EF-hand_1	EF hand	4.3e-14	50.9	10.5
Slitura_SGF.13310.1.p1	PF00036.32	EF-hand_1	EF hand	4.3e-14	50.9	10.5
Slitura_SGF.13310.1.p1	PF00036.32	EF-hand_1	EF hand	4.3e-14	50.9	10.5
Slitura_SGF.13310.1.p1	PF00036.32	EF-hand_1	EF hand	4.3e-14	50.9	10.5
Slitura_SGF.13310.1.p1	PF13499.6	EF-hand_7	EF-hand domain pair	1.2e-13	51.3	15.4
Slitura_SGF.13310.1.p1	PF13499.6	EF-hand_7	EF-hand domain pair	1.2e-13	51.3	15.4
Slitura_SGF.13310.1.p1	PF13499.6	EF-hand_7	EF-hand domain pair	1.2e-13	51.3	15.4
Slitura_SGF.13310.1.p1	PF13499.6	EF-hand_7	EF-hand domain pair	1.2e-13	51.3	15.4
Slitura_SGF.13310.1.p1	PF13405.6	EF-hand_6	EF-hand domain	5.8e-12	44.5	8.4
Slitura_SGF.13310.1.p1	PF13405.6	EF-hand_6	EF-hand domain	5.8e-12	44.5	8.4
Slitura_SGF.13310.1.p1	PF13405.6	EF-hand_6	EF-hand domain	5.8e-12	44.5	8.4
Slitura_SGF.13310.1.p1	PF13405.6	EF-hand_6	EF-hand domain	5.8e-12	44.5	8.4
Slitura_SGF.13310.1.p1	PF13405.6	EF-hand_6	EF-hand domain	5.8e-12	44.5	8.4
Slitura_SGF.13310.1.p1	PF13833.6	EF-hand_8	EF-hand domain pair	5.1e-06	26.2	12
Slitura_SGF.13310.1.p1	PF13833.6	EF-hand_8	EF-hand domain pair	5.1e-06	26.2	12
Slitura_SGF.13310.1.p1	PF13833.6	EF-hand_8	EF-hand domain pair	5.1e-06	26.2	12
Slitura_SGF.13310.1.p1	PF13833.6	EF-hand_8	EF-hand domain pair	5.1e-06	26.2	12
Slitura_SGF.13310.1.p1	PF13833.6	EF-hand_8	EF-hand domain pair	5.1e-06	26.2	12
Slitura_SGF.13310.2.p1	PF13405.6	EF-hand_6	EF-hand domain	3e-10	39.2	6.7
Slitura_SGF.13310.2.p1	PF13405.6	EF-hand_6	EF-hand domain	3e-10	39.2	6.7
Slitura_SGF.13310.2.p1	PF13405.6	EF-hand_6	EF-hand domain	3e-10	39.2	6.7
Slitura_SGF.13310.2.p1	PF13405.6	EF-hand_6	EF-hand domain	3e-10	39.2	6.7
Slitura_SGF.13310.2.p1	PF13405.6	EF-hand_6	EF-hand domain	3e-10	39.2	6.7
Slitura_SGF.13310.2.p1	PF13499.6	EF-hand_7	EF-hand domain pair	7.2e-10	39.2	14.6
Slitura_SGF.13310.2.p1	PF13499.6	EF-hand_7	EF-hand domain pair	7.2e-10	39.2	14.6
Slitura_SGF.13310.2.p1	PF13499.6	EF-hand_7	EF-hand domain pair	7.2e-10	39.2	14.6
Slitura_SGF.13310.2.p1	PF13499.6	EF-hand_7	EF-hand domain pair	7.2e-10	39.2	14.6
Slitura_SGF.13310.2.p1	PF00036.32	EF-hand_1	EF hand	7.5e-10	37.7	10.8
Slitura_SGF.13310.2.p1	PF00036.32	EF-hand_1	EF hand	7.5e-10	37.7	10.8
Slitura_SGF.13310.2.p1	PF00036.32	EF-hand_1	EF hand	7.5e-10	37.7	10.8
Slitura_SGF.13310.2.p1	PF00036.32	EF-hand_1	EF hand	7.5e-10	37.7	10.8
Slitura_SGF.13310.2.p1	PF00036.32	EF-hand_1	EF hand	7.5e-10	37.7	10.8
Slitura_SGF.13310.2.p1	PF00036.32	EF-hand_1	EF hand	7.5e-10	37.7	10.8
Slitura_SGF.13310.2.p1	PF13833.6	EF-hand_8	EF-hand domain pair	2.9e-05	23.8	8.5
Slitura_SGF.13310.2.p1	PF13833.6	EF-hand_8	EF-hand domain pair	2.9e-05	23.8	8.5
Slitura_SGF.13310.2.p1	PF13833.6	EF-hand_8	EF-hand domain pair	2.9e-05	23.8	8.5
Slitura_SGF.13310.2.p1	PF13833.6	EF-hand_8	EF-hand domain pair	2.9e-05	23.8	8.5
Slitura_SGF.13310.2.p1	PF13833.6	EF-hand_8	EF-hand domain pair	2.9e-05	23.8	8.5
Slitura_SGF.13353.1.p1	PF00341.17	PDGF	PDGF/VEGF domain	8.6e-07	29.2	3.9
Slitura_SGF.13414.1.p1	PF00055.17	Laminin_N	Laminin N-terminal (Domain VI)	4.3e-72	242.5	0
Slitura_SGF.13414.1.p1	PF00055.17	Laminin_N	Laminin N-terminal (Domain VI)	4.3e-72	242.5	0
Slitura_SGF.13414.1.p1	PF00055.17	Laminin_N	Laminin N-terminal (Domain VI)	4.3e-72	242.5	0
Slitura_SGF.13414.1.p1	PF00055.17	Laminin_N	Laminin N-terminal (Domain VI)	4.3e-72	242.5	0
Slitura_SGF.13414.1.p1	PF00053.24	Laminin_EGF	Laminin EGF domain	4.3e-25	87.6	68.8
Slitura_SGF.13414.1.p1	PF00053.24	Laminin_EGF	Laminin EGF domain	4.3e-25	87.6	68.8
Slitura_SGF.13414.1.p1	PF00053.24	Laminin_EGF	Laminin EGF domain	4.3e-25	87.6	68.8
Slitura_SGF.13414.1.p1	PF00053.24	Laminin_EGF	Laminin EGF domain	4.3e-25	87.6	68.8
Slitura_SGF.13414.1.p1	PF00053.24	Laminin_EGF	Laminin EGF domain	4.3e-25	87.6	68.8
Slitura_SGF.13414.1.p1	PF01759.21	NTR	UNC-6/NTR/C345C module	3.6e-23	81.4	0
Slitura_SGF.13414.2.p1	PF00055.17	Laminin_N	Laminin N-terminal (Domain VI)	3.5e-72	242.8	0
Slitura_SGF.13414.2.p1	PF00055.17	Laminin_N	Laminin N-terminal (Domain VI)	3.5e-72	242.8	0
Slitura_SGF.13414.2.p1	PF00055.17	Laminin_N	Laminin N-terminal (Domain VI)	3.5e-72	242.8	0
Slitura_SGF.13414.2.p1	PF00055.17	Laminin_N	Laminin N-terminal (Domain VI)	3.5e-72	242.8	0
Slitura_SGF.13414.2.p1	PF00053.24	Laminin_EGF	Laminin EGF domain	1.5e-26	92.3	61.6
Slitura_SGF.13414.2.p1	PF00053.24	Laminin_EGF	Laminin EGF domain	1.5e-26	92.3	61.6
Slitura_SGF.13414.2.p1	PF00053.24	Laminin_EGF	Laminin EGF domain	1.5e-26	92.3	61.6
Slitura_SGF.13414.2.p1	PF00053.24	Laminin_EGF	Laminin EGF domain	1.5e-26	92.3	61.6
Slitura_SGF.13680.1.p1	PF04527.12	Retinin_C	Drosophila Retinin like protein	8.8e-10	38.7	66.7
Slitura_SGF.13680.1.p1	PF04527.12	Retinin_C	Drosophila Retinin like protein	8.8e-10	38.7	66.7
Slitura_SGF.13680.1.p1	PF04527.12	Retinin_C	Drosophila Retinin like protein	8.8e-10	38.7	66.7
Slitura_SGF.13680.1.p1	PF04527.12	Retinin_C	Drosophila Retinin like protein	8.8e-10	38.7	66.7
Slitura_SGF.13681.1.p1	PF04527.12	Retinin_C	Drosophila Retinin like protein	3.6e-09	36.8	69.6
Slitura_SGF.13681.1.p1	PF04527.12	Retinin_C	Drosophila Retinin like protein	3.6e-09	36.8	69.6
Slitura_SGF.13681.1.p1	PF04527.12	Retinin_C	Drosophila Retinin like protein	3.6e-09	36.8	69.6
Slitura_SGF.13681.1.p1	PF04527.12	Retinin_C	Drosophila Retinin like protein	3.6e-09	36.8	69.6
Slitura_SGF.1405.1.p1	PF13499.6	EF-hand_7	EF-hand domain pair	2.7e-10	40.5	0.1
Slitura_SGF.1405.1.p1	PF13405.6	EF-hand_6	EF-hand domain	1.6e-07	30.7	0.2
Slitura_SGF.1405.1.p1	PF13405.6	EF-hand_6	EF-hand domain	1.6e-07	30.7	0.2
Slitura_SGF.1405.1.p1	PF00036.32	EF-hand_1	EF hand	4.2e-06	25.9	0
Slitura_SGF.1405.1.p1	PF00036.32	EF-hand_1	EF hand	4.2e-06	25.9	0
Slitura_SGF.1405.2.p1	PF13499.6	EF-hand_7	EF-hand domain pair	3.4e-10	40.2	0.5
Slitura_SGF.1405.2.p1	PF13405.6	EF-hand_6	EF-hand domain	1.6e-08	33.8	0.3
Slitura_SGF.1405.2.p1	PF13405.6	EF-hand_6	EF-hand domain	1.6e-08	33.8	0.3
Slitura_SGF.1405.2.p1	PF00036.32	EF-hand_1	EF hand	5.5e-08	31.8	0.2
Slitura_SGF.1405.2.p1	PF00036.32	EF-hand_1	EF hand	5.5e-08	31.8	0.2
Slitura_SGF.1405.2.p1	PF13202.6	EF-hand_5	EF hand	3.1e-05	23.2	0.1
Slitura_SGF.1405.2.p1	PF13202.6	EF-hand_5	EF hand	3.1e-05	23.2	0.1
Slitura_SGF.1405.3.p1	PF13499.6	EF-hand_7	EF-hand domain pair	2.7e-10	40.5	0.1
Slitura_SGF.1405.3.p1	PF13405.6	EF-hand_6	EF-hand domain	1.6e-07	30.7	0.2
Slitura_SGF.1405.3.p1	PF13405.6	EF-hand_6	EF-hand domain	1.6e-07	30.7	0.2
Slitura_SGF.1405.3.p1	PF00036.32	EF-hand_1	EF hand	4.2e-06	25.9	0
Slitura_SGF.1405.3.p1	PF00036.32	EF-hand_1	EF hand	4.2e-06	25.9	0
Slitura_SGF.14130.1.p1	PF08246.12	Inhibitor_I29	Cathepsin propeptide inhibitor domain (I29)	1.9e-12	47.4	6.1
Slitura_SGF.14130.2.p2	PF08246.12	Inhibitor_I29	Cathepsin propeptide inhibitor domain (I29)	4.3e-10	39.9	5.5
Slitura_SGF.14130.3.p1	PF08246.12	Inhibitor_I29	Cathepsin propeptide inhibitor domain (I29)	1.9e-12	47.4	6.1
Slitura_SGF.14130.4.p1	PF08246.12	Inhibitor_I29	Cathepsin propeptide inhibitor domain (I29)	1.9e-12	47.4	6.1
Slitura_SGF.14443.1.p1	PF07464.11	ApoLp-III	Apolipophorin-III precursor (apoLp-III)	5.4e-38	130.4	23.4
Slitura_SGF.14443.1.p1	PF01442.18	Apolipoprotein	Apolipoprotein A1/A4/E domain	8.7e-10	38.8	22
Slitura_SGF.14443.1.p1	PF01442.18	Apolipoprotein	Apolipoprotein A1/A4/E domain	8.7e-10	38.8	22
Slitura_SGF.14443.2.p1	PF07464.11	ApoLp-III	Apolipophorin-III precursor (apoLp-III)	5.4e-38	130.4	23.4
Slitura_SGF.14443.2.p1	PF01442.18	Apolipoprotein	Apolipoprotein A1/A4/E domain	8.7e-10	38.8	22
Slitura_SGF.14443.2.p1	PF01442.18	Apolipoprotein	Apolipoprotein A1/A4/E domain	8.7e-10	38.8	22
Slitura_SGF.14853.1.p1	PF00732.19	GMC_oxred_N	GMC oxidoreductase	4.2e-67	226.6	0
Slitura_SGF.14853.1.p1	PF05199.13	GMC_oxred_C	GMC oxidoreductase	1.5e-37	129.3	0.1
Slitura_SGF.14853.1.p1	PF01266.24	DAO	FAD dependent oxidoreductase	2.8e-05	23.9	0
Slitura_SGF.1489.1.p1	PF00379.23	Chitin_bind_4	Insect cuticle protein	1.4e-12	47.9	0.9
Slitura_SGF.15031.1.p1	PF00379.23	Chitin_bind_4	Insect cuticle protein	6.3e-11	42.6	4.1
Slitura_SGF.15261.1.p1	PF00254.28	FKBP_C	FKBP-type peptidyl-prolyl cis-trans isomerase	8.9e-35	118.9	0
Slitura_SGF.15261.1.p1	PF00036.32	EF-hand_1	EF hand	3e-10	38.9	2
Slitura_SGF.15261.1.p1	PF00036.32	EF-hand_1	EF hand	3e-10	38.9	2
Slitura_SGF.15261.1.p1	PF13405.6	EF-hand_6	EF-hand domain	1.2e-07	31.1	0.4
Slitura_SGF.15261.1.p1	PF13405.6	EF-hand_6	EF-hand domain	1.2e-07	31.1	0.4
Slitura_SGF.15261.1.p1	PF13499.6	EF-hand_7	EF-hand domain pair	1.4e-07	31.8	1.7
Slitura_SGF.15261.1.p1	PF13202.6	EF-hand_5	EF hand	2.4e-07	30	1.1
Slitura_SGF.15261.1.p1	PF13202.6	EF-hand_5	EF hand	2.4e-07	30	1.1
Slitura_SGF.15261.1.p1	PF13833.6	EF-hand_8	EF-hand domain pair	6.5e-05	22.7	0.8
Slitura_SGF.15261.1.p1	PF13833.6	EF-hand_8	EF-hand domain pair	6.5e-05	22.7	0.8
Slitura_SGF.15261.2.p1	PF00254.28	FKBP_C	FKBP-type peptidyl-prolyl cis-trans isomerase	8.7e-35	118.9	0
Slitura_SGF.15261.2.p1	PF00036.32	EF-hand_1	EF hand	1.4e-13	49.4	5.9
Slitura_SGF.15261.2.p1	PF00036.32	EF-hand_1	EF hand	1.4e-13	49.4	5.9
Slitura_SGF.15261.2.p1	PF00036.32	EF-hand_1	EF hand	1.4e-13	49.4	5.9
Slitura_SGF.15261.2.p1	PF13405.6	EF-hand_6	EF-hand domain	1.7e-11	43.1	3
Slitura_SGF.15261.2.p1	PF13405.6	EF-hand_6	EF-hand domain	1.7e-11	43.1	3
Slitura_SGF.15261.2.p1	PF13405.6	EF-hand_6	EF-hand domain	1.7e-11	43.1	3
Slitura_SGF.15261.2.p1	PF13202.6	EF-hand_5	EF hand	1.6e-10	40	4.1
Slitura_SGF.15261.2.p1	PF13202.6	EF-hand_5	EF hand	1.6e-10	40	4.1
Slitura_SGF.15261.2.p1	PF13202.6	EF-hand_5	EF hand	1.6e-10	40	4.1
Slitura_SGF.15261.2.p1	PF13499.6	EF-hand_7	EF-hand domain pair	2.6e-09	37.4	7.5
Slitura_SGF.15261.2.p1	PF13499.6	EF-hand_7	EF-hand domain pair	2.6e-09	37.4	7.5
Slitura_SGF.15261.2.p1	PF13833.6	EF-hand_8	EF-hand domain pair	1.2e-05	25	4.2
Slitura_SGF.15261.2.p1	PF13833.6	EF-hand_8	EF-hand domain pair	1.2e-05	25	4.2
Slitura_SGF.15261.2.p1	PF13833.6	EF-hand_8	EF-hand domain pair	1.2e-05	25	4.2
Slitura_SGF.15350.1.p1	PF03103.17	DUF243	Domain of unknown function (DUF243)	7.2e-28	96.8	9.4
Slitura_SGF.15374.1.p1	PF03103.17	DUF243	Domain of unknown function (DUF243)	4.8e-26	90.9	10.6
Slitura_SGF.15414.1.p1	PF00135.28	COesterase	Carboxylesterase family	1.8e-142	475.9	0
Slitura_SGF.15414.1.p1	PF07859.13	Abhydrolase_3	alpha/beta hydrolase fold	2.8e-08	33.9	0
Slitura_SGF.15414.2.p1	PF00135.28	COesterase	Carboxylesterase family	1.8e-142	475.9	0
Slitura_SGF.15414.2.p1	PF07859.13	Abhydrolase_3	alpha/beta hydrolase fold	2.8e-08	33.9	0
Slitura_SGF.15743.1.p2	PF03392.13	OS-D	Insect pheromone-binding family, A10/OS-D	7.5e-36	122.1	0.8
Slitura_SGF.15746.1.p1	PF03392.13	OS-D	Insect pheromone-binding family, A10/OS-D	3.6e-35	119.9	2.8
Slitura_SGF.15774.1.p1	PF03392.13	OS-D	Insect pheromone-binding family, A10/OS-D	2e-34	117.5	6.4
Slitura_SGF.15775.1.p1	PF03392.13	OS-D	Insect pheromone-binding family, A10/OS-D	1.6e-35	121	2.7
Slitura_SGF.15775.2.p1	PF03392.13	OS-D	Insect pheromone-binding family, A10/OS-D	5e-36	122.7	3
Slitura_SGF.15775.3.p1	PF03392.13	OS-D	Insect pheromone-binding family, A10/OS-D	1.6e-35	121	2.7
Slitura_SGF.15776.1.p1	PF03392.13	OS-D	Insect pheromone-binding family, A10/OS-D	4.6e-35	119.6	0.6
Slitura_SGF.15777.1.p1	PF03392.13	OS-D	Insect pheromone-binding family, A10/OS-D	3.7e-10	39.7	0.2
Slitura_SGF.15777.2.p1	PF03392.13	OS-D	Insect pheromone-binding family, A10/OS-D	2.3e-11	43.7	0.5
Slitura_SGF.15835.1.p1	PF13405.6	EF-hand_6	EF-hand domain	2.1e-09	36.5	6.6
Slitura_SGF.15835.1.p1	PF13405.6	EF-hand_6	EF-hand domain	2.1e-09	36.5	6.6
Slitura_SGF.15835.1.p1	PF13405.6	EF-hand_6	EF-hand domain	2.1e-09	36.5	6.6
Slitura_SGF.15835.1.p1	PF13499.6	EF-hand_7	EF-hand domain pair	1.6e-08	34.9	8.1
Slitura_SGF.15835.1.p1	PF13499.6	EF-hand_7	EF-hand domain pair	1.6e-08	34.9	8.1
Slitura_SGF.15835.1.p1	PF00036.32	EF-hand_1	EF hand	5.8e-06	25.5	4.4
Slitura_SGF.15835.1.p1	PF00036.32	EF-hand_1	EF hand	5.8e-06	25.5	4.4
Slitura_SGF.15835.2.p1	PF13405.6	EF-hand_6	EF-hand domain	3.2e-09	36	6.5
Slitura_SGF.15835.2.p1	PF13405.6	EF-hand_6	EF-hand domain	3.2e-09	36	6.5
Slitura_SGF.15835.2.p1	PF13405.6	EF-hand_6	EF-hand domain	3.2e-09	36	6.5
Slitura_SGF.15835.2.p1	PF13499.6	EF-hand_7	EF-hand domain pair	3.4e-08	33.8	9.1
Slitura_SGF.15835.2.p1	PF13499.6	EF-hand_7	EF-hand domain pair	3.4e-08	33.8	9.1
Slitura_SGF.15835.2.p1	PF13499.6	EF-hand_7	EF-hand domain pair	3.4e-08	33.8	9.1
Slitura_SGF.15835.2.p1	PF00036.32	EF-hand_1	EF hand	2.6e-05	23.5	5.9
Slitura_SGF.15835.2.p1	PF00036.32	EF-hand_1	EF hand	2.6e-05	23.5	5.9
Slitura_SGF.16439.1.p1	PF00379.23	Chitin_bind_4	Insect cuticle protein	2.5e-06	27.9	7
Slitura_SGF.16439.1.p1	PF00379.23	Chitin_bind_4	Insect cuticle protein	2.5e-06	27.9	7
Slitura_SGF.16445.1.p1	PF00379.23	Chitin_bind_4	Insect cuticle protein	2.7e-06	27.8	7
Slitura_SGF.16445.1.p1	PF00379.23	Chitin_bind_4	Insect cuticle protein	2.7e-06	27.8	7
Slitura_SGF.16457.1.p1	PF05802.11	EspB	Enterobacterial EspB protein	4.9e-06	26.7	14.6
Slitura_SGF.16457.1.p1	PF05802.11	EspB	Enterobacterial EspB protein	4.9e-06	26.7	14.6
Slitura_SGF.16457.1.p1	PF05802.11	EspB	Enterobacterial EspB protein	4.9e-06	26.7	14.6
Slitura_SGF.16457.1.p1	PF01442.18	Apolipoprotein	Apolipoprotein A1/A4/E domain	4.4e-05	23.4	8
Slitura_SGF.16457.1.p1	PF01442.18	Apolipoprotein	Apolipoprotein A1/A4/E domain	4.4e-05	23.4	8
Slitura_SGF.16457.2.p1	PF05802.11	EspB	Enterobacterial EspB protein	4.9e-06	26.7	14.6
Slitura_SGF.16457.2.p1	PF05802.11	EspB	Enterobacterial EspB protein	4.9e-06	26.7	14.6
Slitura_SGF.16457.2.p1	PF05802.11	EspB	Enterobacterial EspB protein	4.9e-06	26.7	14.6
Slitura_SGF.16457.2.p1	PF01442.18	Apolipoprotein	Apolipoprotein A1/A4/E domain	4.4e-05	23.4	8
Slitura_SGF.16457.2.p1	PF01442.18	Apolipoprotein	Apolipoprotein A1/A4/E domain	4.4e-05	23.4	8
Slitura_SGF.16457.3.p1	PF01442.18	Apolipoprotein	Apolipoprotein A1/A4/E domain	3.8e-05	23.6	7.9
Slitura_SGF.16457.3.p1	PF01442.18	Apolipoprotein	Apolipoprotein A1/A4/E domain	3.8e-05	23.6	7.9
Slitura_SGF.16457.6.p1	PF01442.18	Apolipoprotein	Apolipoprotein A1/A4/E domain	1.9e-05	24.6	7.4
Slitura_SGF.16457.6.p1	PF01442.18	Apolipoprotein	Apolipoprotein A1/A4/E domain	1.9e-05	24.6	7.4
Slitura_SGF.16457.7.p1	PF01442.18	Apolipoprotein	Apolipoprotein A1/A4/E domain	9.2e-05	22.4	9
Slitura_SGF.16457.7.p1	PF01442.18	Apolipoprotein	Apolipoprotein A1/A4/E domain	9.2e-05	22.4	9
Slitura_SGF.16457.8.p1	PF01442.18	Apolipoprotein	Apolipoprotein A1/A4/E domain	9.2e-05	22.4	9
Slitura_SGF.16457.8.p1	PF01442.18	Apolipoprotein	Apolipoprotein A1/A4/E domain	9.2e-05	22.4	9
Slitura_SGF.16628.1.p1	PF00379.23	Chitin_bind_4	Insect cuticle protein	9.4e-12	45.3	3.6
Slitura_SGF.16929.1.p1	PF13855.6	LRR_8	Leucine rich repeat	5.4e-26	90.1	16.9
Slitura_SGF.16929.1.p1	PF13855.6	LRR_8	Leucine rich repeat	5.4e-26	90.1	16.9
Slitura_SGF.16929.1.p1	PF13855.6	LRR_8	Leucine rich repeat	5.4e-26	90.1	16.9
Slitura_SGF.16929.1.p1	PF13855.6	LRR_8	Leucine rich repeat	5.4e-26	90.1	16.9
Slitura_SGF.16929.1.p1	PF13855.6	LRR_8	Leucine rich repeat	5.4e-26	90.1	16.9
Slitura_SGF.16929.1.p1	PF13855.6	LRR_8	Leucine rich repeat	5.4e-26	90.1	16.9
Slitura_SGF.16929.1.p1	PF12799.7	LRR_4	Leucine Rich repeats (2 copies)	7.6e-12	45.3	24.1
Slitura_SGF.16929.1.p1	PF12799.7	LRR_4	Leucine Rich repeats (2 copies)	7.6e-12	45.3	24.1
Slitura_SGF.16929.1.p1	PF12799.7	LRR_4	Leucine Rich repeats (2 copies)	7.6e-12	45.3	24.1
Slitura_SGF.16929.1.p1	PF12799.7	LRR_4	Leucine Rich repeats (2 copies)	7.6e-12	45.3	24.1
Slitura_SGF.16929.1.p1	PF12799.7	LRR_4	Leucine Rich repeats (2 copies)	7.6e-12	45.3	24.1
Slitura_SGF.16929.1.p1	PF12799.7	LRR_4	Leucine Rich repeats (2 copies)	7.6e-12	45.3	24.1
Slitura_SGF.16929.1.p1	PF12799.7	LRR_4	Leucine Rich repeats (2 copies)	7.6e-12	45.3	24.1
Slitura_SGF.16929.1.p1	PF00560.33	LRR_1	Leucine Rich Repeat	4.6e-07	29.5	7.5
Slitura_SGF.16929.1.p1	PF00560.33	LRR_1	Leucine Rich Repeat	4.6e-07	29.5	7.5
Slitura_SGF.16929.1.p1	PF00560.33	LRR_1	Leucine Rich Repeat	4.6e-07	29.5	7.5
Slitura_SGF.16929.1.p1	PF00560.33	LRR_1	Leucine Rich Repeat	4.6e-07	29.5	7.5
Slitura_SGF.16929.1.p1	PF00560.33	LRR_1	Leucine Rich Repeat	4.6e-07	29.5	7.5
Slitura_SGF.16929.2.p1	PF13855.6	LRR_8	Leucine rich repeat	1.5e-21	75.9	11.8
Slitura_SGF.16929.2.p1	PF13855.6	LRR_8	Leucine rich repeat	1.5e-21	75.9	11.8
Slitura_SGF.16929.2.p1	PF13855.6	LRR_8	Leucine rich repeat	1.5e-21	75.9	11.8
Slitura_SGF.16929.2.p1	PF13855.6	LRR_8	Leucine rich repeat	1.5e-21	75.9	11.8
Slitura_SGF.16929.2.p1	PF13855.6	LRR_8	Leucine rich repeat	1.5e-21	75.9	11.8
Slitura_SGF.16929.2.p1	PF12799.7	LRR_4	Leucine Rich repeats (2 copies)	1.8e-08	34.5	17
Slitura_SGF.16929.2.p1	PF12799.7	LRR_4	Leucine Rich repeats (2 copies)	1.8e-08	34.5	17
Slitura_SGF.16929.2.p1	PF12799.7	LRR_4	Leucine Rich repeats (2 copies)	1.8e-08	34.5	17
Slitura_SGF.16929.2.p1	PF12799.7	LRR_4	Leucine Rich repeats (2 copies)	1.8e-08	34.5	17
Slitura_SGF.16929.2.p1	PF12799.7	LRR_4	Leucine Rich repeats (2 copies)	1.8e-08	34.5	17
Slitura_SGF.16929.2.p1	PF12799.7	LRR_4	Leucine Rich repeats (2 copies)	1.8e-08	34.5	17
Slitura_SGF.16929.2.p1	PF00560.33	LRR_1	Leucine Rich Repeat	3.8e-05	23.7	7.8
Slitura_SGF.16929.2.p1	PF00560.33	LRR_1	Leucine Rich Repeat	3.8e-05	23.7	7.8
Slitura_SGF.16929.2.p1	PF00560.33	LRR_1	Leucine Rich Repeat	3.8e-05	23.7	7.8
Slitura_SGF.16929.2.p1	PF00560.33	LRR_1	Leucine Rich Repeat	3.8e-05	23.7	7.8
Slitura_SGF.1784.1.p1	PF07645.15	EGF_CA	Calcium-binding EGF domain	3.4e-95	312	193.9
Slitura_SGF.1784.1.p1	PF07645.15	EGF_CA	Calcium-binding EGF domain	3.4e-95	312	193.9
Slitura_SGF.1784.1.p1	PF07645.15	EGF_CA	Calcium-binding EGF domain	3.4e-95	312	193.9
Slitura_SGF.1784.1.p1	PF07645.15	EGF_CA	Calcium-binding EGF domain	3.4e-95	312	193.9
Slitura_SGF.1784.1.p1	PF07645.15	EGF_CA	Calcium-binding EGF domain	3.4e-95	312	193.9
Slitura_SGF.1784.1.p1	PF07645.15	EGF_CA	Calcium-binding EGF domain	3.4e-95	312	193.9
Slitura_SGF.1784.1.p1	PF07645.15	EGF_CA	Calcium-binding EGF domain	3.4e-95	312	193.9
Slitura_SGF.1784.1.p1	PF07645.15	EGF_CA	Calcium-binding EGF domain	3.4e-95	312	193.9
Slitura_SGF.1784.1.p1	PF07645.15	EGF_CA	Calcium-binding EGF domain	3.4e-95	312	193.9
Slitura_SGF.1784.1.p1	PF07645.15	EGF_CA	Calcium-binding EGF domain	3.4e-95	312	193.9
Slitura_SGF.1784.1.p1	PF07645.15	EGF_CA	Calcium-binding EGF domain	3.4e-95	312	193.9
Slitura_SGF.1784.1.p1	PF07645.15	EGF_CA	Calcium-binding EGF domain	3.4e-95	312	193.9
Slitura_SGF.1784.1.p1	PF07645.15	EGF_CA	Calcium-binding EGF domain	3.4e-95	312	193.9
Slitura_SGF.1784.1.p1	PF07645.15	EGF_CA	Calcium-binding EGF domain	3.4e-95	312	193.9
Slitura_SGF.1784.1.p1	PF07645.15	EGF_CA	Calcium-binding EGF domain	3.4e-95	312	193.9
Slitura_SGF.1784.1.p1	PF07645.15	EGF_CA	Calcium-binding EGF domain	3.4e-95	312	193.9
Slitura_SGF.1784.1.p1	PF07645.15	EGF_CA	Calcium-binding EGF domain	3.4e-95	312	193.9
Slitura_SGF.1784.1.p1	PF07645.15	EGF_CA	Calcium-binding EGF domain	3.4e-95	312	193.9
Slitura_SGF.1784.1.p1	PF12662.7	cEGF	Complement Clr-like EGF-like	8.2e-61	201.5	123
Slitura_SGF.1784.1.p1	PF12662.7	cEGF	Complement Clr-like EGF-like	8.2e-61	201.5	123
Slitura_SGF.1784.1.p1	PF12662.7	cEGF	Complement Clr-like EGF-like	8.2e-61	201.5	123
Slitura_SGF.1784.1.p1	PF12662.7	cEGF	Complement Clr-like EGF-like	8.2e-61	201.5	123
Slitura_SGF.1784.1.p1	PF12662.7	cEGF	Complement Clr-like EGF-like	8.2e-61	201.5	123
Slitura_SGF.1784.1.p1	PF12662.7	cEGF	Complement Clr-like EGF-like	8.2e-61	201.5	123
Slitura_SGF.1784.1.p1	PF12662.7	cEGF	Complement Clr-like EGF-like	8.2e-61	201.5	123
Slitura_SGF.1784.1.p1	PF12662.7	cEGF	Complement Clr-like EGF-like	8.2e-61	201.5	123
Slitura_SGF.1784.1.p1	PF12662.7	cEGF	Complement Clr-like EGF-like	8.2e-61	201.5	123
Slitura_SGF.1784.1.p1	PF12662.7	cEGF	Complement Clr-like EGF-like	8.2e-61	201.5	123
Slitura_SGF.1784.1.p1	PF12662.7	cEGF	Complement Clr-like EGF-like	8.2e-61	201.5	123
Slitura_SGF.1784.1.p1	PF12662.7	cEGF	Complement Clr-like EGF-like	8.2e-61	201.5	123
Slitura_SGF.1784.1.p1	PF12662.7	cEGF	Complement Clr-like EGF-like	8.2e-61	201.5	123
Slitura_SGF.1784.1.p1	PF12662.7	cEGF	Complement Clr-like EGF-like	8.2e-61	201.5	123
Slitura_SGF.1784.1.p1	PF12662.7	cEGF	Complement Clr-like EGF-like	8.2e-61	201.5	123
Slitura_SGF.1784.1.p1	PF12662.7	cEGF	Complement Clr-like EGF-like	8.2e-61	201.5	123
Slitura_SGF.1784.1.p1	PF12662.7	cEGF	Complement Clr-like EGF-like	8.2e-61	201.5	123
Slitura_SGF.1784.1.p1	PF14670.6	FXa_inhibition	Coagulation Factor Xa inhibitory site	1.7e-22	79.4	191.1
Slitura_SGF.1784.1.p1	PF14670.6	FXa_inhibition	Coagulation Factor Xa inhibitory site	1.7e-22	79.4	191.1
Slitura_SGF.1784.1.p1	PF14670.6	FXa_inhibition	Coagulation Factor Xa inhibitory site	1.7e-22	79.4	191.1
Slitura_SGF.1784.1.p1	PF14670.6	FXa_inhibition	Coagulation Factor Xa inhibitory site	1.7e-22	79.4	191.1
Slitura_SGF.1784.1.p1	PF14670.6	FXa_inhibition	Coagulation Factor Xa inhibitory site	1.7e-22	79.4	191.1
Slitura_SGF.1784.1.p1	PF14670.6	FXa_inhibition	Coagulation Factor Xa inhibitory site	1.7e-22	79.4	191.1
Slitura_SGF.1784.1.p1	PF14670.6	FXa_inhibition	Coagulation Factor Xa inhibitory site	1.7e-22	79.4	191.1
Slitura_SGF.1784.1.p1	PF14670.6	FXa_inhibition	Coagulation Factor Xa inhibitory site	1.7e-22	79.4	191.1
Slitura_SGF.1784.1.p1	PF14670.6	FXa_inhibition	Coagulation Factor Xa inhibitory site	1.7e-22	79.4	191.1
Slitura_SGF.1784.1.p1	PF14670.6	FXa_inhibition	Coagulation Factor Xa inhibitory site	1.7e-22	79.4	191.1
Slitura_SGF.1784.1.p1	PF14670.6	FXa_inhibition	Coagulation Factor Xa inhibitory site	1.7e-22	79.4	191.1
Slitura_SGF.1784.1.p1	PF14670.6	FXa_inhibition	Coagulation Factor Xa inhibitory site	1.7e-22	79.4	191.1
Slitura_SGF.1784.1.p1	PF14670.6	FXa_inhibition	Coagulation Factor Xa inhibitory site	1.7e-22	79.4	191.1
Slitura_SGF.1784.1.p1	PF14670.6	FXa_inhibition	Coagulation Factor Xa inhibitory site	1.7e-22	79.4	191.1
Slitura_SGF.1784.1.p1	PF14670.6	FXa_inhibition	Coagulation Factor Xa inhibitory site	1.7e-22	79.4	191.1
Slitura_SGF.1784.1.p1	PF14670.6	FXa_inhibition	Coagulation Factor Xa inhibitory site	1.7e-22	79.4	191.1
Slitura_SGF.1784.1.p1	PF14670.6	FXa_inhibition	Coagulation Factor Xa inhibitory site	1.7e-22	79.4	191.1
Slitura_SGF.1784.1.p1	PF14670.6	FXa_inhibition	Coagulation Factor Xa inhibitory site	1.7e-22	79.4	191.1
Slitura_SGF.1784.1.p1	PF14670.6	FXa_inhibition	Coagulation Factor Xa inhibitory site	1.7e-22	79.4	191.1
Slitura_SGF.1784.1.p1	PF12947.7	EGF_3	EGF domain	6.4e-10	39.1	149.7
Slitura_SGF.1784.1.p1	PF12947.7	EGF_3	EGF domain	6.4e-10	39.1	149.7
Slitura_SGF.1784.1.p1	PF12947.7	EGF_3	EGF domain	6.4e-10	39.1	149.7
Slitura_SGF.1784.1.p1	PF12947.7	EGF_3	EGF domain	6.4e-10	39.1	149.7
Slitura_SGF.1784.1.p1	PF12947.7	EGF_3	EGF domain	6.4e-10	39.1	149.7
Slitura_SGF.1784.1.p1	PF12947.7	EGF_3	EGF domain	6.4e-10	39.1	149.7
Slitura_SGF.1784.1.p1	PF12947.7	EGF_3	EGF domain	6.4e-10	39.1	149.7
Slitura_SGF.1784.1.p1	PF12947.7	EGF_3	EGF domain	6.4e-10	39.1	149.7
Slitura_SGF.1784.1.p1	PF12947.7	EGF_3	EGF domain	6.4e-10	39.1	149.7
Slitura_SGF.1784.1.p1	PF12947.7	EGF_3	EGF domain	6.4e-10	39.1	149.7
Slitura_SGF.1784.1.p1	PF12947.7	EGF_3	EGF domain	6.4e-10	39.1	149.7
Slitura_SGF.1784.1.p1	PF12947.7	EGF_3	EGF domain	6.4e-10	39.1	149.7
Slitura_SGF.1784.1.p1	PF12947.7	EGF_3	EGF domain	6.4e-10	39.1	149.7
Slitura_SGF.1784.1.p1	PF12947.7	EGF_3	EGF domain	6.4e-10	39.1	149.7
Slitura_SGF.1784.1.p1	PF12947.7	EGF_3	EGF domain	6.4e-10	39.1	149.7
Slitura_SGF.1784.1.p1	PF12947.7	EGF_3	EGF domain	6.4e-10	39.1	149.7
Slitura_SGF.1784.2.p1	PF07645.15	EGF_CA	Calcium-binding EGF domain	7.9e-96	314	193.9
Slitura_SGF.1784.2.p1	PF07645.15	EGF_CA	Calcium-binding EGF domain	7.9e-96	314	193.9
Slitura_SGF.1784.2.p1	PF07645.15	EGF_CA	Calcium-binding EGF domain	7.9e-96	314	193.9
Slitura_SGF.1784.2.p1	PF07645.15	EGF_CA	Calcium-binding EGF domain	7.9e-96	314	193.9
Slitura_SGF.1784.2.p1	PF07645.15	EGF_CA	Calcium-binding EGF domain	7.9e-96	314	193.9
Slitura_SGF.1784.2.p1	PF07645.15	EGF_CA	Calcium-binding EGF domain	7.9e-96	314	193.9
Slitura_SGF.1784.2.p1	PF07645.15	EGF_CA	Calcium-binding EGF domain	7.9e-96	314	193.9
Slitura_SGF.1784.2.p1	PF07645.15	EGF_CA	Calcium-binding EGF domain	7.9e-96	314	193.9
Slitura_SGF.1784.2.p1	PF07645.15	EGF_CA	Calcium-binding EGF domain	7.9e-96	314	193.9
Slitura_SGF.1784.2.p1	PF07645.15	EGF_CA	Calcium-binding EGF domain	7.9e-96	314	193.9
Slitura_SGF.1784.2.p1	PF07645.15	EGF_CA	Calcium-binding EGF domain	7.9e-96	314	193.9
Slitura_SGF.1784.2.p1	PF07645.15	EGF_CA	Calcium-binding EGF domain	7.9e-96	314	193.9
Slitura_SGF.1784.2.p1	PF07645.15	EGF_CA	Calcium-binding EGF domain	7.9e-96	314	193.9
Slitura_SGF.1784.2.p1	PF07645.15	EGF_CA	Calcium-binding EGF domain	7.9e-96	314	193.9
Slitura_SGF.1784.2.p1	PF07645.15	EGF_CA	Calcium-binding EGF domain	7.9e-96	314	193.9
Slitura_SGF.1784.2.p1	PF07645.15	EGF_CA	Calcium-binding EGF domain	7.9e-96	314	193.9
Slitura_SGF.1784.2.p1	PF07645.15	EGF_CA	Calcium-binding EGF domain	7.9e-96	314	193.9
Slitura_SGF.1784.2.p1	PF07645.15	EGF_CA	Calcium-binding EGF domain	7.9e-96	314	193.9
Slitura_SGF.1784.2.p1	PF12662.7	cEGF	Complement Clr-like EGF-like	1.2e-60	200.9	123.8
Slitura_SGF.1784.2.p1	PF12662.7	cEGF	Complement Clr-like EGF-like	1.2e-60	200.9	123.8
Slitura_SGF.1784.2.p1	PF12662.7	cEGF	Complement Clr-like EGF-like	1.2e-60	200.9	123.8
Slitura_SGF.1784.2.p1	PF12662.7	cEGF	Complement Clr-like EGF-like	1.2e-60	200.9	123.8
Slitura_SGF.1784.2.p1	PF12662.7	cEGF	Complement Clr-like EGF-like	1.2e-60	200.9	123.8
Slitura_SGF.1784.2.p1	PF12662.7	cEGF	Complement Clr-like EGF-like	1.2e-60	200.9	123.8
Slitura_SGF.1784.2.p1	PF12662.7	cEGF	Complement Clr-like EGF-like	1.2e-60	200.9	123.8
Slitura_SGF.1784.2.p1	PF12662.7	cEGF	Complement Clr-like EGF-like	1.2e-60	200.9	123.8
Slitura_SGF.1784.2.p1	PF12662.7	cEGF	Complement Clr-like EGF-like	1.2e-60	200.9	123.8
Slitura_SGF.1784.2.p1	PF12662.7	cEGF	Complement Clr-like EGF-like	1.2e-60	200.9	123.8
Slitura_SGF.1784.2.p1	PF12662.7	cEGF	Complement Clr-like EGF-like	1.2e-60	200.9	123.8
Slitura_SGF.1784.2.p1	PF12662.7	cEGF	Complement Clr-like EGF-like	1.2e-60	200.9	123.8
Slitura_SGF.1784.2.p1	PF12662.7	cEGF	Complement Clr-like EGF-like	1.2e-60	200.9	123.8
Slitura_SGF.1784.2.p1	PF12662.7	cEGF	Complement Clr-like EGF-like	1.2e-60	200.9	123.8
Slitura_SGF.1784.2.p1	PF12662.7	cEGF	Complement Clr-like EGF-like	1.2e-60	200.9	123.8
Slitura_SGF.1784.2.p1	PF12662.7	cEGF	Complement Clr-like EGF-like	1.2e-60	200.9	123.8
Slitura_SGF.1784.2.p1	PF12662.7	cEGF	Complement Clr-like EGF-like	1.2e-60	200.9	123.8
Slitura_SGF.1784.2.p1	PF14670.6	FXa_inhibition	Coagulation Factor Xa inhibitory site	2.1e-22	79.1	191.3
Slitura_SGF.1784.2.p1	PF14670.6	FXa_inhibition	Coagulation Factor Xa inhibitory site	2.1e-22	79.1	191.3
Slitura_SGF.1784.2.p1	PF14670.6	FXa_inhibition	Coagulation Factor Xa inhibitory site	2.1e-22	79.1	191.3
Slitura_SGF.1784.2.p1	PF14670.6	FXa_inhibition	Coagulation Factor Xa inhibitory site	2.1e-22	79.1	191.3
Slitura_SGF.1784.2.p1	PF14670.6	FXa_inhibition	Coagulation Factor Xa inhibitory site	2.1e-22	79.1	191.3
Slitura_SGF.1784.2.p1	PF14670.6	FXa_inhibition	Coagulation Factor Xa inhibitory site	2.1e-22	79.1	191.3
Slitura_SGF.1784.2.p1	PF14670.6	FXa_inhibition	Coagulation Factor Xa inhibitory site	2.1e-22	79.1	191.3
Slitura_SGF.1784.2.p1	PF14670.6	FXa_inhibition	Coagulation Factor Xa inhibitory site	2.1e-22	79.1	191.3
Slitura_SGF.1784.2.p1	PF14670.6	FXa_inhibition	Coagulation Factor Xa inhibitory site	2.1e-22	79.1	191.3
Slitura_SGF.1784.2.p1	PF14670.6	FXa_inhibition	Coagulation Factor Xa inhibitory site	2.1e-22	79.1	191.3
Slitura_SGF.1784.2.p1	PF14670.6	FXa_inhibition	Coagulation Factor Xa inhibitory site	2.1e-22	79.1	191.3
Slitura_SGF.1784.2.p1	PF14670.6	FXa_inhibition	Coagulation Factor Xa inhibitory site	2.1e-22	79.1	191.3
Slitura_SGF.1784.2.p1	PF14670.6	FXa_inhibition	Coagulation Factor Xa inhibitory site	2.1e-22	79.1	191.3
Slitura_SGF.1784.2.p1	PF14670.6	FXa_inhibition	Coagulation Factor Xa inhibitory site	2.1e-22	79.1	191.3
Slitura_SGF.1784.2.p1	PF14670.6	FXa_inhibition	Coagulation Factor Xa inhibitory site	2.1e-22	79.1	191.3
Slitura_SGF.1784.2.p1	PF14670.6	FXa_inhibition	Coagulation Factor Xa inhibitory site	2.1e-22	79.1	191.3
Slitura_SGF.1784.2.p1	PF14670.6	FXa_inhibition	Coagulation Factor Xa inhibitory site	2.1e-22	79.1	191.3
Slitura_SGF.1784.2.p1	PF14670.6	FXa_inhibition	Coagulation Factor Xa inhibitory site	2.1e-22	79.1	191.3
Slitura_SGF.1784.2.p1	PF14670.6	FXa_inhibition	Coagulation Factor Xa inhibitory site	2.1e-22	79.1	191.3
Slitura_SGF.1784.2.p1	PF12947.7	EGF_3	EGF domain	2.4e-10	40.4	152.3
Slitura_SGF.1784.2.p1	PF12947.7	EGF_3	EGF domain	2.4e-10	40.4	152.3
Slitura_SGF.1784.2.p1	PF12947.7	EGF_3	EGF domain	2.4e-10	40.4	152.3
Slitura_SGF.1784.2.p1	PF12947.7	EGF_3	EGF domain	2.4e-10	40.4	152.3
Slitura_SGF.1784.2.p1	PF12947.7	EGF_3	EGF domain	2.4e-10	40.4	152.3
Slitura_SGF.1784.2.p1	PF12947.7	EGF_3	EGF domain	2.4e-10	40.4	152.3
Slitura_SGF.1784.2.p1	PF12947.7	EGF_3	EGF domain	2.4e-10	40.4	152.3
Slitura_SGF.1784.2.p1	PF12947.7	EGF_3	EGF domain	2.4e-10	40.4	152.3
Slitura_SGF.1784.2.p1	PF12947.7	EGF_3	EGF domain	2.4e-10	40.4	152.3
Slitura_SGF.1784.2.p1	PF12947.7	EGF_3	EGF domain	2.4e-10	40.4	152.3
Slitura_SGF.1784.2.p1	PF12947.7	EGF_3	EGF domain	2.4e-10	40.4	152.3
Slitura_SGF.1784.2.p1	PF12947.7	EGF_3	EGF domain	2.4e-10	40.4	152.3
Slitura_SGF.1784.2.p1	PF12947.7	EGF_3	EGF domain	2.4e-10	40.4	152.3
Slitura_SGF.1784.2.p1	PF12947.7	EGF_3	EGF domain	2.4e-10	40.4	152.3
Slitura_SGF.1784.2.p1	PF12947.7	EGF_3	EGF domain	2.4e-10	40.4	152.3
Slitura_SGF.1784.2.p1	PF12947.7	EGF_3	EGF domain	2.4e-10	40.4	152.3
Slitura_SGF.1784.3.p1	PF07645.15	EGF_CA	Calcium-binding EGF domain	1.2e-98	323	199.1
Slitura_SGF.1784.3.p1	PF07645.15	EGF_CA	Calcium-binding EGF domain	1.2e-98	323	199.1
Slitura_SGF.1784.3.p1	PF07645.15	EGF_CA	Calcium-binding EGF domain	1.2e-98	323	199.1
Slitura_SGF.1784.3.p1	PF07645.15	EGF_CA	Calcium-binding EGF domain	1.2e-98	323	199.1
Slitura_SGF.1784.3.p1	PF07645.15	EGF_CA	Calcium-binding EGF domain	1.2e-98	323	199.1
Slitura_SGF.1784.3.p1	PF07645.15	EGF_CA	Calcium-binding EGF domain	1.2e-98	323	199.1
Slitura_SGF.1784.3.p1	PF07645.15	EGF_CA	Calcium-binding EGF domain	1.2e-98	323	199.1
Slitura_SGF.1784.3.p1	PF07645.15	EGF_CA	Calcium-binding EGF domain	1.2e-98	323	199.1
Slitura_SGF.1784.3.p1	PF07645.15	EGF_CA	Calcium-binding EGF domain	1.2e-98	323	199.1
Slitura_SGF.1784.3.p1	PF07645.15	EGF_CA	Calcium-binding EGF domain	1.2e-98	323	199.1
Slitura_SGF.1784.3.p1	PF07645.15	EGF_CA	Calcium-binding EGF domain	1.2e-98	323	199.1
Slitura_SGF.1784.3.p1	PF07645.15	EGF_CA	Calcium-binding EGF domain	1.2e-98	323	199.1
Slitura_SGF.1784.3.p1	PF07645.15	EGF_CA	Calcium-binding EGF domain	1.2e-98	323	199.1
Slitura_SGF.1784.3.p1	PF07645.15	EGF_CA	Calcium-binding EGF domain	1.2e-98	323	199.1
Slitura_SGF.1784.3.p1	PF07645.15	EGF_CA	Calcium-binding EGF domain	1.2e-98	323	199.1
Slitura_SGF.1784.3.p1	PF07645.15	EGF_CA	Calcium-binding EGF domain	1.2e-98	323	199.1
Slitura_SGF.1784.3.p1	PF07645.15	EGF_CA	Calcium-binding EGF domain	1.2e-98	323	199.1
Slitura_SGF.1784.3.p1	PF07645.15	EGF_CA	Calcium-binding EGF domain	1.2e-98	323	199.1
Slitura_SGF.1784.3.p1	PF12662.7	cEGF	Complement Clr-like EGF-like	1.3e-64	213.6	123.5
Slitura_SGF.1784.3.p1	PF12662.7	cEGF	Complement Clr-like EGF-like	1.3e-64	213.6	123.5
Slitura_SGF.1784.3.p1	PF12662.7	cEGF	Complement Clr-like EGF-like	1.3e-64	213.6	123.5
Slitura_SGF.1784.3.p1	PF12662.7	cEGF	Complement Clr-like EGF-like	1.3e-64	213.6	123.5
Slitura_SGF.1784.3.p1	PF12662.7	cEGF	Complement Clr-like EGF-like	1.3e-64	213.6	123.5
Slitura_SGF.1784.3.p1	PF12662.7	cEGF	Complement Clr-like EGF-like	1.3e-64	213.6	123.5
Slitura_SGF.1784.3.p1	PF12662.7	cEGF	Complement Clr-like EGF-like	1.3e-64	213.6	123.5
Slitura_SGF.1784.3.p1	PF12662.7	cEGF	Complement Clr-like EGF-like	1.3e-64	213.6	123.5
Slitura_SGF.1784.3.p1	PF12662.7	cEGF	Complement Clr-like EGF-like	1.3e-64	213.6	123.5
Slitura_SGF.1784.3.p1	PF12662.7	cEGF	Complement Clr-like EGF-like	1.3e-64	213.6	123.5
Slitura_SGF.1784.3.p1	PF12662.7	cEGF	Complement Clr-like EGF-like	1.3e-64	213.6	123.5
Slitura_SGF.1784.3.p1	PF12662.7	cEGF	Complement Clr-like EGF-like	1.3e-64	213.6	123.5
Slitura_SGF.1784.3.p1	PF12662.7	cEGF	Complement Clr-like EGF-like	1.3e-64	213.6	123.5
Slitura_SGF.1784.3.p1	PF12662.7	cEGF	Complement Clr-like EGF-like	1.3e-64	213.6	123.5
Slitura_SGF.1784.3.p1	PF12662.7	cEGF	Complement Clr-like EGF-like	1.3e-64	213.6	123.5
Slitura_SGF.1784.3.p1	PF12662.7	cEGF	Complement Clr-like EGF-like	1.3e-64	213.6	123.5
Slitura_SGF.1784.3.p1	PF12662.7	cEGF	Complement Clr-like EGF-like	1.3e-64	213.6	123.5
Slitura_SGF.1784.3.p1	PF14670.6	FXa_inhibition	Coagulation Factor Xa inhibitory site	2.9e-22	78.7	192.5
Slitura_SGF.1784.3.p1	PF14670.6	FXa_inhibition	Coagulation Factor Xa inhibitory site	2.9e-22	78.7	192.5
Slitura_SGF.1784.3.p1	PF14670.6	FXa_inhibition	Coagulation Factor Xa inhibitory site	2.9e-22	78.7	192.5
Slitura_SGF.1784.3.p1	PF14670.6	FXa_inhibition	Coagulation Factor Xa inhibitory site	2.9e-22	78.7	192.5
Slitura_SGF.1784.3.p1	PF14670.6	FXa_inhibition	Coagulation Factor Xa inhibitory site	2.9e-22	78.7	192.5
Slitura_SGF.1784.3.p1	PF14670.6	FXa_inhibition	Coagulation Factor Xa inhibitory site	2.9e-22	78.7	192.5
Slitura_SGF.1784.3.p1	PF14670.6	FXa_inhibition	Coagulation Factor Xa inhibitory site	2.9e-22	78.7	192.5
Slitura_SGF.1784.3.p1	PF14670.6	FXa_inhibition	Coagulation Factor Xa inhibitory site	2.9e-22	78.7	192.5
Slitura_SGF.1784.3.p1	PF14670.6	FXa_inhibition	Coagulation Factor Xa inhibitory site	2.9e-22	78.7	192.5
Slitura_SGF.1784.3.p1	PF14670.6	FXa_inhibition	Coagulation Factor Xa inhibitory site	2.9e-22	78.7	192.5
Slitura_SGF.1784.3.p1	PF14670.6	FXa_inhibition	Coagulation Factor Xa inhibitory site	2.9e-22	78.7	192.5
Slitura_SGF.1784.3.p1	PF14670.6	FXa_inhibition	Coagulation Factor Xa inhibitory site	2.9e-22	78.7	192.5
Slitura_SGF.1784.3.p1	PF14670.6	FXa_inhibition	Coagulation Factor Xa inhibitory site	2.9e-22	78.7	192.5
Slitura_SGF.1784.3.p1	PF14670.6	FXa_inhibition	Coagulation Factor Xa inhibitory site	2.9e-22	78.7	192.5
Slitura_SGF.1784.3.p1	PF14670.6	FXa_inhibition	Coagulation Factor Xa inhibitory site	2.9e-22	78.7	192.5
Slitura_SGF.1784.3.p1	PF14670.6	FXa_inhibition	Coagulation Factor Xa inhibitory site	2.9e-22	78.7	192.5
Slitura_SGF.1784.3.p1	PF14670.6	FXa_inhibition	Coagulation Factor Xa inhibitory site	2.9e-22	78.7	192.5
Slitura_SGF.1784.3.p1	PF14670.6	FXa_inhibition	Coagulation Factor Xa inhibitory site	2.9e-22	78.7	192.5
Slitura_SGF.1784.3.p1	PF14670.6	FXa_inhibition	Coagulation Factor Xa inhibitory site	2.9e-22	78.7	192.5
Slitura_SGF.1784.3.p1	PF12947.7	EGF_3	EGF domain	3.3e-08	33.6	155.3
Slitura_SGF.1784.3.p1	PF12947.7	EGF_3	EGF domain	3.3e-08	33.6	155.3
Slitura_SGF.1784.3.p1	PF12947.7	EGF_3	EGF domain	3.3e-08	33.6	155.3
Slitura_SGF.1784.3.p1	PF12947.7	EGF_3	EGF domain	3.3e-08	33.6	155.3
Slitura_SGF.1784.3.p1	PF12947.7	EGF_3	EGF domain	3.3e-08	33.6	155.3
Slitura_SGF.1784.3.p1	PF12947.7	EGF_3	EGF domain	3.3e-08	33.6	155.3
Slitura_SGF.1784.3.p1	PF12947.7	EGF_3	EGF domain	3.3e-08	33.6	155.3
Slitura_SGF.1784.3.p1	PF12947.7	EGF_3	EGF domain	3.3e-08	33.6	155.3
Slitura_SGF.1784.3.p1	PF12947.7	EGF_3	EGF domain	3.3e-08	33.6	155.3
Slitura_SGF.1784.3.p1	PF12947.7	EGF_3	EGF domain	3.3e-08	33.6	155.3
Slitura_SGF.1784.3.p1	PF12947.7	EGF_3	EGF domain	3.3e-08	33.6	155.3
Slitura_SGF.1784.3.p1	PF12947.7	EGF_3	EGF domain	3.3e-08	33.6	155.3
Slitura_SGF.1784.3.p1	PF12947.7	EGF_3	EGF domain	3.3e-08	33.6	155.3
Slitura_SGF.1784.3.p1	PF12947.7	EGF_3	EGF domain	3.3e-08	33.6	155.3
Slitura_SGF.1784.3.p1	PF12947.7	EGF_3	EGF domain	3.3e-08	33.6	155.3
Slitura_SGF.1784.3.p1	PF12947.7	EGF_3	EGF domain	3.3e-08	33.6	155.3
Slitura_SGF.2165.1.p1	PF15868.5	MBF2	Transcription activator MBF2	2.2e-12	47.3	0
Slitura_SGF.2241.1.p1	PF15868.5	MBF2	Transcription activator MBF2	4.4e-16	59.2	0
Slitura_SGF.2689.1.p1	PF00093.18	VWC	von Willebrand factor type C domain	1.4e-31	108.6	75.7
Slitura_SGF.2689.1.p1	PF00093.18	VWC	von Willebrand factor type C domain	1.4e-31	108.6	75.7
Slitura_SGF.2689.1.p1	PF00093.18	VWC	von Willebrand factor type C domain	1.4e-31	108.6	75.7
Slitura_SGF.2689.1.p1	PF00093.18	VWC	von Willebrand factor type C domain	1.4e-31	108.6	75.7
Slitura_SGF.2689.1.p1	PF12714.7	TILa	TILa domain	2.2e-07	30.7	8.6
Slitura_SGF.2689.1.p1	PF12714.7	TILa	TILa domain	2.2e-07	30.7	8.6
Slitura_SGF.2689.1.p1	PF12714.7	TILa	TILa domain	2.2e-07	30.7	8.6
Slitura_SGF.2689.1.p1	PF07452.12	CHRD	CHRD domain	4.7e-05	24.3	0
Slitura_SGF.2689.1.p1	PF07452.12	CHRD	CHRD domain	4.7e-05	24.3	0
Slitura_SGF.2689.1.p1	PF07452.12	CHRD	CHRD domain	4.7e-05	24.3	0
Slitura_SGF.2689.1.p1	PF07452.12	CHRD	CHRD domain	4.7e-05	24.3	0
Slitura_SGF.2689.2.p1	PF00093.18	VWC	von Willebrand factor type C domain	1.4e-31	108.6	75.7
Slitura_SGF.2689.2.p1	PF00093.18	VWC	von Willebrand factor type C domain	1.4e-31	108.6	75.7
Slitura_SGF.2689.2.p1	PF00093.18	VWC	von Willebrand factor type C domain	1.4e-31	108.6	75.7
Slitura_SGF.2689.2.p1	PF00093.18	VWC	von Willebrand factor type C domain	1.4e-31	108.6	75.7
Slitura_SGF.2689.2.p1	PF12714.7	TILa	TILa domain	2.2e-07	30.7	8.6
Slitura_SGF.2689.2.p1	PF12714.7	TILa	TILa domain	2.2e-07	30.7	8.6
Slitura_SGF.2689.2.p1	PF12714.7	TILa	TILa domain	2.2e-07	30.7	8.6
Slitura_SGF.2689.2.p1	PF07452.12	CHRD	CHRD domain	9.3e-05	23.4	0
Slitura_SGF.2689.2.p1	PF07452.12	CHRD	CHRD domain	9.3e-05	23.4	0
Slitura_SGF.2689.2.p1	PF07452.12	CHRD	CHRD domain	9.3e-05	23.4	0
Slitura_SGF.2689.2.p1	PF07452.12	CHRD	CHRD domain	9.3e-05	23.4	0
Slitura_SGF.2775.1.p1	PF00379.23	Chitin_bind_4	Insect cuticle protein	1.6e-12	47.8	2.1
Slitura_SGF.2775.1.p1	PF00379.23	Chitin_bind_4	Insect cuticle protein	1.6e-12	47.8	2.1
Slitura_SGF.2776.1.p2	PF00379.23	Chitin_bind_4	Insect cuticle protein	1.1e-17	64.3	2.5
Slitura_SGF.2777.1.p2	PF00379.23	Chitin_bind_4	Insect cuticle protein	4e-12	46.5	2
Slitura_SGF.281.1.p1	PF05986.14	ADAM_spacer1	ADAM-TS Spacer 1	1.4e-27	96	0
Slitura_SGF.281.1.p1	PF00090.19	TSP_1	Thrombospondin type 1 domain	4.4e-11	42.8	81.9
Slitura_SGF.281.1.p1	PF00090.19	TSP_1	Thrombospondin type 1 domain	4.4e-11	42.8	81.9
Slitura_SGF.281.1.p1	PF00090.19	TSP_1	Thrombospondin type 1 domain	4.4e-11	42.8	81.9
Slitura_SGF.281.1.p1	PF00090.19	TSP_1	Thrombospondin type 1 domain	4.4e-11	42.8	81.9
Slitura_SGF.281.1.p1	PF00090.19	TSP_1	Thrombospondin type 1 domain	4.4e-11	42.8	81.9
Slitura_SGF.281.1.p1	PF00090.19	TSP_1	Thrombospondin type 1 domain	4.4e-11	42.8	81.9
Slitura_SGF.281.1.p1	PF00090.19	TSP_1	Thrombospondin type 1 domain	4.4e-11	42.8	81.9
Slitura_SGF.281.1.p1	PF00090.19	TSP_1	Thrombospondin type 1 domain	4.4e-11	42.8	81.9
Slitura_SGF.281.1.p1	PF08686.11	PLAC	PLAC (protease and lacunin) domain	1.4e-09	38.6	11.2
Slitura_SGF.281.2.p1	PF05986.14	ADAM_spacer1	ADAM-TS Spacer 1	1.4e-27	96	0
Slitura_SGF.281.2.p1	PF00090.19	TSP_1	Thrombospondin type 1 domain	4.3e-11	42.9	81.9
Slitura_SGF.281.2.p1	PF00090.19	TSP_1	Thrombospondin type 1 domain	4.3e-11	42.9	81.9
Slitura_SGF.281.2.p1	PF00090.19	TSP_1	Thrombospondin type 1 domain	4.3e-11	42.9	81.9
Slitura_SGF.281.2.p1	PF00090.19	TSP_1	Thrombospondin type 1 domain	4.3e-11	42.9	81.9
Slitura_SGF.281.2.p1	PF00090.19	TSP_1	Thrombospondin type 1 domain	4.3e-11	42.9	81.9
Slitura_SGF.281.2.p1	PF00090.19	TSP_1	Thrombospondin type 1 domain	4.3e-11	42.9	81.9
Slitura_SGF.281.2.p1	PF00090.19	TSP_1	Thrombospondin type 1 domain	4.3e-11	42.9	81.9
Slitura_SGF.281.2.p1	PF00090.19	TSP_1	Thrombospondin type 1 domain	4.3e-11	42.9	81.9
Slitura_SGF.281.2.p1	PF08686.11	PLAC	PLAC (protease and lacunin) domain	1.4e-09	38.6	11.2
Slitura_SGF.281.3.p1	PF05986.14	ADAM_spacer1	ADAM-TS Spacer 1	9.7e-28	96.5	0
Slitura_SGF.281.3.p1	PF08686.11	PLAC	PLAC (protease and lacunin) domain	1.2e-09	38.7	11.2
Slitura_SGF.281.3.p1	PF00090.19	TSP_1	Thrombospondin type 1 domain	3.5e-07	30.3	58.3
Slitura_SGF.281.3.p1	PF00090.19	TSP_1	Thrombospondin type 1 domain	3.5e-07	30.3	58.3
Slitura_SGF.281.3.p1	PF00090.19	TSP_1	Thrombospondin type 1 domain	3.5e-07	30.3	58.3
Slitura_SGF.281.3.p1	PF00090.19	TSP_1	Thrombospondin type 1 domain	3.5e-07	30.3	58.3
Slitura_SGF.281.3.p1	PF00090.19	TSP_1	Thrombospondin type 1 domain	3.5e-07	30.3	58.3
Slitura_SGF.2833.1.p1	PF03103.17	DUF243	Domain of unknown function (DUF243)	1.6e-29	102.1	4.4
Slitura_SGF.2986.1.p1	PF00728.22	Glyco_hydro_20	Glycosyl hydrolase family 20, catalytic domain	2.6e-100	336.3	0.2
Slitura_SGF.2986.1.p1	PF14845.6	Glycohydro_20b2	beta-acetyl hexosaminidase like	4.3e-12	46.8	0
Slitura_SGF.2986.2.p1	PF00728.22	Glyco_hydro_20	Glycosyl hydrolase family 20, catalytic domain	2.6e-100	336.3	0.2
Slitura_SGF.2986.2.p1	PF14845.6	Glycohydro_20b2	beta-acetyl hexosaminidase like	4.3e-12	46.8	0
Slitura_SGF.299.1.p1	PF03392.13	OS-D	Insect pheromone-binding family, A10/OS-D	9.3e-31	105.8	2.5
Slitura_SGF.3163.1.p2	PF16009.5	DUF4779	Domain of unknown function (DUF4779)	1.3e-24	87.1	140
Slitura_SGF.3163.1.p2	PF16009.5	DUF4779	Domain of unknown function (DUF4779)	1.3e-24	87.1	140
Slitura_SGF.3232.1.p1	PF00019.20	TGF_beta	Transforming growth factor beta like domain	1.3e-34	119.3	0.5
Slitura_SGF.3232.1.p1	PF00688.18	TGFb_propeptide	TGF-beta propeptide	8.8e-20	71.5	0
Slitura_SGF.3232.2.p1	PF00019.20	TGF_beta	Transforming growth factor beta like domain	1.3e-34	119.3	0.5
Slitura_SGF.3232.2.p1	PF00688.18	TGFb_propeptide	TGF-beta propeptide	8.8e-20	71.5	0
Slitura_SGF.3244.1.p1	PF00732.19	GMC_oxred_N	GMC oxidoreductase	1.4e-70	238.1	0
Slitura_SGF.3244.1.p1	PF05199.13	GMC_oxred_C	GMC oxidoreductase	1.4e-35	122.9	0
Slitura_SGF.3244.1.p1	PF01266.24	DAO	FAD dependent oxidoreductase	3.8e-05	23.4	0.3
Slitura_SGF.3282.1.p2	PF16009.5	DUF4779	Domain of unknown function (DUF4779)	8.2e-25	87.7	139
Slitura_SGF.3282.1.p2	PF16009.5	DUF4779	Domain of unknown function (DUF4779)	8.2e-25	87.7	139
Slitura_SGF.3420.1.p1	PF01442.18	Apolipoprotein	Apolipoprotein A1/A4/E domain	3e-05	24	9
Slitura_SGF.3420.1.p1	PF01442.18	Apolipoprotein	Apolipoprotein A1/A4/E domain	3e-05	24	9
Slitura_SGF.3420.2.p1	PF01442.18	Apolipoprotein	Apolipoprotein A1/A4/E domain	3e-05	24	9
Slitura_SGF.3420.2.p1	PF01442.18	Apolipoprotein	Apolipoprotein A1/A4/E domain	3e-05	24	9
Slitura_SGF.3420.3.p1	PF01442.18	Apolipoprotein	Apolipoprotein A1/A4/E domain	3e-05	24	9
Slitura_SGF.3420.3.p1	PF01442.18	Apolipoprotein	Apolipoprotein A1/A4/E domain	3e-05	24	9
Slitura_SGF.3420.4.p1	PF01442.18	Apolipoprotein	Apolipoprotein A1/A4/E domain	2.3e-05	24.4	8.8
Slitura_SGF.3420.4.p1	PF01442.18	Apolipoprotein	Apolipoprotein A1/A4/E domain	2.3e-05	24.4	8.8
Slitura_SGF.3650.1.p1	PF00379.23	Chitin_bind_4	Insect cuticle protein	2.5e-14	53.5	3
Slitura_SGF.3651.1.p1	PF00379.23	Chitin_bind_4	Insect cuticle protein	6.5e-17	61.8	3.2
Slitura_SGF.3856.1.p1	PF00089.26	Trypsin	Trypsin	8.4e-61	205.6	0.4
Slitura_SGF.3856.1.p1	PF18398.1	CLIP_SPH_mas	Clip-domain serine protease homolog masquerade	7.9e-46	154.1	66.3
Slitura_SGF.3856.1.p1	PF18398.1	CLIP_SPH_mas	Clip-domain serine protease homolog masquerade	7.9e-46	154.1	66.3
Slitura_SGF.3856.1.p1	PF18398.1	CLIP_SPH_mas	Clip-domain serine protease homolog masquerade	7.9e-46	154.1	66.3
Slitura_SGF.3856.1.p1	PF18398.1	CLIP_SPH_mas	Clip-domain serine protease homolog masquerade	7.9e-46	154.1	66.3
Slitura_SGF.3856.1.p1	PF18398.1	CLIP_SPH_mas	Clip-domain serine protease homolog masquerade	7.9e-46	154.1	66.3
Slitura_SGF.3856.1.p1	PF13365.6	Trypsin_2	Trypsin-like peptidase domain	5.5e-06	27.4	0.1
Slitura_SGF.3856.2.p1	PF00089.26	Trypsin	Trypsin	8.3e-61	205.6	0.4
Slitura_SGF.3856.2.p1	PF18398.1	CLIP_SPH_mas	Clip-domain serine protease homolog masquerade	7.1e-46	154.3	66.3
Slitura_SGF.3856.2.p1	PF18398.1	CLIP_SPH_mas	Clip-domain serine protease homolog masquerade	7.1e-46	154.3	66.3
Slitura_SGF.3856.2.p1	PF18398.1	CLIP_SPH_mas	Clip-domain serine protease homolog masquerade	7.1e-46	154.3	66.3
Slitura_SGF.3856.2.p1	PF18398.1	CLIP_SPH_mas	Clip-domain serine protease homolog masquerade	7.1e-46	154.3	66.3
Slitura_SGF.3856.2.p1	PF18398.1	CLIP_SPH_mas	Clip-domain serine protease homolog masquerade	7.1e-46	154.3	66.3
Slitura_SGF.3856.2.p1	PF13365.6	Trypsin_2	Trypsin-like peptidase domain	5.3e-06	27.4	0.1
Slitura_SGF.4012.1.p1	PF01826.17	TIL	Trypsin Inhibitor like cysteine rich domain	4.3e-16	58.9	41.2
Slitura_SGF.4012.1.p1	PF01826.17	TIL	Trypsin Inhibitor like cysteine rich domain	4.3e-16	58.9	41.2
Slitura_SGF.4012.1.p1	PF01826.17	TIL	Trypsin Inhibitor like cysteine rich domain	4.3e-16	58.9	41.2
Slitura_SGF.4015.1.p1	PF01826.17	TIL	Trypsin Inhibitor like cysteine rich domain	1.1e-13	51.2	38.7
Slitura_SGF.4015.1.p1	PF01826.17	TIL	Trypsin Inhibitor like cysteine rich domain	1.1e-13	51.2	38.7
Slitura_SGF.4015.1.p1	PF01826.17	TIL	Trypsin Inhibitor like cysteine rich domain	1.1e-13	51.2	38.7
Slitura_SGF.4015.2.p1	PF01826.17	TIL	Trypsin Inhibitor like cysteine rich domain	6e-15	55.2	37.2
Slitura_SGF.4015.2.p1	PF01826.17	TIL	Trypsin Inhibitor like cysteine rich domain	6e-15	55.2	37.2
Slitura_SGF.4015.2.p1	PF01826.17	TIL	Trypsin Inhibitor like cysteine rich domain	6e-15	55.2	37.2
Slitura_SGF.4015.3.p1	PF01826.17	TIL	Trypsin Inhibitor like cysteine rich domain	1.1e-13	51.2	38.7
Slitura_SGF.4015.3.p1	PF01826.17	TIL	Trypsin Inhibitor like cysteine rich domain	1.1e-13	51.2	38.7
Slitura_SGF.4015.3.p1	PF01826.17	TIL	Trypsin Inhibitor like cysteine rich domain	1.1e-13	51.2	38.7
Slitura_SGF.4017.1.p1	PF01826.17	TIL	Trypsin Inhibitor like cysteine rich domain	4.9e-18	65.1	38.8
Slitura_SGF.4017.1.p1	PF01826.17	TIL	Trypsin Inhibitor like cysteine rich domain	4.9e-18	65.1	38.8
Slitura_SGF.4018.1.p1	PF01826.17	TIL	Trypsin Inhibitor like cysteine rich domain	5.5e-09	36.2	17.5
Slitura_SGF.4018.1.p1	PF01826.17	TIL	Trypsin Inhibitor like cysteine rich domain	5.5e-09	36.2	17.5
Slitura_SGF.4108.1.p1	PF00379.23	Chitin_bind_4	Insect cuticle protein	1.3e-13	51.2	0
Slitura_SGF.4109.1.p1	PF00379.23	Chitin_bind_4	Insect cuticle protein	5.4e-16	58.9	0.7
Slitura_SGF.4110.1.p1	PF00379.23	Chitin_bind_4	Insect cuticle protein	2.9e-14	53.3	6.5
Slitura_SGF.4111.1.p1	PF00379.23	Chitin_bind_4	Insect cuticle protein	1.5e-15	57.4	2.8
Slitura_SGF.4111.1.p1	PF00379.23	Chitin_bind_4	Insect cuticle protein	1.5e-15	57.4	2.8
Slitura_SGF.4112.2.p1	PF00379.23	Chitin_bind_4	Insect cuticle protein	2.5e-15	56.7	3.7
Slitura_SGF.4114.1.p1	PF00379.23	Chitin_bind_4	Insect cuticle protein	1e-13	51.5	3.4
Slitura_SGF.4116.1.p1	PF00379.23	Chitin_bind_4	Insect cuticle protein	7.4e-16	58.4	2.8
Slitura_SGF.4117.1.p1	PF00379.23	Chitin_bind_4	Insect cuticle protein	1e-17	64.4	2.7
Slitura_SGF.4117.1.p1	PF00379.23	Chitin_bind_4	Insect cuticle protein	1e-17	64.4	2.7
Slitura_SGF.4118.1.p1	PF00379.23	Chitin_bind_4	Insect cuticle protein	5.8e-14	52.3	4.7
Slitura_SGF.4118.1.p1	PF00379.23	Chitin_bind_4	Insect cuticle protein	5.8e-14	52.3	4.7
Slitura_SGF.4119.1.p1	PF00379.23	Chitin_bind_4	Insect cuticle protein	8.5e-15	55	4
Slitura_SGF.4119.1.p1	PF00379.23	Chitin_bind_4	Insect cuticle protein	8.5e-15	55	4
Slitura_SGF.4119.2.p1	PF00379.23	Chitin_bind_4	Insect cuticle protein	7.4e-15	55.2	4
Slitura_SGF.4119.2.p1	PF00379.23	Chitin_bind_4	Insect cuticle protein	7.4e-15	55.2	4
Slitura_SGF.4120.1.p1	PF00379.23	Chitin_bind_4	Insect cuticle protein	2e-20	73	2
Slitura_SGF.4121.1.p1	PF00379.23	Chitin_bind_4	Insect cuticle protein	8.9e-17	61.4	1.2
Slitura_SGF.4122.1.p1	PF00379.23	Chitin_bind_4	Insect cuticle protein	1.2e-17	64.1	7.2
Slitura_SGF.4124.1.p1	PF00379.23	Chitin_bind_4	Insect cuticle protein	8.1e-20	71.1	5.1
Slitura_SGF.4128.1.p1	PF00379.23	Chitin_bind_4	Insect cuticle protein	4e-19	68.9	2
Slitura_SGF.4195.1.p1	PF01391.18	Collagen	Collagen triple helix repeat (20 copies)	3.5e-207	670.4	1905.6
Slitura_SGF.4195.1.p1	PF01391.18	Collagen	Collagen triple helix repeat (20 copies)	3.5e-207	670.4	1905.6
Slitura_SGF.4195.1.p1	PF01391.18	Collagen	Collagen triple helix repeat (20 copies)	3.5e-207	670.4	1905.6
Slitura_SGF.4195.1.p1	PF01391.18	Collagen	Collagen triple helix repeat (20 copies)	3.5e-207	670.4	1905.6
Slitura_SGF.4195.1.p1	PF01391.18	Collagen	Collagen triple helix repeat (20 copies)	3.5e-207	670.4	1905.6
Slitura_SGF.4195.1.p1	PF01391.18	Collagen	Collagen triple helix repeat (20 copies)	3.5e-207	670.4	1905.6
Slitura_SGF.4195.1.p1	PF01391.18	Collagen	Collagen triple helix repeat (20 copies)	3.5e-207	670.4	1905.6
Slitura_SGF.4195.1.p1	PF01391.18	Collagen	Collagen triple helix repeat (20 copies)	3.5e-207	670.4	1905.6
Slitura_SGF.4195.1.p1	PF01391.18	Collagen	Collagen triple helix repeat (20 copies)	3.5e-207	670.4	1905.6
Slitura_SGF.4195.1.p1	PF01391.18	Collagen	Collagen triple helix repeat (20 copies)	3.5e-207	670.4	1905.6
Slitura_SGF.4195.1.p1	PF01391.18	Collagen	Collagen triple helix repeat (20 copies)	3.5e-207	670.4	1905.6
Slitura_SGF.4195.1.p1	PF01391.18	Collagen	Collagen triple helix repeat (20 copies)	3.5e-207	670.4	1905.6
Slitura_SGF.4195.1.p1	PF01391.18	Collagen	Collagen triple helix repeat (20 copies)	3.5e-207	670.4	1905.6
Slitura_SGF.4195.1.p1	PF01391.18	Collagen	Collagen triple helix repeat (20 copies)	3.5e-207	670.4	1905.6
Slitura_SGF.4195.1.p1	PF01391.18	Collagen	Collagen triple helix repeat (20 copies)	3.5e-207	670.4	1905.6
Slitura_SGF.4195.1.p1	PF01391.18	Collagen	Collagen triple helix repeat (20 copies)	3.5e-207	670.4	1905.6
Slitura_SGF.4195.1.p1	PF01391.18	Collagen	Collagen triple helix repeat (20 copies)	3.5e-207	670.4	1905.6
Slitura_SGF.4195.1.p1	PF01391.18	Collagen	Collagen triple helix repeat (20 copies)	3.5e-207	670.4	1905.6
Slitura_SGF.4195.1.p1	PF01391.18	Collagen	Collagen triple helix repeat (20 copies)	3.5e-207	670.4	1905.6
Slitura_SGF.4195.1.p1	PF01391.18	Collagen	Collagen triple helix repeat (20 copies)	3.5e-207	670.4	1905.6
Slitura_SGF.4195.1.p1	PF01391.18	Collagen	Collagen triple helix repeat (20 copies)	3.5e-207	670.4	1905.6
Slitura_SGF.4195.1.p1	PF00379.23	Chitin_bind_4	Insect cuticle protein	3.1e-06	27.6	4.2
Slitura_SGF.4195.2.p1	PF01391.18	Collagen	Collagen triple helix repeat (20 copies)	3.3e-214	692.9	1725.8
Slitura_SGF.4195.2.p1	PF01391.18	Collagen	Collagen triple helix repeat (20 copies)	3.3e-214	692.9	1725.8
Slitura_SGF.4195.2.p1	PF01391.18	Collagen	Collagen triple helix repeat (20 copies)	3.3e-214	692.9	1725.8
Slitura_SGF.4195.2.p1	PF01391.18	Collagen	Collagen triple helix repeat (20 copies)	3.3e-214	692.9	1725.8
Slitura_SGF.4195.2.p1	PF01391.18	Collagen	Collagen triple helix repeat (20 copies)	3.3e-214	692.9	1725.8
Slitura_SGF.4195.2.p1	PF01391.18	Collagen	Collagen triple helix repeat (20 copies)	3.3e-214	692.9	1725.8
Slitura_SGF.4195.2.p1	PF01391.18	Collagen	Collagen triple helix repeat (20 copies)	3.3e-214	692.9	1725.8
Slitura_SGF.4195.2.p1	PF01391.18	Collagen	Collagen triple helix repeat (20 copies)	3.3e-214	692.9	1725.8
Slitura_SGF.4195.2.p1	PF01391.18	Collagen	Collagen triple helix repeat (20 copies)	3.3e-214	692.9	1725.8
Slitura_SGF.4195.2.p1	PF01391.18	Collagen	Collagen triple helix repeat (20 copies)	3.3e-214	692.9	1725.8
Slitura_SGF.4195.2.p1	PF01391.18	Collagen	Collagen triple helix repeat (20 copies)	3.3e-214	692.9	1725.8
Slitura_SGF.4195.2.p1	PF01391.18	Collagen	Collagen triple helix repeat (20 copies)	3.3e-214	692.9	1725.8
Slitura_SGF.4195.2.p1	PF01391.18	Collagen	Collagen triple helix repeat (20 copies)	3.3e-214	692.9	1725.8
Slitura_SGF.4195.2.p1	PF01391.18	Collagen	Collagen triple helix repeat (20 copies)	3.3e-214	692.9	1725.8
Slitura_SGF.4195.2.p1	PF01391.18	Collagen	Collagen triple helix repeat (20 copies)	3.3e-214	692.9	1725.8
Slitura_SGF.4195.2.p1	PF01391.18	Collagen	Collagen triple helix repeat (20 copies)	3.3e-214	692.9	1725.8
Slitura_SGF.4195.2.p1	PF01391.18	Collagen	Collagen triple helix repeat (20 copies)	3.3e-214	692.9	1725.8
Slitura_SGF.4195.2.p1	PF01391.18	Collagen	Collagen triple helix repeat (20 copies)	3.3e-214	692.9	1725.8
Slitura_SGF.4195.2.p1	PF00379.23	Chitin_bind_4	Insect cuticle protein	2.8e-06	27.7	4.2
Slitura_SGF.4215.1.p1	PF00965.17	TIMP	Tissue inhibitor of metalloproteinase	1.5e-36	125.9	5.9
Slitura_SGF.4215.1.p1	PF01759.21	NTR	UNC-6/NTR/C345C module	1.8e-10	40.6	0.1
Slitura_SGF.4215.1.p1	PF01759.21	NTR	UNC-6/NTR/C345C module	1.8e-10	40.6	0.1
Slitura_SGF.4215.2.p1	PF00965.17	TIMP	Tissue inhibitor of metalloproteinase	2e-36	125.5	5.8
Slitura_SGF.4215.2.p1	PF01759.21	NTR	UNC-6/NTR/C345C module	2.6e-10	40	0.1
Slitura_SGF.4255.1.p1	PF00379.23	Chitin_bind_4	Insect cuticle protein	1.5e-14	54.2	0.8
Slitura_SGF.4255.1.p1	PF00379.23	Chitin_bind_4	Insect cuticle protein	1.5e-14	54.2	0.8
Slitura_SGF.4255.1.p1	PF00379.23	Chitin_bind_4	Insect cuticle protein	1.5e-14	54.2	0.8
Slitura_SGF.4256.1.p1	PF00379.23	Chitin_bind_4	Insect cuticle protein	8.9e-14	51.8	3.6
Slitura_SGF.4257.1.p1	PF00379.23	Chitin_bind_4	Insect cuticle protein	1.6e-13	50.9	2
Slitura_SGF.4257.2.p1	PF00379.23	Chitin_bind_4	Insect cuticle protein	1.5e-13	51.1	2
Slitura_SGF.4278.1.p2	PF00379.23	Chitin_bind_4	Insect cuticle protein	8.1e-16	58.3	4.6
Slitura_SGF.4279.2.p2	PF00379.23	Chitin_bind_4	Insect cuticle protein	9e-14	51.7	6.9
Slitura_SGF.4279.4.p1	PF00379.23	Chitin_bind_4	Insect cuticle protein	1.5e-13	51	6.9
Slitura_SGF.4279.5.p1	PF00379.23	Chitin_bind_4	Insect cuticle protein	1.7e-13	50.9	6.8
Slitura_SGF.4283.1.p1	PF00379.23	Chitin_bind_4	Insect cuticle protein	2.1e-13	50.6	3.6
Slitura_SGF.4285.1.p1	PF00379.23	Chitin_bind_4	Insect cuticle protein	1.4e-08	35.2	6.9
Slitura_SGF.4285.1.p1	PF00379.23	Chitin_bind_4	Insect cuticle protein	1.4e-08	35.2	6.9
Slitura_SGF.4286.1.p1	PF00379.23	Chitin_bind_4	Insect cuticle protein	5.7e-14	52.4	5.1
Slitura_SGF.4286.2.p1	PF00379.23	Chitin_bind_4	Insect cuticle protein	1.9e-13	50.7	2.3
Slitura_SGF.4287.1.p1	PF00379.23	Chitin_bind_4	Insect cuticle protein	9e-14	51.7	4
Slitura_SGF.4290.1.p1	PF00379.23	Chitin_bind_4	Insect cuticle protein	1.4e-13	51.1	6.9
Slitura_SGF.4291.1.p1	PF00379.23	Chitin_bind_4	Insect cuticle protein	1.8e-14	54	1.9
Slitura_SGF.4332.1.p1	PF00379.23	Chitin_bind_4	Insect cuticle protein	2.6e-13	50.3	22.6
Slitura_SGF.4332.1.p1	PF00379.23	Chitin_bind_4	Insect cuticle protein	2.6e-13	50.3	22.6
Slitura_SGF.4332.1.p1	PF00379.23	Chitin_bind_4	Insect cuticle protein	2.6e-13	50.3	22.6
Slitura_SGF.4332.1.p1	PF00379.23	Chitin_bind_4	Insect cuticle protein	2.6e-13	50.3	22.6
Slitura_SGF.4332.2.p1	PF00379.23	Chitin_bind_4	Insect cuticle protein	1.5e-13	51.1	23.2
Slitura_SGF.4332.2.p1	PF00379.23	Chitin_bind_4	Insect cuticle protein	1.5e-13	51.1	23.2
Slitura_SGF.4332.2.p1	PF00379.23	Chitin_bind_4	Insect cuticle protein	1.5e-13	51.1	23.2
Slitura_SGF.4332.2.p1	PF00379.23	Chitin_bind_4	Insect cuticle protein	1.5e-13	51.1	23.2
Slitura_SGF.4332.3.p1	PF00379.23	Chitin_bind_4	Insect cuticle protein	1.5e-13	51.1	23.2
Slitura_SGF.4332.3.p1	PF00379.23	Chitin_bind_4	Insect cuticle protein	1.5e-13	51.1	23.2
Slitura_SGF.4332.3.p1	PF00379.23	Chitin_bind_4	Insect cuticle protein	1.5e-13	51.1	23.2
Slitura_SGF.4332.3.p1	PF00379.23	Chitin_bind_4	Insect cuticle protein	1.5e-13	51.1	23.2
Slitura_SGF.435.2.p1	PF01147.17	Crust_neurohorm	Crustacean CHH/MIH/GIH neurohormone family	1.2e-30	105.1	7.1
Slitura_SGF.435.3.p1	PF01147.17	Crust_neurohorm	Crustacean CHH/MIH/GIH neurohormone family	1.5e-31	108	5.7
Slitura_SGF.4378.1.p1	PF00059.21	Lectin_C	Lectin C-type domain	1.1e-05	26.2	0.5
Slitura_SGF.4378.2.p1	PF00059.21	Lectin_C	Lectin C-type domain	1.1e-05	26.2	0.5
Slitura_SGF.4378.3.p1	PF00059.21	Lectin_C	Lectin C-type domain	1.1e-05	26.2	0.5
Slitura_SGF.4568.1.p1	PF00089.26	Trypsin	Trypsin	6.8e-54	183	0
Slitura_SGF.4568.2.p1	PF00089.26	Trypsin	Trypsin	3.6e-54	183.9	0
Slitura_SGF.4957.1.p1	PF00014.23	Kunitz_BPTI	Kunitz/Bovine pancreatic trypsin inhibitor domain	3.6e-164	533	178.4
Slitura_SGF.4957.1.p1	PF00014.23	Kunitz_BPTI	Kunitz/Bovine pancreatic trypsin inhibitor domain	3.6e-164	533	178.4
Slitura_SGF.4957.1.p1	PF00014.23	Kunitz_BPTI	Kunitz/Bovine pancreatic trypsin inhibitor domain	3.6e-164	533	178.4
Slitura_SGF.4957.1.p1	PF00014.23	Kunitz_BPTI	Kunitz/Bovine pancreatic trypsin inhibitor domain	3.6e-164	533	178.4
Slitura_SGF.4957.1.p1	PF00014.23	Kunitz_BPTI	Kunitz/Bovine pancreatic trypsin inhibitor domain	3.6e-164	533	178.4
Slitura_SGF.4957.1.p1	PF00014.23	Kunitz_BPTI	Kunitz/Bovine pancreatic trypsin inhibitor domain	3.6e-164	533	178.4
Slitura_SGF.4957.1.p1	PF00014.23	Kunitz_BPTI	Kunitz/Bovine pancreatic trypsin inhibitor domain	3.6e-164	533	178.4
Slitura_SGF.4957.1.p1	PF00014.23	Kunitz_BPTI	Kunitz/Bovine pancreatic trypsin inhibitor domain	3.6e-164	533	178.4
Slitura_SGF.4957.1.p1	PF00014.23	Kunitz_BPTI	Kunitz/Bovine pancreatic trypsin inhibitor domain	3.6e-164	533	178.4
Slitura_SGF.4957.1.p1	PF00014.23	Kunitz_BPTI	Kunitz/Bovine pancreatic trypsin inhibitor domain	3.6e-164	533	178.4
Slitura_SGF.4957.1.p1	PF00014.23	Kunitz_BPTI	Kunitz/Bovine pancreatic trypsin inhibitor domain	3.6e-164	533	178.4
Slitura_SGF.4957.1.p1	PF00014.23	Kunitz_BPTI	Kunitz/Bovine pancreatic trypsin inhibitor domain	3.6e-164	533	178.4
Slitura_SGF.4957.1.p1	PF00014.23	Kunitz_BPTI	Kunitz/Bovine pancreatic trypsin inhibitor domain	3.6e-164	533	178.4
Slitura_SGF.4957.1.p1	PF00014.23	Kunitz_BPTI	Kunitz/Bovine pancreatic trypsin inhibitor domain	3.6e-164	533	178.4
Slitura_SGF.4957.1.p1	PF00014.23	Kunitz_BPTI	Kunitz/Bovine pancreatic trypsin inhibitor domain	3.6e-164	533	178.4
Slitura_SGF.4957.1.p1	PF07679.16	I-set	Immunoglobulin I-set domain	2.8e-38	129.9	0
Slitura_SGF.4957.1.p1	PF07679.16	I-set	Immunoglobulin I-set domain	2.8e-38	129.9	0
Slitura_SGF.4957.1.p1	PF07679.16	I-set	Immunoglobulin I-set domain	2.8e-38	129.9	0
Slitura_SGF.4957.1.p1	PF13927.6	Ig_3	Immunoglobulin domain	1.1e-37	128.5	0
Slitura_SGF.4957.1.p1	PF13927.6	Ig_3	Immunoglobulin domain	1.1e-37	128.5	0
Slitura_SGF.4957.1.p1	PF13927.6	Ig_3	Immunoglobulin domain	1.1e-37	128.5	0
Slitura_SGF.4957.1.p1	PF05986.14	ADAM_spacer1	ADAM-TS Spacer 1	8.1e-31	106.4	0
Slitura_SGF.4957.1.p1	PF13895.6	Ig_2	Immunoglobulin domain	7e-27	93.6	0.1
Slitura_SGF.4957.1.p1	PF13895.6	Ig_2	Immunoglobulin domain	7e-27	93.6	0.1
Slitura_SGF.4957.1.p1	PF13895.6	Ig_2	Immunoglobulin domain	7e-27	93.6	0.1
Slitura_SGF.4957.1.p1	PF00090.19	TSP_1	Thrombospondin type 1 domain	4.8e-26	90.7	96.3
Slitura_SGF.4957.1.p1	PF00090.19	TSP_1	Thrombospondin type 1 domain	4.8e-26	90.7	96.3
Slitura_SGF.4957.1.p1	PF00090.19	TSP_1	Thrombospondin type 1 domain	4.8e-26	90.7	96.3
Slitura_SGF.4957.1.p1	PF00090.19	TSP_1	Thrombospondin type 1 domain	4.8e-26	90.7	96.3
Slitura_SGF.4957.1.p1	PF00090.19	TSP_1	Thrombospondin type 1 domain	4.8e-26	90.7	96.3
Slitura_SGF.4957.1.p1	PF00090.19	TSP_1	Thrombospondin type 1 domain	4.8e-26	90.7	96.3
Slitura_SGF.4957.1.p1	PF00090.19	TSP_1	Thrombospondin type 1 domain	4.8e-26	90.7	96.3
Slitura_SGF.4957.1.p1	PF00090.19	TSP_1	Thrombospondin type 1 domain	4.8e-26	90.7	96.3
Slitura_SGF.4957.1.p1	PF00090.19	TSP_1	Thrombospondin type 1 domain	4.8e-26	90.7	96.3
Slitura_SGF.4957.1.p1	PF08686.11	PLAC	PLAC (protease and lacunin) domain	2.3e-09	37.8	10
Slitura_SGF.4957.1.p1	PF08686.11	PLAC	PLAC (protease and lacunin) domain	2.3e-09	37.8	10
Slitura_SGF.4957.1.p1	PF08686.11	PLAC	PLAC (protease and lacunin) domain	2.3e-09	37.8	10
Slitura_SGF.4957.1.p1	PF08686.11	PLAC	PLAC (protease and lacunin) domain	2.3e-09	37.8	10
Slitura_SGF.4957.2.p1	PF00014.23	Kunitz_BPTI	Kunitz/Bovine pancreatic trypsin inhibitor domain	1.9e-150	489.1	167.9
Slitura_SGF.4957.2.p1	PF00014.23	Kunitz_BPTI	Kunitz/Bovine pancreatic trypsin inhibitor domain	1.9e-150	489.1	167.9
Slitura_SGF.4957.2.p1	PF00014.23	Kunitz_BPTI	Kunitz/Bovine pancreatic trypsin inhibitor domain	1.9e-150	489.1	167.9
Slitura_SGF.4957.2.p1	PF00014.23	Kunitz_BPTI	Kunitz/Bovine pancreatic trypsin inhibitor domain	1.9e-150	489.1	167.9
Slitura_SGF.4957.2.p1	PF00014.23	Kunitz_BPTI	Kunitz/Bovine pancreatic trypsin inhibitor domain	1.9e-150	489.1	167.9
Slitura_SGF.4957.2.p1	PF00014.23	Kunitz_BPTI	Kunitz/Bovine pancreatic trypsin inhibitor domain	1.9e-150	489.1	167.9
Slitura_SGF.4957.2.p1	PF00014.23	Kunitz_BPTI	Kunitz/Bovine pancreatic trypsin inhibitor domain	1.9e-150	489.1	167.9
Slitura_SGF.4957.2.p1	PF00014.23	Kunitz_BPTI	Kunitz/Bovine pancreatic trypsin inhibitor domain	1.9e-150	489.1	167.9
Slitura_SGF.4957.2.p1	PF00014.23	Kunitz_BPTI	Kunitz/Bovine pancreatic trypsin inhibitor domain	1.9e-150	489.1	167.9
Slitura_SGF.4957.2.p1	PF00014.23	Kunitz_BPTI	Kunitz/Bovine pancreatic trypsin inhibitor domain	1.9e-150	489.1	167.9
Slitura_SGF.4957.2.p1	PF00014.23	Kunitz_BPTI	Kunitz/Bovine pancreatic trypsin inhibitor domain	1.9e-150	489.1	167.9
Slitura_SGF.4957.2.p1	PF00014.23	Kunitz_BPTI	Kunitz/Bovine pancreatic trypsin inhibitor domain	1.9e-150	489.1	167.9
Slitura_SGF.4957.2.p1	PF00014.23	Kunitz_BPTI	Kunitz/Bovine pancreatic trypsin inhibitor domain	1.9e-150	489.1	167.9
Slitura_SGF.4957.2.p1	PF00014.23	Kunitz_BPTI	Kunitz/Bovine pancreatic trypsin inhibitor domain	1.9e-150	489.1	167.9
Slitura_SGF.4957.2.p1	PF05986.14	ADAM_spacer1	ADAM-TS Spacer 1	9.9e-31	106.1	0.4
Slitura_SGF.4957.2.p1	PF05986.14	ADAM_spacer1	ADAM-TS Spacer 1	9.9e-31	106.1	0.4
Slitura_SGF.4957.2.p1	PF07679.16	I-set	Immunoglobulin I-set domain	1.9e-30	104.8	0
Slitura_SGF.4957.2.p1	PF07679.16	I-set	Immunoglobulin I-set domain	1.9e-30	104.8	0
Slitura_SGF.4957.2.p1	PF07679.16	I-set	Immunoglobulin I-set domain	1.9e-30	104.8	0
Slitura_SGF.4957.2.p1	PF13927.6	Ig_3	Immunoglobulin domain	6.1e-27	94	4.8
Slitura_SGF.4957.2.p1	PF13927.6	Ig_3	Immunoglobulin domain	6.1e-27	94	4.8
Slitura_SGF.4957.2.p1	PF13927.6	Ig_3	Immunoglobulin domain	6.1e-27	94	4.8
Slitura_SGF.4957.2.p1	PF13895.6	Ig_2	Immunoglobulin domain	6.1e-19	68.1	0.1
Slitura_SGF.4957.2.p1	PF13895.6	Ig_2	Immunoglobulin domain	6.1e-19	68.1	0.1
Slitura_SGF.4957.2.p1	PF00090.19	TSP_1	Thrombospondin type 1 domain	6.9e-19	67.8	120.5
Slitura_SGF.4957.2.p1	PF00090.19	TSP_1	Thrombospondin type 1 domain	6.9e-19	67.8	120.5
Slitura_SGF.4957.2.p1	PF00090.19	TSP_1	Thrombospondin type 1 domain	6.9e-19	67.8	120.5
Slitura_SGF.4957.2.p1	PF00090.19	TSP_1	Thrombospondin type 1 domain	6.9e-19	67.8	120.5
Slitura_SGF.4957.2.p1	PF00090.19	TSP_1	Thrombospondin type 1 domain	6.9e-19	67.8	120.5
Slitura_SGF.4957.2.p1	PF00090.19	TSP_1	Thrombospondin type 1 domain	6.9e-19	67.8	120.5
Slitura_SGF.4957.2.p1	PF00090.19	TSP_1	Thrombospondin type 1 domain	6.9e-19	67.8	120.5
Slitura_SGF.4957.2.p1	PF00090.19	TSP_1	Thrombospondin type 1 domain	6.9e-19	67.8	120.5
Slitura_SGF.4957.2.p1	PF00090.19	TSP_1	Thrombospondin type 1 domain	6.9e-19	67.8	120.5
Slitura_SGF.4957.2.p1	PF00090.19	TSP_1	Thrombospondin type 1 domain	6.9e-19	67.8	120.5
Slitura_SGF.4957.2.p1	PF00090.19	TSP_1	Thrombospondin type 1 domain	6.9e-19	67.8	120.5
Slitura_SGF.4957.2.p1	PF08686.11	PLAC	PLAC (protease and lacunin) domain	2.2e-09	37.9	10
Slitura_SGF.4957.2.p1	PF08686.11	PLAC	PLAC (protease and lacunin) domain	2.2e-09	37.9	10
Slitura_SGF.4957.2.p1	PF08686.11	PLAC	PLAC (protease and lacunin) domain	2.2e-09	37.9	10
Slitura_SGF.4957.2.p1	PF08686.11	PLAC	PLAC (protease and lacunin) domain	2.2e-09	37.9	10
Slitura_SGF.5096.1.p1	PF00089.26	Trypsin	Trypsin	2.7e-51	174.5	0
Slitura_SGF.5096.1.p1	PF12032.8	CLIP	Regulatory CLIP domain of proteinases	1.2e-06	28.7	2.1
Slitura_SGF.5096.1.p1	PF12032.8	CLIP	Regulatory CLIP domain of proteinases	1.2e-06	28.7	2.1
Slitura_SGF.5096.1.p1	PF13365.6	Trypsin_2	Trypsin-like peptidase domain	4.6e-05	24.3	0
Slitura_SGF.5096.2.p1	PF00089.26	Trypsin	Trypsin	2.7e-51	174.5	0
Slitura_SGF.5096.2.p1	PF12032.8	CLIP	Regulatory CLIP domain of proteinases	1.2e-06	28.7	2.1
Slitura_SGF.5096.2.p1	PF12032.8	CLIP	Regulatory CLIP domain of proteinases	1.2e-06	28.7	2.1
Slitura_SGF.5096.2.p1	PF13365.6	Trypsin_2	Trypsin-like peptidase domain	4.6e-05	24.3	0
Slitura_SGF.528.1.p1	PF01683.18	EB	EB module	4.9e-34	116.4	63.9
Slitura_SGF.528.1.p1	PF01683.18	EB	EB module	4.9e-34	116.4	63.9
Slitura_SGF.528.1.p1	PF01683.18	EB	EB module	4.9e-34	116.4	63.9
Slitura_SGF.528.1.p1	PF01683.18	EB	EB module	4.9e-34	116.4	63.9
Slitura_SGF.528.1.p1	PF01683.18	EB	EB module	4.9e-34	116.4	63.9
Slitura_SGF.528.1.p1	PF01683.18	EB	EB module	4.9e-34	116.4	63.9
Slitura_SGF.528.2.p1	PF01683.18	EB	EB module	4.9e-34	116.4	63.9
Slitura_SGF.528.2.p1	PF01683.18	EB	EB module	4.9e-34	116.4	63.9
Slitura_SGF.528.2.p1	PF01683.18	EB	EB module	4.9e-34	116.4	63.9
Slitura_SGF.528.2.p1	PF01683.18	EB	EB module	4.9e-34	116.4	63.9
Slitura_SGF.528.2.p1	PF01683.18	EB	EB module	4.9e-34	116.4	63.9
Slitura_SGF.528.2.p1	PF01683.18	EB	EB module	4.9e-34	116.4	63.9
Slitura_SGF.5553.1.p1	PF13582.6	Reprolysin_3	Metallo-peptidase family M12B Reprolysin-like	1.4e-20	74	0.2
Slitura_SGF.5553.1.p1	PF13582.6	Reprolysin_3	Metallo-peptidase family M12B Reprolysin-like	1.4e-20	74	0.2
Slitura_SGF.5553.1.p1	PF17771.1	ADAM_CR_2	ADAM cysteine-rich domain	4.8e-12	46.2	4.5
Slitura_SGF.5553.1.p1	PF13574.6	Reprolysin_2	Metallo-peptidase family M12B Reprolysin-like	5.9e-10	39.4	0
Slitura_SGF.5553.1.p1	PF01421.19	Reprolysin	Reprolysin (M12B) family zinc metalloprotease	1.7e-09	37.9	0
Slitura_SGF.5553.1.p1	PF01421.19	Reprolysin	Reprolysin (M12B) family zinc metalloprotease	1.7e-09	37.9	0
Slitura_SGF.5553.1.p1	PF13583.6	Reprolysin_4	Metallo-peptidase family M12B Reprolysin-like	2.4e-08	33.9	0
Slitura_SGF.5553.1.p1	PF13688.6	Reprolysin_5	Metallo-peptidase family M12	2.2e-07	31.2	0
Slitura_SGF.5553.2.p1	PF13582.6	Reprolysin_3	Metallo-peptidase family M12B Reprolysin-like	1.4e-20	74	0.2
Slitura_SGF.5553.2.p1	PF13582.6	Reprolysin_3	Metallo-peptidase family M12B Reprolysin-like	1.4e-20	74	0.2
Slitura_SGF.5553.2.p1	PF17771.1	ADAM_CR_2	ADAM cysteine-rich domain	4.8e-12	46.2	4.5
Slitura_SGF.5553.2.p1	PF13574.6	Reprolysin_2	Metallo-peptidase family M12B Reprolysin-like	5.9e-10	39.4	0
Slitura_SGF.5553.2.p1	PF01421.19	Reprolysin	Reprolysin (M12B) family zinc metalloprotease	1.7e-09	37.9	0
Slitura_SGF.5553.2.p1	PF01421.19	Reprolysin	Reprolysin (M12B) family zinc metalloprotease	1.7e-09	37.9	0
Slitura_SGF.5553.2.p1	PF13583.6	Reprolysin_4	Metallo-peptidase family M12B Reprolysin-like	2.4e-08	33.9	0
Slitura_SGF.5553.2.p1	PF13688.6	Reprolysin_5	Metallo-peptidase family M12	2.2e-07	31.2	0
Slitura_SGF.5553.3.p1	PF13582.6	Reprolysin_3	Metallo-peptidase family M12B Reprolysin-like	1.2e-20	74.3	0.1
Slitura_SGF.5553.3.p1	PF13582.6	Reprolysin_3	Metallo-peptidase family M12B Reprolysin-like	1.2e-20	74.3	0.1
Slitura_SGF.5553.3.p1	PF17771.1	ADAM_CR_2	ADAM cysteine-rich domain	4.7e-12	46.2	4.5
Slitura_SGF.5553.3.p1	PF13574.6	Reprolysin_2	Metallo-peptidase family M12B Reprolysin-like	6.9e-11	42.4	0
Slitura_SGF.5553.3.p1	PF01421.19	Reprolysin	Reprolysin (M12B) family zinc metalloprotease	7.5e-10	39	0
Slitura_SGF.5553.3.p1	PF01421.19	Reprolysin	Reprolysin (M12B) family zinc metalloprotease	7.5e-10	39	0
Slitura_SGF.5553.3.p1	PF13583.6	Reprolysin_4	Metallo-peptidase family M12B Reprolysin-like	3.6e-08	33.3	0
Slitura_SGF.5553.3.p1	PF13688.6	Reprolysin_5	Metallo-peptidase family M12	7e-08	32.9	0
Slitura_SGF.5553.4.p1	PF13582.6	Reprolysin_3	Metallo-peptidase family M12B Reprolysin-like	1.4e-20	74.1	0
Slitura_SGF.5553.4.p1	PF17771.1	ADAM_CR_2	ADAM cysteine-rich domain	4.1e-12	46.4	4.5
Slitura_SGF.5553.4.p1	PF13574.6	Reprolysin_2	Metallo-peptidase family M12B Reprolysin-like	5.4e-10	39.5	0
Slitura_SGF.5553.4.p1	PF01421.19	Reprolysin	Reprolysin (M12B) family zinc metalloprotease	9.1e-10	38.8	0
Slitura_SGF.5553.4.p1	PF01421.19	Reprolysin	Reprolysin (M12B) family zinc metalloprotease	9.1e-10	38.8	0
Slitura_SGF.5553.4.p1	PF13583.6	Reprolysin_4	Metallo-peptidase family M12B Reprolysin-like	2.2e-08	34	0
Slitura_SGF.5553.4.p1	PF13688.6	Reprolysin_5	Metallo-peptidase family M12	1.9e-07	31.5	0
Slitura_SGF.5553.5.p1	PF13582.6	Reprolysin_3	Metallo-peptidase family M12B Reprolysin-like	1.4e-20	74.1	0
Slitura_SGF.5553.5.p1	PF17771.1	ADAM_CR_2	ADAM cysteine-rich domain	4.1e-12	46.4	4.5
Slitura_SGF.5553.5.p1	PF13574.6	Reprolysin_2	Metallo-peptidase family M12B Reprolysin-like	5.4e-10	39.5	0
Slitura_SGF.5553.5.p1	PF01421.19	Reprolysin	Reprolysin (M12B) family zinc metalloprotease	9.2e-10	38.8	0
Slitura_SGF.5553.5.p1	PF01421.19	Reprolysin	Reprolysin (M12B) family zinc metalloprotease	9.2e-10	38.8	0
Slitura_SGF.5553.5.p1	PF13583.6	Reprolysin_4	Metallo-peptidase family M12B Reprolysin-like	2.2e-08	34	0
Slitura_SGF.5553.5.p1	PF13688.6	Reprolysin_5	Metallo-peptidase family M12	1.9e-07	31.5	0
Slitura_SGF.5553.6.p1	PF13582.6	Reprolysin_3	Metallo-peptidase family M12B Reprolysin-like	1.2e-20	74.3	0
Slitura_SGF.5553.6.p1	PF17771.1	ADAM_CR_2	ADAM cysteine-rich domain	4e-12	46.5	4.5
Slitura_SGF.5553.6.p1	PF13574.6	Reprolysin_2	Metallo-peptidase family M12B Reprolysin-like	6.3e-11	42.5	0
Slitura_SGF.5553.6.p1	PF01421.19	Reprolysin	Reprolysin (M12B) family zinc metalloprotease	4.1e-10	39.9	0
Slitura_SGF.5553.6.p1	PF01421.19	Reprolysin	Reprolysin (M12B) family zinc metalloprotease	4.1e-10	39.9	0
Slitura_SGF.5553.6.p1	PF13583.6	Reprolysin_4	Metallo-peptidase family M12B Reprolysin-like	3.3e-08	33.4	0
Slitura_SGF.5553.6.p1	PF13688.6	Reprolysin_5	Metallo-peptidase family M12	6e-08	33.1	0
Slitura_SGF.57.1.p1	PF00059.21	Lectin_C	Lectin C-type domain	9.8e-11	42.4	0.2
Slitura_SGF.6162.1.p1	PF00210.24	Ferritin	Ferritin-like domain	6.9e-32	110.3	0.5
Slitura_SGF.6162.2.p1	PF00210.24	Ferritin	Ferritin-like domain	6.9e-32	110.3	0.5
Slitura_SGF.6169.1.p1	PF00210.24	Ferritin	Ferritin-like domain	5e-12	45.9	8
Slitura_SGF.6169.2.p1	PF00210.24	Ferritin	Ferritin-like domain	4.9e-12	46	8
Slitura_SGF.640.2.p1	PF01607.24	CBM_14	Chitin binding Peritrophin-A domain	6.4e-34	115.9	26.4
Slitura_SGF.640.2.p1	PF01607.24	CBM_14	Chitin binding Peritrophin-A domain	6.4e-34	115.9	26.4
Slitura_SGF.640.2.p1	PF01607.24	CBM_14	Chitin binding Peritrophin-A domain	6.4e-34	115.9	26.4
Slitura_SGF.640.3.p1	PF01607.24	CBM_14	Chitin binding Peritrophin-A domain	3.9e-34	116.6	26.4
Slitura_SGF.640.3.p1	PF01607.24	CBM_14	Chitin binding Peritrophin-A domain	3.9e-34	116.6	26.4
Slitura_SGF.640.3.p1	PF01607.24	CBM_14	Chitin binding Peritrophin-A domain	3.9e-34	116.6	26.4
Slitura_SGF.65.1.p1	PF00059.21	Lectin_C	Lectin C-type domain	2.2e-09	38	0.1
Slitura_SGF.6523.1.p1	PF00080.20	Sod_Cu	Copper/zinc superoxide dismutase (SODC)	4.2e-43	146.9	6.6
Slitura_SGF.6523.2.p1	PF00080.20	Sod_Cu	Copper/zinc superoxide dismutase (SODC)	4.2e-43	146.9	6.6
Slitura_SGF.7047.1.p1	PF03067.15	LPMO_10	Lytic polysaccharide mono-oxygenase, cellulose-degrading	8.1e-39	134.3	1
Slitura_SGF.7047.2.p1	PF03067.15	LPMO_10	Lytic polysaccharide mono-oxygenase, cellulose-degrading	6.6e-39	134.6	1
Slitura_SGF.7244.1.p1	PF00059.21	Lectin_C	Lectin C-type domain	1.4e-05	25.7	3.9
Slitura_SGF.7302.2.p1	PF00059.21	Lectin_C	Lectin C-type domain	1.2e-08	35.6	0.4
Slitura_SGF.7323.1.p1	PF01607.24	CBM_14	Chitin binding Peritrophin-A domain	2.8e-09	37	2.1
Slitura_SGF.7323.1.p1	PF01607.24	CBM_14	Chitin binding Peritrophin-A domain	2.8e-09	37	2.1
Slitura_SGF.7323.1.p1	PF00057.18	Ldl_recept_a	Low-density lipoprotein receptor domain class A	9.4e-08	32.2	9.5
Slitura_SGF.7323.1.p1	PF00057.18	Ldl_recept_a	Low-density lipoprotein receptor domain class A	9.4e-08	32.2	9.5
Slitura_SGF.7323.1.p1	PF00057.18	Ldl_recept_a	Low-density lipoprotein receptor domain class A	9.4e-08	32.2	9.5
Slitura_SGF.7323.1.p1	PF00057.18	Ldl_recept_a	Low-density lipoprotein receptor domain class A	9.4e-08	32.2	9.5
Slitura_SGF.7323.1.p1	PF00057.18	Ldl_recept_a	Low-density lipoprotein receptor domain class A	9.4e-08	32.2	9.5
Slitura_SGF.7323.2.p1	PF01607.24	CBM_14	Chitin binding Peritrophin-A domain	3.8e-10	39.8	3
Slitura_SGF.7323.2.p1	PF01607.24	CBM_14	Chitin binding Peritrophin-A domain	3.8e-10	39.8	3
Slitura_SGF.7323.2.p1	PF00057.18	Ldl_recept_a	Low-density lipoprotein receptor domain class A	9.2e-08	32.2	9.5
Slitura_SGF.7323.2.p1	PF00057.18	Ldl_recept_a	Low-density lipoprotein receptor domain class A	9.2e-08	32.2	9.5
Slitura_SGF.7323.2.p1	PF00057.18	Ldl_recept_a	Low-density lipoprotein receptor domain class A	9.2e-08	32.2	9.5
Slitura_SGF.7323.2.p1	PF00057.18	Ldl_recept_a	Low-density lipoprotein receptor domain class A	9.2e-08	32.2	9.5
Slitura_SGF.7323.2.p1	PF00057.18	Ldl_recept_a	Low-density lipoprotein receptor domain class A	9.2e-08	32.2	9.5
Slitura_SGF.7559.1.p1	PF00379.23	Chitin_bind_4	Insect cuticle protein	5.8e-12	46	1.3
Slitura_SGF.7559.2.p1	PF00379.23	Chitin_bind_4	Insect cuticle protein	7e-12	45.7	1.3
Slitura_SGF.7560.1.p1	PF00379.23	Chitin_bind_4	Insect cuticle protein	7.2e-12	45.7	1.3
Slitura_SGF.7577.1.p1	PF00379.23	Chitin_bind_4	Insect cuticle protein	1.2e-10	41.7	0.7
Slitura_SGF.7602.1.p1	PF01607.24	CBM_14	Chitin binding Peritrophin-A domain	4.2e-08	33.2	5.9
Slitura_SGF.7602.2.p1	PF01607.24	CBM_14	Chitin binding Peritrophin-A domain	4.2e-08	33.2	5.9
Slitura_SGF.80.1.p1	PF00379.23	Chitin_bind_4	Insect cuticle protein	5.6e-11	42.8	6
Slitura_SGF.80.1.p1	PF00379.23	Chitin_bind_4	Insect cuticle protein	5.6e-11	42.8	6
Slitura_SGF.8032.1.p1	PF00059.21	Lectin_C	Lectin C-type domain	1.3e-05	25.8	0.5
Slitura_SGF.8032.2.p1	PF00059.21	Lectin_C	Lectin C-type domain	1.1e-05	26.1	0.4
Slitura_SGF.8032.3.p1	PF00059.21	Lectin_C	Lectin C-type domain	2.2e-06	28.4	0.4
Slitura_SGF.8032.4.p1	PF00059.21	Lectin_C	Lectin C-type domain	2.6e-06	28.1	0.4
Slitura_SGF.8367.1.p1	PF03067.15	LPMO_10	Lytic polysaccharide mono-oxygenase, cellulose-degrading	5.1e-33	115.4	1
Slitura_SGF.8369.1.p1	PF03067.15	LPMO_10	Lytic polysaccharide mono-oxygenase, cellulose-degrading	6.7e-32	111.7	0.9
Slitura_SGF.8637.1.p1	PF02872.18	5_nucleotid_C	5'-nucleotidase, C-terminal domain	6.5e-39	133.7	0
Slitura_SGF.8637.1.p1	PF00149.28	Metallophos	Calcineurin-like phosphoesterase	3e-12	47.5	0.1
Slitura_SGF.8637.1.p1	PF00149.28	Metallophos	Calcineurin-like phosphoesterase	3e-12	47.5	0.1
Slitura_SGF.8637.4.p1	PF02872.18	5_nucleotid_C	5'-nucleotidase, C-terminal domain	1.5e-36	126	0.2
Slitura_SGF.8637.4.p1	PF02872.18	5_nucleotid_C	5'-nucleotidase, C-terminal domain	1.5e-36	126	0.2
Slitura_SGF.8637.4.p1	PF00149.28	Metallophos	Calcineurin-like phosphoesterase	7.6e-12	46.2	0
Slitura_SGF.8637.5.p1	PF02872.18	5_nucleotid_C	5'-nucleotidase, C-terminal domain	1.9e-38	132.1	0
Slitura_SGF.866.1.p1	PF00079.20	Serpin	Serpin (serine protease inhibitor)	6.6e-102	341.6	0
Slitura_SGF.866.2.p1	PF00079.20	Serpin	Serpin (serine protease inhibitor)	3e-98	329.6	0.1
Slitura_SGF.866.3.p1	PF00079.20	Serpin	Serpin (serine protease inhibitor)	5.9e-99	331.9	0
Slitura_SGF.866.4.p1	PF00079.20	Serpin	Serpin (serine protease inhibitor)	6.2e-99	331.8	0
Slitura_SGF.866.5.p1	PF00079.20	Serpin	Serpin (serine protease inhibitor)	1.7e-95	320.5	0
Slitura_SGF.88.1.p1	PF00379.23	Chitin_bind_4	Insect cuticle protein	5.2e-16	58.9	10.8
Slitura_SGF.88.1.p1	PF00379.23	Chitin_bind_4	Insect cuticle protein	5.2e-16	58.9	10.8
Slitura_SGF.88.2.p1	PF00379.23	Chitin_bind_4	Insect cuticle protein	5.2e-16	58.9	10.8
Slitura_SGF.88.2.p1	PF00379.23	Chitin_bind_4	Insect cuticle protein	5.2e-16	58.9	10.8
Slitura_SGF.97.1.p1	PF00079.20	Serpin	Serpin (serine protease inhibitor)	2.1e-84	284	0
Slitura_SGF.97.2.p1	PF00079.20	Serpin	Serpin (serine protease inhibitor)	2.9e-84	283.5	0.1
Slitura_SGF.97.3.p1	PF00079.20	Serpin	Serpin (serine protease inhibitor)	1.1e-84	284.9	0
Slitura_SGF.97.4.p1	PF00079.20	Serpin	Serpin (serine protease inhibitor)	1.5e-83	281.2	0.1
Slitura_SGF.97.5.p1	PF00079.20	Serpin	Serpin (serine protease inhibitor)	2.4e-85	287.1	0.1
Slitura_SGF.97.6.p1	PF00079.20	Serpin	Serpin (serine protease inhibitor)	8.3e-83	278.7	0.1
Slitura_SGF.97.7.p1	PF00079.20	Serpin	Serpin (serine protease inhibitor)	1.1e-84	284.9	0
Slitura_SGF.978.1.p1	PF00059.21	Lectin_C	Lectin C-type domain	8.5e-08	32.9	2.2
Slitura_SGF.978.1.p1	PF00059.21	Lectin_C	Lectin C-type domain	8.5e-08	32.9	2.2
Slitura_SGF.9884.5.p1	PF01607.24	CBM_14	Chitin binding Peritrophin-A domain	1e-67	224.1	68.7
Slitura_SGF.9884.5.p1	PF01607.24	CBM_14	Chitin binding Peritrophin-A domain	1e-67	224.1	68.7
Slitura_SGF.9884.5.p1	PF01607.24	CBM_14	Chitin binding Peritrophin-A domain	1e-67	224.1	68.7
Slitura_SGF.9884.5.p1	PF01607.24	CBM_14	Chitin binding Peritrophin-A domain	1e-67	224.1	68.7
Slitura_SGF.9884.5.p1	PF01607.24	CBM_14	Chitin binding Peritrophin-A domain	1e-67	224.1	68.7
Slitura_SGF.9884.5.p1	PF01607.24	CBM_14	Chitin binding Peritrophin-A domain	1e-67	224.1	68.7
Slitura_SGF.9884.8.p1	PF01607.24	CBM_14	Chitin binding Peritrophin-A domain	1e-67	224.1	68.7
Slitura_SGF.9884.8.p1	PF01607.24	CBM_14	Chitin binding Peritrophin-A domain	1e-67	224.1	68.7
Slitura_SGF.9884.8.p1	PF01607.24	CBM_14	Chitin binding Peritrophin-A domain	1e-67	224.1	68.7
Slitura_SGF.9884.8.p1	PF01607.24	CBM_14	Chitin binding Peritrophin-A domain	1e-67	224.1	68.7
Slitura_SGF.9884.8.p1	PF01607.24	CBM_14	Chitin binding Peritrophin-A domain	1e-67	224.1	68.7
Slitura_SGF.9884.8.p1	PF01607.24	CBM_14	Chitin binding Peritrophin-A domain	1e-67	224.1	68.7

## Sheet: GO
Protein ID	Gene Ontology	Gene Ontology ID	Description	ARGOT_score	ARGOT_PPV	ARGOT_rank
Slitura_SGF.10561.1.p1	CC	62129	chitin-based extracellular matrix	7.43352	0.70058	1
	MF	5214	structural constituent of chitin-based cuticle	7.7973	0.710151	1
Slitura_SGF.10562.1.p1	BP	40003	chitin-based cuticle development	5.89253	0.657166	1
	CC	62129	chitin-based extracellular matrix	10.6598	0.778769	1
	MF	5214	structural constituent of chitin-based cuticle	11.1815	0.790231	1
	MF	8061	chitin binding	3.75767	0.586166	3
Slitura_SGF.10562.2.p1	CC	62129	chitin-based extracellular matrix	7.09553	0.691476	1
	MF	5214	structural constituent of chitin-based cuticle	7.44277	0.700826	1
Slitura_SGF.10942.1.p1	BP	6508	proteolysis	4.33265	0.606934	1
	BP	7596	blood coagulation	0.537535	0.411156	8
	MF	4252	serine-type endopeptidase activity	7.08078	0.691073	1
Slitura_SGF.10943.1.p1	BP	6508	proteolysis	4.35916	0.607857	1
	CC	5576	extracellular region	0.703252	0.426465	1
	MF	4252	serine-type endopeptidase activity	7.17026	0.693507	1
Slitura_SGF.10958.1.p1	CC	5576	extracellular region	1.26512	0.468018	1
	CC	5847	mRNA cleavage and polyadenylation specificity factor complex	0.516055	0.409007	3
	MF	48037	cofactor binding	3.27721	0.567557	1
Slitura_SGF.10958.2.p1	CC	5576	extracellular region	1.26512	0.468018	1
	CC	5847	mRNA cleavage and polyadenylation specificity factor complex	0.516055	0.409007	3
	MF	48037	cofactor binding	3.27721	0.567557	1
Slitura_SGF.10958.3.p1	CC	5576	extracellular region	1.26512	0.468018	1
	CC	5847	mRNA cleavage and polyadenylation specificity factor complex	0.516055	0.409007	3
	MF	48037	cofactor binding	3.27721	0.567557	1
Slitura_SGF.11109.1.p1	BP	2000272	negative regulation of signaling receptor activity	14.5124	0.847915	1
	CC	5783	endoplasmic reticulum	7.86146	0.711816	1
	MF	50750	low-density lipoprotein particle receptor binding	15.9398	0.856314	1
	MF	48019	receptor antagonist activity	15.4965	0.853747	2
	MF	8201	heparin binding	13.078	0.829795	5
Slitura_SGF.11109.2.p1	BP	2000272	negative regulation of signaling receptor activity	14.5123	0.847914	1
	CC	5783	endoplasmic reticulum	7.8615	0.711817	1
	MF	50750	low-density lipoprotein particle receptor binding	15.9399	0.856315	1
	MF	48019	receptor antagonist activity	15.4965	0.853747	2
	MF	8201	heparin binding	13.0781	0.829796	5
Slitura_SGF.11147.5.p1	BP	32508	DNA duplex unwinding	0.537079	0.411111	1
	BP	90501	RNA phosphodiester bond hydrolysis	0.523675	0.409775	3
	CC	45095	keratin filament	1.472	0.480866	1
	CC	62129	chitin-based extracellular matrix	0.974293	0.448022	4
	MF	5214	structural constituent of chitin-based cuticle	1.02197	0.451487	1
	MF	4386	helicase activity	0.804219	0.434913	2
	MF	4523	RNA-DNA hybrid ribonuclease activity	0.618069	0.418852	5
	MF	3676	nucleic acid binding	0.552691	0.412646	9
	MF	5213	structural constituent of chorion	0.522916	0.409698	13
	MF	8094	DNA-dependent ATPase activity	0.509336	0.408326	15
Slitura_SGF.11147.6.p1	BP	7020	microtubule nucleation	5.70502	0.651513	1
	BP	1905605	positive regulation of maintenance of permeability of blood-brain barrier	1.43597	0.478696	17
	BP	46326	positive regulation of glucose import	1.14839	0.460301	19
	BP	70830	bicellular tight junction assembly	1.08814	0.456164	21
	BP	1933	negative regulation of protein phosphorylation	0.715032	0.42748	34
	BP	10628	positive regulation of gene expression	0.582323	0.415502	48
	CC	922	spindle pole	5.26115	0.637748	1
	CC	62129	chitin-based extracellular matrix	5.20658	0.636016	2
	CC	5815	microtubule organizing center	4.41465	0.609781	4
	CC	16327	apicolateral plasma membrane	1.20364	0.464	11
	CC	16324	apical plasma membrane	0.915761	0.44365	14
	CC	5765	lysosomal membrane	0.900261	0.442469	15
	CC	30139	endocytic vesicle	0.887045	0.441454	16
	CC	5923	bicellular tight junction	0.882956	0.441138	18
	MF	43015	gamma-tubulin binding	5.87478	0.656635	1
	MF	5214	structural constituent of chitin-based cuticle	5.46138	0.644026	2
	MF	19904	protein domain specific binding	0.759564	0.431246	8
Slitura_SGF.11154.1.p1	MF	42302	structural constituent of cuticle	11.9418	0.806466	1
Slitura_SGF.11194.1.p1	MF	30246	carbohydrate binding	7.45894	0.701257	1
Slitura_SGF.11194.2.p1	MF	30246	carbohydrate binding	7.45894	0.701257	1
Slitura_SGF.11194.3.p1	MF	30246	carbohydrate binding	7.45894	0.701257	1
Slitura_SGF.11749.1.p1	BP	6508	proteolysis	4.37142	0.608283	1
	BP	6030	chitin metabolic process	0.883317	0.441166	8
	CC	5576	extracellular region	0.502516	0.40763	1
	MF	4252	serine-type endopeptidase activity	7.13838	0.692642	1
	MF	8061	chitin binding	0.8465	0.438292	10
Slitura_SGF.11749.2.p1	BP	6508	proteolysis	4.37116	0.608274	1
	BP	6030	chitin metabolic process	1.0631	0.454411	6
	CC	5576	extracellular region	0.604794	0.41762	1
	MF	4252	serine-type endopeptidase activity	7.12108	0.692171	1
	MF	8061	chitin binding	1.01879	0.451258	10
Slitura_SGF.11749.3.p1	BP	6508	proteolysis	4.37116	0.608274	1
	BP	6030	chitin metabolic process	1.0631	0.454411	6
	CC	5576	extracellular region	0.604794	0.41762	1
	MF	4252	serine-type endopeptidase activity	7.12108	0.692171	1
	MF	8061	chitin binding	1.01879	0.451258	10
Slitura_SGF.11959.1.p1	BP	19731	antibacterial humoral response	14.2556	0.84636	1
	BP	45087	innate immune response	1.17949	0.462394	17
	CC	5615	extracellular space	8.11789	0.718403	1
Slitura_SGF.11959.2.p1	BP	19731	antibacterial humoral response	14.2556	0.84636	1
	BP	45087	innate immune response	1.17949	0.462394	17
	CC	5615	extracellular space	8.11789	0.718403	1
Slitura_SGF.12033.1.p1	BP	51607	defense response to virus	0.508655	0.408257	1
	MF	30246	carbohydrate binding	7.46425	0.701398	1
Slitura_SGF.12034.1.p1	BP	51607	defense response to virus	0.518035	0.409207	1
	MF	30246	carbohydrate binding	7.46425	0.701398	1
Slitura_SGF.12318.1.p1	BP	44255	cellular lipid metabolic process	1.90023	0.504856	1
	MF	8374	O-acyltransferase activity	3.29846	0.568407	1
Slitura_SGF.12318.2.p1	BP	44255	cellular lipid metabolic process	1.90023	0.504856	1
	MF	8374	O-acyltransferase activity	3.29846	0.568407	1
Slitura_SGF.12318.3.p1	BP	44255	cellular lipid metabolic process	1.62354	0.489711	1
	MF	8374	O-acyltransferase activity	2.81819	0.548454	1
	MF	42302	structural constituent of cuticle	0.535479	0.410952	5
Slitura_SGF.12320.1.p1	CC	5576	extracellular region	3.15132	0.562458	1
	MF	46872	metal ion binding	1.34175	0.472891	1
Slitura_SGF.12341.1.p1	BP	40003	chitin-based cuticle development	1.16429	0.461374	1
	CC	62129	chitin-based extracellular matrix	1.73554	0.495986	1
	MF	42302	structural constituent of cuticle	10.2372	0.769276	1
Slitura_SGF.12343.1.p1	CC	62129	chitin-based extracellular matrix	0.9914	0.449274	1
	MF	42302	structural constituent of cuticle	9.36776	0.749111	1
Slitura_SGF.12351.1.p1	MF	42302	structural constituent of cuticle	9.55006	0.753414	1
Slitura_SGF.12383.1.p1	BP	43113	receptor clustering	3.60999	0.58058	1
	BP	7213	G protein-coupled acetylcholine receptor signaling pathway	3.46699	0.57506	2
	BP	6338	chromatin remodeling	1.06137	0.454289	37
	CC	45202	synapse	2.22818	0.521441	1
	CC	35060	brahma complex	1.4472	0.479375	2
	CC	16514	SWI/SNF complex	1.24678	0.466829	3
	CC	30314	junctional membrane complex	0.763493	0.431573	9
	CC	5886	plasma membrane	0.729706	0.428734	10
	MF	43236	laminin binding	3.78027	0.587011	1
	MF	5509	calcium ion binding	2.97996	0.555352	3
Slitura_SGF.12384.1.p1	MF	3785	actin monomer binding	2.94164	0.553736	1
	MF	31992	energy transducer activity	0.51679	0.409082	5
Slitura_SGF.12717.1.p1	MF	42302	structural constituent of cuticle	12.0311	0.808339	1
Slitura_SGF.12717.2.p1	MF	42302	structural constituent of cuticle	11.8919	0.805417	1
Slitura_SGF.12956.1.p1	CC	16021	integral component of membrane	0.793302	0.434026	1
Slitura_SGF.12956.2.p1	CC	16021	integral component of membrane	0.793322	0.434028	1
Slitura_SGF.13108.1.p1	BP	7165	signal transduction	4.35827	0.607826	1
	CC	5615	extracellular space	8.74167	0.734003	1
	MF	5125	cytokine activity	11.8129	0.803751	1
Slitura_SGF.13108.2.p1	BP	7165	signal transduction	4.35827	0.607826	1
	CC	5615	extracellular space	8.74167	0.734003	1
	MF	5125	cytokine activity	11.8129	0.803751	1
Slitura_SGF.13310.1.p1	CC	5783	endoplasmic reticulum	0.535152	0.41092	1
	MF	5509	calcium ion binding	7.49425	0.702194	1
Slitura_SGF.13310.2.p1	CC	5783	endoplasmic reticulum	0.537103	0.411113	1
	MF	5509	calcium ion binding	7.49385	0.702184	1
Slitura_SGF.13353.1.p1	BP	7165	signal transduction	4.36872	0.608189	1
	CC	16020	membrane	0.662409	0.422876	1
	MF	8083	growth factor activity	11.0753	0.78792	1
Slitura_SGF.13353.2.p1	BP	7165	signal transduction	4.36996	0.608233	1
	CC	16020	membrane	0.662598	0.422893	1
	MF	8083	growth factor activity	11.0785	0.787989	1
Slitura_SGF.13414.1.p1	BP	7411	axon guidance	2.54343	0.536267	1
	BP	16358	dendrite development	2.4679	0.532803	4
	BP	50770	regulation of axonogenesis	1.91773	0.505776	22
	BP	48513	animal organ development	1.87176	0.503351	24
	BP	9888	tissue development	1.32497	0.471836	49
	BP	51270	regulation of cellular component movement	1.30897	0.470824	50
	BP	16477	cell migration	1.29446	0.469901	52
	BP	40012	regulation of locomotion	1.28368	0.469211	55
	BP	61387	regulation of extent of cell growth	1.2758	0.468705	56
	BP	10770	positive regulation of cell morphogenesis involved in differentiation	1.12123	0.45845	60
	BP	48638	regulation of developmental growth	1.10396	0.457261	61
	BP	10976	positive regulation of neuron projection development	1.0612	0.454277	64
	BP	30307	positive regulation of cell growth	0.949953	0.44622	80
	BP	50919	negative chemotaxis	0.886533	0.441414	86
	BP	51963	regulation of synapse assembly	0.796555	0.434291	95
	BP	7097	nuclear migration	0.694392	0.425695	103
	BP	10771	negative regulation of cell morphogenesis involved in differentiation	0.667552	0.423334	105
	BP	10977	negative regulation of neuron projection development	0.644276	0.421247	109
	BP	30308	negative regulation of cell growth	0.619756	0.419008	115
	BP	42063	gliogenesis	0.545212	0.411913	128
	BP	8284	positive regulation of cell population proliferation	0.513936	0.408793	134
	CC	5576	extracellular region	6.04181	0.661603	1
	CC	44295	axonal growth cone	0.696601	0.425888	5
	MF	5102	signaling receptor binding	0.709624	0.427015	1
Slitura_SGF.13414.2.p1	BP	7411	axon guidance	2.61152	0.539346	1
	BP	16358	dendrite development	2.57049	0.537496	4
	BP	48513	animal organ development	1.91335	0.505546	23
	BP	50770	regulation of axonogenesis	1.82937	0.501089	25
	BP	9888	tissue development	1.40141	0.476589	47
	BP	61387	regulation of extent of cell growth	1.25573	0.46741	52
	BP	51270	regulation of cellular component movement	1.22745	0.465568	53
	BP	16477	cell migration	1.21385	0.464674	55
	BP	40012	regulation of locomotion	1.20374	0.464006	56
	BP	48638	regulation of developmental growth	1.0866	0.456056	60
	BP	10770	positive regulation of cell morphogenesis involved in differentiation	1.0733	0.455128	61
	BP	10976	positive regulation of neuron projection development	1.01584	0.451045	65
	BP	30307	positive regulation of cell growth	0.916947	0.44374	77
	BP	50919	negative chemotaxis	0.867161	0.439912	85
	BP	51963	regulation of synapse assembly	0.760005	0.431283	94
	BP	7097	nuclear migration	0.670428	0.423589	103
	BP	10771	negative regulation of cell morphogenesis involved in differentiation	0.644514	0.421269	105
	BP	10977	negative regulation of neuron projection development	0.622041	0.419219	107
	BP	30308	negative regulation of cell growth	0.598368	0.417018	111
	CC	5576	extracellular region	5.88365	0.656901	1
	CC	5794	Golgi apparatus	0.978533	0.448333	5
	CC	44295	axonal growth cone	0.62736	0.419707	7
	MF	5102	signaling receptor binding	1.33853	0.472689	1
Slitura_SGF.13673.1.p1	CC	31012	extracellular matrix	0.785473	0.433386	1
	MF	42302	structural constituent of cuticle	10.4578	0.774256	1
Slitura_SGF.13680.1.p1	CC	62129	chitin-based extracellular matrix	0.7939	0.434075	1
	CC	9360	DNA polymerase III complex	0.687332	0.425079	2
	MF	42302	structural constituent of cuticle	7.94811	0.714053	1
	MF	3887	DNA-directed DNA polymerase activity	0.585969	0.415849	4
	MF	4252	serine-type endopeptidase activity	0.502942	0.407674	6
Slitura_SGF.13681.1.p1	CC	62129	chitin-based extracellular matrix	0.775922	0.432602	1
	CC	9360	DNA polymerase III complex	0.668297	0.4234	2
	MF	42302	structural constituent of cuticle	8.02821	0.716111	1
	MF	3887	DNA-directed DNA polymerase activity	0.569741	0.414299	4
Slitura_SGF.1405.1.p1	BP	32504	multicellular organism reproduction	0.707885	0.426865	1
	MF	5509	calcium ion binding	7.2457	0.695547	1
Slitura_SGF.1405.2.p1	BP	32504	multicellular organism reproduction	0.638789	0.42075	1
	MF	5509	calcium ion binding	7.2854	0.696616	1
Slitura_SGF.1405.3.p1	BP	32504	multicellular organism reproduction	0.707885	0.426865	1
	MF	5509	calcium ion binding	7.2457	0.695547	1
Slitura_SGF.14130.1.p1	BP	6508	proteolysis	2.37228	0.52834	1
	MF	8233	peptidase activity	2.53915	0.536072	1
Slitura_SGF.14130.3.p1	BP	6508	proteolysis	2.37228	0.52834	1
	MF	8233	peptidase activity	2.53915	0.536072	1
Slitura_SGF.14130.4.p1	BP	6508	proteolysis	2.37228	0.52834	1
	MF	8233	peptidase activity	2.53915	0.536072	1
Slitura_SGF.14164.1.p1	CC	16021	integral component of membrane	0.791286	0.433862	1
Slitura_SGF.14164.2.p1	CC	16021	integral component of membrane	0.7913	0.433863	1
Slitura_SGF.14252.1.p1	BP	50772	positive regulation of axonogenesis	1.30358	0.470482	1
	BP	7165	signal transduction	1.2101	0.464426	3
	BP	10001	glial cell differentiation	1.16938	0.461716	7
	CC	5615	extracellular space	3.21111	0.564892	1
	CC	16021	integral component of membrane	0.501936	0.40757	3
	MF	5179	hormone activity	3.16543	0.563035	1
Slitura_SGF.14252.2.p1	BP	50772	positive regulation of axonogenesis	1.29482	0.469923	1
	BP	7165	signal transduction	1.21344	0.464647	3
	BP	10001	glial cell differentiation	1.16151	0.461187	8
	CC	5615	extracellular space	3.21254	0.56495	1
	CC	16021	integral component of membrane	0.501815	0.407558	3
	MF	5179	hormone activity	3.17417	0.563391	1
Slitura_SGF.14443.1.p1	BP	6869	lipid transport	8.90817	0.738072	1
	CC	5576	extracellular region	6.26593	0.668162	1
	MF	8289	lipid binding	8.30404	0.723119	1
Slitura_SGF.14443.2.p1	BP	6869	lipid transport	8.90817	0.738072	1
	CC	5576	extracellular region	6.26593	0.668162	1
	MF	8289	lipid binding	8.30404	0.723119	1
Slitura_SGF.14467.1.p1	BP	6508	proteolysis	0.860989	0.43943	1
	BP	2000721	positive regulation of transcription from RNA polymerase II promoter involved in smooth muscle cell differentiation	0.523024	0.409709	2
	BP	10694	positive regulation of alkaline phosphatase activity	0.511756	0.408572	3
	CC	5576	extracellular region	0.990652	0.44922	1
	CC	34678	integrin alpha8-beta1 complex	0.550325	0.412415	2
	MF	5509	calcium ion binding	1.33257	0.472314	1
	MF	70011	peptidase activity, acting on L-amino acid peptides	0.963467	0.447223	2
	MF	8061	chitin binding	0.580767	0.415354	11
Slitura_SGF.14467.2.p1	BP	6508	proteolysis	0.701831	0.426342	1
	BP	2000721	positive regulation of transcription from RNA polymerase II promoter involved in smooth muscle cell differentiation	0.565493	0.413889	2
	BP	10694	positive regulation of alkaline phosphatase activity	0.553311	0.412707	3
	BP	33631	cell-cell adhesion mediated by integrin	0.534372	0.410842	4
	CC	5576	extracellular region	0.901713	0.44258	1
	CC	34678	integrin alpha8-beta1 complex	0.595012	0.416703	2
	CC	30485	smooth muscle contractile fiber	0.521689	0.409575	3
	MF	5509	calcium ion binding	1.47301	0.480926	1
	MF	70011	peptidase activity, acting on L-amino acid peptides	0.785365	0.433377	2
	MF	8061	chitin binding	0.598272	0.417009	6
Slitura_SGF.14781.1.p1	CC	15935	small ribosomal subunit	0.689442	0.425263	1
	MF	42302	structural constituent of cuticle	10.6792	0.7792	1
Slitura_SGF.14853.1.p1	BP	55114	oxidation-reduction process	2.49107	0.533871	1
	MF	50660	flavin adenine dinucleotide binding	5.99288	0.660155	1
	MF	16614	oxidoreductase activity, acting on CH-OH group of donors	5.88559	0.656959	2
Slitura_SGF.14886.1.p1	CC	62129	chitin-based extracellular matrix	6.61182	0.678059	1
	MF	42302	structural constituent of cuticle	10.6736	0.779075	1
	MF	5544	calcium-dependent phospholipid binding	0.805652	0.435029	4
Slitura_SGF.1489.1.p1	CC	62129	chitin-based extracellular matrix	1.17873	0.462342	1
	MF	42302	structural constituent of cuticle	12.1725	0.811291	1
Slitura_SGF.15031.1.p1	MF	42302	structural constituent of cuticle	12.0711	0.809175	1
Slitura_SGF.15261.1.p1	BP	413	protein peptidyl-prolyl isomerization	7.84082	0.711281	1
	BP	8587	imaginal disc-derived wing margin morphogenesis	1.36523	0.474356	12
	BP	22416	chaeta development	1.32537	0.471861	13
	BP	46716	muscle cell cellular homeostasis	1.19969	0.463738	14
	BP	45747	positive regulation of Notch signaling pathway	1.19426	0.463378	15
	CC	5615	extracellular space	0.683361	0.424731	1
	CC	5783	endoplasmic reticulum	0.619174	0.418954	2
	MF	3755	peptidyl-prolyl cis-trans isomerase activity	8.0696	0.71717	1
	MF	5509	calcium ion binding	6.99394	0.688697	3
Slitura_SGF.15261.2.p1	BP	413	protein peptidyl-prolyl isomerization	7.72773	0.708338	1
	BP	8587	imaginal disc-derived wing margin morphogenesis	1.36042	0.474057	12
	BP	22416	chaeta development	1.3207	0.471566	13
	BP	46716	muscle cell cellular homeostasis	1.19546	0.463458	14
	BP	45747	positive regulation of Notch signaling pathway	1.19005	0.463098	15
	CC	5615	extracellular space	0.680953	0.424519	1
	CC	5783	endoplasmic reticulum	0.616993	0.418753	2
	MF	3755	peptidyl-prolyl cis-trans isomerase activity	7.95321	0.714185	1
	MF	5509	calcium ion binding	6.40865	0.672278	3
Slitura_SGF.15350.1.p1	BP	40003	chitin-based cuticle development	8.21433	0.720853	1
	BP	10171	body morphogenesis	5.39944	0.642097	3
	BP	7018	microtubule-based movement	1.2075	0.464255	9
	CC	31012	extracellular matrix	8.51536	0.728409	1
	MF	5214	structural constituent of chitin-based cuticle	15.0924	0.851375	1
	MF	3777	microtubule motor activity	1.27134	0.468419	4
	MF	8017	microtubule binding	1.23365	0.465974	5
Slitura_SGF.15374.1.p1	BP	40003	chitin-based cuticle development	8.05039	0.716679	1
	BP	10171	body morphogenesis	4.41586	0.609822	3
	BP	7186	G protein-coupled receptor signaling pathway	0.832832	0.437209	9
	CC	31012	extracellular matrix	6.46567	0.67391	1
	MF	5214	structural constituent of chitin-based cuticle	11.4596	0.796231	1
	MF	4930	G protein-coupled receptor activity	0.889215	0.441621	4
Slitura_SGF.15414.1.p1	MF	16787	hydrolase activity	2.19575	0.519858	1
Slitura_SGF.15414.2.p1	MF	16787	hydrolase activity	2.19575	0.519858	1
Slitura_SGF.15743.1.p2	BP	16310	phosphorylation	2.38255	0.528824	1
	MF	16301	kinase activity	2.91568	0.552634	1
Slitura_SGF.15746.1.p1	BP	16310	phosphorylation	2.072	0.513708	1
	CC	5576	extracellular region	0.877877	0.440745	1
	MF	16301	kinase activity	2.53564	0.535912	1
Slitura_SGF.15774.1.p1	BP	16310	phosphorylation	0.948624	0.446121	1
	CC	16021	integral component of membrane	0.579303	0.415215	1
	MF	16301	kinase activity	1.16089	0.461145	1
	MF	16773	phosphotransferase activity, alcohol group as acceptor	0.523507	0.409758	6
Slitura_SGF.15775.1.p1	BP	42742	defense response to bacterium	1.56437	0.486309	1
	BP	16310	phosphorylation	0.629082	0.419865	11
	CC	5634	nucleus	1.16992	0.461753	1
	CC	5576	extracellular region	0.908805	0.443121	2
	MF	8270	zinc ion binding	1.36515	0.474351	1
	MF	3677	DNA binding	0.816661	0.435916	3
	MF	16301	kinase activity	0.769846	0.4321	4
Slitura_SGF.15775.2.p1	BP	42742	defense response to bacterium	1.55917	0.486006	1
	BP	16310	phosphorylation	0.634305	0.420342	11
	CC	5634	nucleus	1.17038	0.461783	1
	CC	5576	extracellular region	0.905782	0.442891	2
	MF	8270	zinc ion binding	1.36568	0.474384	1
	MF	3677	DNA binding	0.816978	0.435942	3
	MF	16301	kinase activity	0.776238	0.432628	4
Slitura_SGF.15775.3.p1	BP	42742	defense response to bacterium	1.56437	0.486309	1
	BP	16310	phosphorylation	0.629082	0.419865	11
	CC	5634	nucleus	1.16992	0.461753	1
	CC	5576	extracellular region	0.908805	0.443121	2
	MF	8270	zinc ion binding	1.36515	0.474351	1
	MF	3677	DNA binding	0.816661	0.435916	3
	MF	16301	kinase activity	0.769846	0.4321	4
Slitura_SGF.15776.1.p1	BP	42742	defense response to bacterium	1.59114	0.487856	1
	BP	16310	phosphorylation	0.682717	0.424674	11
	CC	5576	extracellular region	0.924358	0.4443	1
	CC	16021	integral component of membrane	0.521727	0.409579	2
	MF	16301	kinase activity	0.835483	0.43742	1
Slitura_SGF.15777.1.p1	BP	16310	phosphorylation	3.50713	0.576621	1
	MF	16301	kinase activity	4.29189	0.605509	1
Slitura_SGF.15777.2.p1	BP	16310	phosphorylation	3.50346	0.576478	1
	MF	16301	kinase activity	4.28739	0.605351	1
Slitura_SGF.15835.1.p1	BP	5975	carbohydrate metabolic process	0.957606	0.446789	1
	BP	50829	defense response to Gram-negative bacterium	0.679074	0.424353	2
	MF	5509	calcium ion binding	7.20991	0.69458	1
Slitura_SGF.15835.2.p1	BP	5975	carbohydrate metabolic process	0.938199	0.445342	1
	BP	50829	defense response to Gram-negative bacterium	0.706554	0.42675	2
	MF	5509	calcium ion binding	7.20611	0.694478	1
Slitura_SGF.16439.1.p1	MF	42302	structural constituent of cuticle	12.1035	0.809853	1
Slitura_SGF.16445.1.p1	MF	42302	structural constituent of cuticle	12.0542	0.808823	1
Slitura_SGF.16628.1.p1	MF	42302	structural constituent of cuticle	9.68553	0.756586	1
Slitura_SGF.16794.1.p1	BP	32774	RNA biosynthetic process	0.601323	0.417295	1
	MF	30151	molybdenum ion binding	2.6414	0.540684	1
	MF	30170	pyridoxal phosphate binding	1.68924	0.493418	2
	MF	3899	DNA-directed 5'-3' RNA polymerase activity	0.847427	0.438365	8
Slitura_SGF.16794.2.p1	BP	32774	RNA biosynthetic process	0.804773	0.434958	1
	CC	16021	integral component of membrane	0.563576	0.413704	1
	MF	3899	DNA-directed 5'-3' RNA polymerase activity	1.13414	0.459332	1
	MF	16301	kinase activity	0.610446	0.418146	8
Slitura_SGF.16929.1.p1	BP	7165	signal transduction	2.77603	0.546624	1
Slitura_SGF.16929.2.p1	BP	7165	signal transduction	2.75142	0.545549	1
	BP	6468	protein phosphorylation	0.587175	0.415963	9
	MF	4672	protein kinase activity	0.614843	0.418554	1
Slitura_SGF.1784.1.p1	BP	30198	extracellular matrix organization	1.72533	0.495423	1
	CC	62023	collagen-containing extracellular matrix	1.64308	0.490822	1
	MF	5509	calcium ion binding	5.54649	0.64666	1
	MF	16844	strictosidine synthase activity	0.516156	0.409017	6
Slitura_SGF.1784.2.p1	BP	30198	extracellular matrix organization	1.67582	0.492667	1
	CC	62023	collagen-containing extracellular matrix	1.59594	0.488132	1
	MF	5509	calcium ion binding	5.60418	0.648434	1
	MF	16844	strictosidine synthase activity	0.501235	0.407499	6
Slitura_SGF.1784.3.p1	BP	30198	extracellular matrix organization	1.69889	0.493956	1
	CC	62023	collagen-containing extracellular matrix	1.6179	0.48939	1
	MF	5509	calcium ion binding	5.61029	0.648622	1
	MF	71949	FAD binding	0.688028	0.42514	6
Slitura_SGF.2689.1.p1	BP	7275	multicellular organism development	6.91909	0.686636	1
	BP	110107	regulation of imaginal disc-derived wing vein specification	0.794001	0.434083	5
	BP	38098	sequestering of BMP from receptor via BMP binding	0.731372	0.428875	9
	BP	7308	oocyte construction	0.589178	0.416153	20
	BP	30513	positive regulation of BMP signaling pathway	0.541941	0.411591	27
	MF	36122	BMP binding	0.622565	0.419267	1
Slitura_SGF.2689.2.p1	BP	7275	multicellular organism development	6.90848	0.686344	1
	BP	110107	regulation of imaginal disc-derived wing vein specification	0.811258	0.435481	5
	BP	38098	sequestering of BMP from receptor via BMP binding	0.747268	0.430218	9
	BP	7308	oocyte construction	0.601983	0.417357	20
	BP	30513	positive regulation of BMP signaling pathway	0.553719	0.412747	27
	MF	36122	BMP binding	0.636096	0.420505	1
	MF	5518	collagen binding	0.504743	0.407858	3
Slitura_SGF.2775.1.p1	MF	42302	structural constituent of cuticle	12.1721	0.811283	1
Slitura_SGF.2776.1.p2	BP	40003	chitin-based cuticle development	0.521596	0.409566	1
	CC	62129	chitin-based extracellular matrix	0.964407	0.447293	1
	MF	42302	structural constituent of cuticle	12.1726	0.811293	1
Slitura_SGF.2777.1.p2	BP	40003	chitin-based cuticle development	0.975588	0.448117	1
	CC	62129	chitin-based extracellular matrix	1.29121	0.469693	1
	MF	42302	structural constituent of cuticle	12.1718	0.811276	1
Slitura_SGF.281.1.p1	BP	6508	proteolysis	3.8604	0.589988	1
	BP	7229	integrin-mediated signaling pathway	0.587674	0.41601	8
	MF	8233	peptidase activity	4.13194	0.599851	1
Slitura_SGF.281.2.p1	BP	6508	proteolysis	3.86022	0.589981	1
	BP	7229	integrin-mediated signaling pathway	0.586326	0.415882	8
	MF	8233	peptidase activity	4.13175	0.599844	1
Slitura_SGF.281.3.p1	BP	6508	proteolysis	4.04954	0.596893	1
	BP	45636	positive regulation of melanocyte differentiation	0.532231	0.410629	8
	MF	8233	peptidase activity	4.33439	0.606995	1
Slitura_SGF.2833.1.p1	BP	40003	chitin-based cuticle development	3.63131	0.581393	1
	BP	10171	body morphogenesis	3.19485	0.564232	3
	BP	7186	G protein-coupled receptor signaling pathway	0.865505	0.439783	9
	BP	31101	fin regeneration	0.547902	0.412178	10
	CC	5882	intermediate filament	6.18649	0.665851	1
	CC	31012	extracellular matrix	3.53502	0.5777	8
	MF	5214	structural constituent of chitin-based cuticle	6.26536	0.668146	1
	MF	4930	G protein-coupled receptor activity	0.9241	0.444281	4
Slitura_SGF.2986.1.p1	BP	5975	carbohydrate metabolic process	4.21207	0.602699	1
	BP	16063	rhodopsin biosynthetic process	1.5235	0.483921	2
	BP	6517	protein deglycosylation	1.22285	0.465266	9
	BP	6491	N-glycan processing	1.13951	0.459698	10
	MF	4563	beta-N-acetylhexosaminidase activity	11.015	0.786602	1
	MF	102148	N-acetyl-beta-D-galactosaminidase activity	8.55374	0.729363	3
Slitura_SGF.2986.2.p1	BP	5975	carbohydrate metabolic process	4.21207	0.602699	1
	BP	16063	rhodopsin biosynthetic process	1.5235	0.483921	2
	BP	6517	protein deglycosylation	1.22285	0.465266	9
	BP	6491	N-glycan processing	1.13951	0.459698	10
	MF	4563	beta-N-acetylhexosaminidase activity	11.015	0.786602	1
	MF	102148	N-acetyl-beta-D-galactosaminidase activity	8.55374	0.729363	3
Slitura_SGF.3163.1.p2	BP	30001	metal ion transport	0.694119	0.425672	1
	BP	40003	chitin-based cuticle development	0.678433	0.424297	2
	BP	55085	transmembrane transport	0.588745	0.416112	8
	BP	51604	protein maturation	0.570968	0.414417	9
	CC	62129	chitin-based extracellular matrix	0.720063	0.427912	1
	CC	16021	integral component of membrane	0.506527	0.40804	2
	MF	42302	structural constituent of cuticle	0.996019	0.449611	1
	MF	16151	nickel cation binding	0.91009	0.443219	2
	MF	22857	transmembrane transporter activity	0.706446	0.426741	5
Slitura_SGF.3232.1.p1	BP	7165	signal transduction	4.37361	0.608359	1
	CC	5576	extracellular region	6.29371	0.668967	1
	MF	8083	growth factor activity	11.0877	0.788191	1
Slitura_SGF.3232.2.p1	BP	7165	signal transduction	4.37361	0.608359	1
	CC	5576	extracellular region	6.29371	0.668967	1
	MF	8083	growth factor activity	11.0877	0.788191	1
Slitura_SGF.3244.1.p1	BP	55114	oxidation-reduction process	2.4637	0.532609	1
	MF	50660	flavin adenine dinucleotide binding	5.95495	0.659028	1
	MF	16614	oxidoreductase activity, acting on CH-OH group of donors	5.87391	0.656609	2
Slitura_SGF.3282.1.p2	CC	16021	integral component of membrane	0.669438	0.423501	1
	MF	42626	ATPase-coupled transmembrane transporter activity	0.677817	0.424243	1
Slitura_SGF.3425.1.p1	BP	6612	protein targeting to membrane	1.52024	0.483729	1
	BP	45047	protein targeting to ER	1.41849	0.477634	4
	CC	31226	intrinsic component of plasma membrane	1.02993	0.452057	1
	CC	5737	cytoplasm	0.584066	0.415668	4
	MF	3924	GTPase activity	1.15134	0.460501	1
	MF	5525	GTP binding	1.13574	0.459442	2
	MF	981	DNA-binding transcription factor activity, RNA polymerase II-specific	0.574248	0.414731	27
	MF	8270	zinc ion binding	0.51428	0.408828	28
Slitura_SGF.3425.2.p2	BP	6612	protein targeting to membrane	1.59903	0.488309	1
	BP	45047	protein targeting to ER	1.50577	0.482874	4
	BP	6357	regulation of transcription by RNA polymerase II	0.576421	0.414939	25
	CC	31226	intrinsic component of plasma membrane	1.08331	0.455827	1
	CC	5737	cytoplasm	0.55917	0.413277	4
	MF	3924	GTPase activity	1.21101	0.464487	1
	MF	5525	GTP binding	1.18984	0.463084	2
	MF	981	DNA-binding transcription factor activity, RNA polymerase II-specific	0.66684	0.423271	24
	MF	8270	zinc ion binding	0.527633	0.410171	28
Slitura_SGF.3425.3.p1	BP	30261	chromosome condensation	2.12012	0.51612	1
	BP	6612	protein targeting to membrane	1.07059	0.454937	6
	BP	45047	protein targeting to ER	0.988841	0.449088	9
	BP	90501	RNA phosphodiester bond hydrolysis	0.721713	0.428053	24
	BP	6357	regulation of transcription by RNA polymerase II	0.540695	0.411468	33
	CC	31226	intrinsic component of plasma membrane	0.7253	0.428359	1
	MF	3676	nucleic acid binding	0.920373	0.443999	1
	MF	5525	GTP binding	0.831942	0.437138	2
	MF	3924	GTPase activity	0.810802	0.435445	11
	MF	4540	ribonuclease activity	0.750333	0.430475	12
	MF	981	DNA-binding transcription factor activity, RNA polymerase II-specific	0.625509	0.419537	20
	MF	8270	zinc ion binding	0.506094	0.407996	31
Slitura_SGF.3425.4.p1	BP	30261	chromosome condensation	2.17215	0.518699	1
	BP	6612	protein targeting to membrane	1.1325	0.45922	6
	BP	45047	protein targeting to ER	1.0664	0.454643	9
	BP	90501	RNA phosphodiester bond hydrolysis	0.666265	0.42322	30
	BP	6357	regulation of transcription by RNA polymerase II	0.538598	0.411261	33
	CC	31226	intrinsic component of plasma membrane	0.767243	0.431884	1
	MF	3676	nucleic acid binding	0.901967	0.442599	1
	MF	5525	GTP binding	0.874159	0.440457	2
	MF	3924	GTPase activity	0.857689	0.439172	9
	MF	4540	ribonuclease activity	0.692687	0.425547	18
	MF	981	DNA-binding transcription factor activity, RNA polymerase II-specific	0.623083	0.419315	20
Slitura_SGF.3650.1.p1	CC	31012	extracellular matrix	0.613509	0.418431	1
	MF	42302	structural constituent of cuticle	12.1724	0.811288	1
Slitura_SGF.3651.1.p1	CC	31012	extracellular matrix	0.635914	0.420489	1
	MF	42302	structural constituent of cuticle	12.0272	0.808258	1
Slitura_SGF.3817.1.p1	CC	16021	integral component of membrane	0.78649	0.43347	1
Slitura_SGF.3817.2.p1	CC	16021	integral component of membrane	0.78649	0.43347	1
Slitura_SGF.3856.1.p1	BP	6508	proteolysis	4.37245	0.608319	1
	MF	4252	serine-type endopeptidase activity	7.22647	0.695028	1
Slitura_SGF.3856.2.p1	BP	6508	proteolysis	4.37243	0.608318	1
	MF	4252	serine-type endopeptidase activity	7.19639	0.694215	1
Slitura_SGF.4012.1.p1	BP	7399	nervous system development	8.81285	0.735747	1
	BP	30154	cell differentiation	7.82809	0.710951	2
Slitura_SGF.4015.2.p1	BP	7399	nervous system development	3.57538	0.579254	1
	BP	30154	cell differentiation	3.17586	0.56346	2
	BP	50919	negative chemotaxis	2.99594	0.556024	5
	BP	120039	plasma membrane bounded cell projection morphogenesis	2.16874	0.518531	16
	BP	120036	plasma membrane bounded cell projection organization	1.88545	0.504077	23
	BP	6928	movement of cell or subcellular component	1.41415	0.477369	33
	BP	55085	transmembrane transport	0.561149	0.413469	40
	MF	5509	calcium ion binding	4.55993	0.61476	1
	MF	48495	Roundabout binding	3.46497	0.574981	2
	MF	8201	heparin binding	2.55641	0.536857	3
	MF	42626	ATPase-coupled transmembrane transporter activity	1.26544	0.468038	9
	MF	5524	ATP binding	0.570777	0.414398	16
Slitura_SGF.4017.1.p1	CC	5576	extracellular region	2.25793	0.522884	1
Slitura_SGF.4108.1.p1	CC	62129	chitin-based extracellular matrix	1.15256	0.460583	1
	MF	42302	structural constituent of cuticle	12.1727	0.811294	1
Slitura_SGF.4109.1.p1	CC	62129	chitin-based extracellular matrix	0.837771	0.437601	1
	MF	42302	structural constituent of cuticle	12.1153	0.810099	1
Slitura_SGF.4110.1.p1	CC	62129	chitin-based extracellular matrix	1.28749	0.469455	1
	MF	42302	structural constituent of cuticle	12.1723	0.811286	1
Slitura_SGF.4111.1.p1	MF	42302	structural constituent of cuticle	10.4846	0.774857	1
Slitura_SGF.4112.2.p1	MF	42302	structural constituent of cuticle	12.105	0.809883	1
Slitura_SGF.4114.1.p1	MF	42302	structural constituent of cuticle	12.1674	0.811184	1
Slitura_SGF.4116.1.p1	MF	42302	structural constituent of cuticle	12.1722	0.811284	1
Slitura_SGF.4117.1.p1	MF	42302	structural constituent of cuticle	12.1726	0.811292	1
Slitura_SGF.4118.1.p1	MF	42302	structural constituent of cuticle	12.1687	0.81121	1
Slitura_SGF.4119.1.p1	MF	42302	structural constituent of cuticle	12.1687	0.811211	1
Slitura_SGF.4119.2.p1	MF	42302	structural constituent of cuticle	12.1637	0.811106	1
Slitura_SGF.4120.1.p1	MF	42302	structural constituent of cuticle	12.1726	0.811291	1
Slitura_SGF.4121.1.p1	MF	42302	structural constituent of cuticle	12.1711	0.811261	1
Slitura_SGF.4122.1.p1	MF	42302	structural constituent of cuticle	12.1726	0.811291	1
Slitura_SGF.4124.1.p1	MF	42302	structural constituent of cuticle	12.1706	0.81125	1
Slitura_SGF.4128.1.p1	MF	42302	structural constituent of cuticle	12.1209	0.810215	1
Slitura_SGF.4195.1.p1	BP	6030	chitin metabolic process	1.01408	0.450919	1
	CC	5581	collagen trimer	2.97949	0.555333	1
	CC	5576	extracellular region	0.594884	0.416691	3
	MF	42302	structural constituent of cuticle	7.97599	0.714771	1
	MF	8061	chitin binding	0.971815	0.447839	3
Slitura_SGF.4195.2.p1	BP	6030	chitin metabolic process	0.878445	0.440789	1
	CC	5581	collagen trimer	2.96585	0.554758	1
	CC	5576	extracellular region	0.518084	0.409212	3
	MF	42302	structural constituent of cuticle	7.61463	0.705374	1
	MF	8061	chitin binding	0.84183	0.437923	3
Slitura_SGF.4215.1.p1	BP	10951	negative regulation of endopeptidase activity	10.0353	0.764672	1
	BP	48526	imaginal disc-derived wing expansion	2.58005	0.537928	30
	BP	35202	tracheal pit formation in open tracheal system	2.55937	0.536991	31
	BP	7426	tracheal outgrowth, open tracheal system	2.41815	0.530492	33
	BP	42331	phototaxis	2.35629	0.527585	34
	BP	7419	ventral cord development	2.23452	0.52175	36
	BP	60232	delamination	2.16452	0.518323	37
	BP	71711	basement membrane organization	2.00439	0.510269	38
	BP	6508	proteolysis	1.53887	0.484823	62
	BP	7155	cell adhesion	1.04712	0.453281	82
	CC	5576	extracellular region	6.20009	0.666248	1
	CC	30425	dendrite	1.52088	0.483766	2
	MF	8191	metalloendopeptidase inhibitor activity	14.894	0.8502	1
	MF	8237	metallopeptidase activity	2.30757	0.525269	9
Slitura_SGF.4215.2.p1	BP	10951	negative regulation of endopeptidase activity	10.0353	0.764672	1
	BP	48526	imaginal disc-derived wing expansion	2.57109	0.537523	30
	BP	35202	tracheal pit formation in open tracheal system	2.55048	0.536587	31
	BP	7426	tracheal outgrowth, open tracheal system	2.40975	0.530099	33
	BP	42331	phototaxis	2.34811	0.527198	34
	BP	7419	ventral cord development	2.22676	0.521372	36
	BP	60232	delamination	2.157	0.517951	37
	BP	71711	basement membrane organization	1.99742	0.509912	38
	BP	6508	proteolysis	1.53113	0.484369	62
	BP	7155	cell adhesion	1.04348	0.453023	82
	CC	5576	extracellular region	6.20081	0.666269	1
	CC	30425	dendrite	1.51559	0.483455	2
	MF	8191	metalloendopeptidase inhibitor activity	14.8941	0.8502	1
	MF	8237	metallopeptidase activity	2.29596	0.524713	9
Slitura_SGF.4255.1.p1	MF	42302	structural constituent of cuticle	12.1726	0.811291	1
Slitura_SGF.4256.1.p1	MF	42302	structural constituent of cuticle	12.1726	0.811293	1
Slitura_SGF.4257.1.p1	MF	42302	structural constituent of cuticle	12.1106	0.809999	1
Slitura_SGF.4257.2.p1	MF	42302	structural constituent of cuticle	12.1094	0.809975	1
Slitura_SGF.4278.1.p2	MF	42302	structural constituent of cuticle	12.1329	0.810465	1
Slitura_SGF.4279.2.p2	CC	62129	chitin-based extracellular matrix	0.657875	0.422471	1
	MF	42302	structural constituent of cuticle	12.0523	0.808782	1
Slitura_SGF.4279.4.p1	CC	62129	chitin-based extracellular matrix	0.581043	0.41538	1
	MF	42302	structural constituent of cuticle	11.8889	0.805354	1
Slitura_SGF.4279.5.p1	CC	62129	chitin-based extracellular matrix	0.681157	0.424537	1
	MF	42302	structural constituent of cuticle	11.5542	0.798256	1
Slitura_SGF.4283.1.p1	MF	42302	structural constituent of cuticle	11.17	0.789981	1
Slitura_SGF.4285.1.p1	BP	33693	neurofilament bundle assembly	0.648739	0.42165	1
	CC	5883	neurofilament	0.761035	0.431369	1
	MF	42302	structural constituent of cuticle	11.0661	0.787719	1
Slitura_SGF.4286.1.p1	MF	42302	structural constituent of cuticle	11.9958	0.807599	1
Slitura_SGF.4286.2.p1	MF	42302	structural constituent of cuticle	11.9868	0.807412	1
Slitura_SGF.4287.1.p1	MF	42302	structural constituent of cuticle	12.0164	0.808031	1
Slitura_SGF.4290.1.p1	CC	62129	chitin-based extracellular matrix	0.58321	0.415587	1
	MF	42302	structural constituent of cuticle	11.6348	0.799975	1
Slitura_SGF.4291.1.p1	MF	42302	structural constituent of cuticle	12.1508	0.810839	1
Slitura_SGF.4332.1.p1	MF	42302	structural constituent of cuticle	12.045	0.80863	1
Slitura_SGF.4332.2.p1	MF	42302	structural constituent of cuticle	12.1727	0.811293	1
Slitura_SGF.4332.3.p1	MF	42302	structural constituent of cuticle	12.1727	0.811293	1
Slitura_SGF.435.2.p1	BP	7165	signal transduction	4.28774	0.605364	1
	CC	5576	extracellular region	6.17015	0.665374	1
	MF	5184	neuropeptide hormone activity	14.0008	0.844804	1
Slitura_SGF.435.3.p1	BP	7165	signal transduction	4.26256	0.604479	1
	CC	5576	extracellular region	6.13391	0.664313	1
	MF	5184	neuropeptide hormone activity	13.9186	0.844299	1
Slitura_SGF.4378.1.p1	BP	2710	negative regulation of T cell mediated immunity	1.38211	0.475402	1
	BP	42130	negative regulation of T cell proliferation	1.2507	0.467084	5
	MF	30246	carbohydrate binding	4.00943	0.595442	1
Slitura_SGF.4378.2.p1	BP	2710	negative regulation of T cell mediated immunity	1.38211	0.475402	1
	BP	42130	negative regulation of T cell proliferation	1.2507	0.467084	5
	MF	30246	carbohydrate binding	4.00943	0.595442	1
Slitura_SGF.4378.3.p1	BP	2710	negative regulation of T cell mediated immunity	1.38211	0.475402	1
	BP	42130	negative regulation of T cell proliferation	1.2507	0.467084	5
	MF	30246	carbohydrate binding	4.00943	0.595442	1
Slitura_SGF.4568.1.p1	BP	6508	proteolysis	4.29716	0.605694	1
	MF	4252	serine-type endopeptidase activity	6.93111	0.686968	1
Slitura_SGF.4568.2.p1	BP	6508	proteolysis	4.32699	0.606737	1
	MF	4252	serine-type endopeptidase activity	6.95513	0.68763	1
Slitura_SGF.4957.1.p1	BP	10951	negative regulation of endopeptidase activity	9.5465	0.75333	1
	BP	6508	proteolysis	3.48156	0.575628	23
	BP	6030	chitin metabolic process	1.75838	0.497241	33
	BP	30198	extracellular matrix organization	0.533315	0.410737	44
	CC	5576	extracellular region	5.47814	0.644547	1
	MF	4867	serine-type endopeptidase inhibitor activity	10.9212	0.784547	1
	MF	8233	peptidase activity	3.72646	0.584995	9
	MF	8061	chitin binding	1.68509	0.493186	12
	MF	5201	extracellular matrix structural constituent	0.562714	0.413621	13
Slitura_SGF.4957.2.p1	BP	10466	negative regulation of peptidase activity	9.59041	0.754361	1
	BP	52548	regulation of endopeptidase activity	9.45623	0.751204	4
	BP	6508	proteolysis	3.42305	0.573342	23
	BP	6030	chitin metabolic process	1.80032	0.499523	33
	BP	30198	extracellular matrix organization	0.543431	0.411738	44
	CC	5576	extracellular region	5.49525	0.645077	1
	MF	4867	serine-type endopeptidase inhibitor activity	10.9699	0.785615	1
	MF	8233	peptidase activity	3.66383	0.582629	9
	MF	8061	chitin binding	1.72528	0.49542	12
	MF	5201	extracellular matrix structural constituent	0.573387	0.414649	13
Slitura_SGF.5096.1.p1	BP	6508	proteolysis	4.35061	0.60756	1
	BP	35006	melanization defense response	0.558743	0.413236	8
	MF	4252	serine-type endopeptidase activity	7.19039	0.694052	1
Slitura_SGF.5096.2.p1	BP	6508	proteolysis	4.35061	0.60756	1
	BP	35006	melanization defense response	0.558743	0.413236	8
	MF	4252	serine-type endopeptidase activity	7.19039	0.694052	1
Slitura_SGF.5171.1.p1	CC	16021	integral component of membrane	0.786795	0.433495	1
Slitura_SGF.5172.1.p1	CC	16021	integral component of membrane	0.790992	0.433838	1
Slitura_SGF.5317.1.p1	BP	40003	chitin-based cuticle development	1.09622	0.456725	1
	BP	15985	energy coupled proton transport, down electrochemical gradient	0.711909	0.427212	3
	BP	6754	ATP biosynthetic process	0.710976	0.427132	5
	CC	62129	chitin-based extracellular matrix	6.88483	0.68569	1
	CC	276	mitochondrial proton-transporting ATP synthase complex, coupling factor F(o)	1.03204	0.452208	4
	MF	8061	chitin binding	4.13663	0.600018	1
	MF	5214	structural constituent of chitin-based cuticle	1.22042	0.465106	2
	MF	4386	helicase activity	0.924964	0.444346	5
Slitura_SGF.5553.1.p1	BP	6508	proteolysis	4.3506	0.607559	1
	BP	7229	integrin-mediated signaling pathway	4.2318	0.603396	2
	MF	4222	metalloendopeptidase activity	7.50175	0.702393	1
Slitura_SGF.5553.2.p1	BP	6508	proteolysis	4.3506	0.607559	1
	BP	7229	integrin-mediated signaling pathway	4.2318	0.603396	2
	MF	4222	metalloendopeptidase activity	7.50175	0.702393	1
Slitura_SGF.5553.3.p1	BP	6508	proteolysis	4.35027	0.607548	1
	BP	7229	integrin-mediated signaling pathway	4.14647	0.600369	2
	MF	4222	metalloendopeptidase activity	7.44301	0.700833	1
Slitura_SGF.5553.4.p1	BP	7229	integrin-mediated signaling pathway	4.47879	0.611989	1
	BP	6508	proteolysis	4.35064	0.607561	2
	MF	4222	metalloendopeptidase activity	7.50199	0.702399	1
Slitura_SGF.5553.5.p1	BP	7229	integrin-mediated signaling pathway	4.47844	0.611977	1
	BP	6508	proteolysis	4.35065	0.607561	2
	MF	4222	metalloendopeptidase activity	7.50202	0.7024	1
Slitura_SGF.5553.6.p1	BP	7229	integrin-mediated signaling pathway	4.42613	0.610177	1
	BP	6508	proteolysis	4.3504	0.607553	2
	MF	4222	metalloendopeptidase activity	7.44406	0.700861	1
Slitura_SGF.5571.2.p1	BP	6433	prolyl-tRNA aminoacylation	10.8839	0.783725	1
	CC	5737	cytoplasm	2.10597	0.515414	1
	MF	4827	proline-tRNA ligase activity	11.0689	0.78778	1
	MF	5524	ATP binding	2.94147	0.553728	7
Slitura_SGF.5599.1.p1	CC	16021	integral component of membrane	0.782894	0.433175	1
Slitura_SGF.57.1.p1	CC	5576	extracellular region	0.611736	0.418266	1
	MF	42834	peptidoglycan binding	1.12911	0.458989	1
	MF	30246	carbohydrate binding	0.513545	0.408753	4
Slitura_SGF.6162.1.p1	BP	6879	cellular iron ion homeostasis	9.85615	0.760548	1
	BP	6826	iron ion transport	8.18738	0.720169	13
	BP	55114	oxidation-reduction process	2.42394	0.530762	26
	BP	1990461	detoxification of iron ion	1.21291	0.464612	27
	BP	98659	inorganic cation import across plasma membrane	0.795024	0.434166	30
	BP	51649	establishment of localization in cell	0.601368	0.4173	36
	CC	5623	cell	6.01783	0.660894	1
	CC	70288	ferritin complex	1.13515	0.459401	2
	CC	45169	fusome	0.991574	0.449287	4
	MF	16724	oxidoreductase activity, oxidizing metal ions, oxygen as acceptor	11.9429	0.806489	1
	MF	8199	ferric iron binding	9.8519	0.76045	4
	MF	8198	ferrous iron binding	0.74808	0.430286	12
Slitura_SGF.6162.2.p1	BP	6879	cellular iron ion homeostasis	9.85615	0.760548	1
	BP	6826	iron ion transport	8.18738	0.720169	13
	BP	55114	oxidation-reduction process	2.42394	0.530762	26
	BP	1990461	detoxification of iron ion	1.21291	0.464612	27
	BP	98659	inorganic cation import across plasma membrane	0.795024	0.434166	30
	BP	51649	establishment of localization in cell	0.601368	0.4173	36
	CC	5623	cell	6.01783	0.660894	1
	CC	70288	ferritin complex	1.13515	0.459401	2
	CC	45169	fusome	0.991574	0.449287	4
	MF	16724	oxidoreductase activity, oxidizing metal ions, oxygen as acceptor	11.9429	0.806489	1
	MF	8199	ferric iron binding	9.8519	0.76045	4
	MF	8198	ferrous iron binding	0.74808	0.430286	12
Slitura_SGF.6169.1.p1	BP	6879	cellular iron ion homeostasis	9.95889	0.762918	1
	BP	6826	iron ion transport	8.27272	0.722329	13
	BP	1990461	detoxification of iron ion	2.4828	0.53349	25
	BP	55114	oxidation-reduction process	2.4767	0.533209	26
	BP	45475	locomotor rhythm	1.88408	0.504004	29
	BP	98659	inorganic cation import across plasma membrane	1.6274	0.489931	33
	BP	51649	establishment of localization in cell	1.23099	0.465799	42
	CC	5623	cell	6.08055	0.662745	1
	CC	70288	ferritin complex	2.32362	0.526034	2
	CC	5794	Golgi apparatus	0.910023	0.443214	4
	MF	16724	oxidoreductase activity, oxidizing metal ions, oxygen as acceptor	12.2028	0.81192	1
	MF	8199	ferric iron binding	9.9546	0.762819	4
	MF	8198	ferrous iron binding	1.28937	0.469575	11
Slitura_SGF.6169.2.p1	BP	6879	cellular iron ion homeostasis	9.95889	0.762918	1
	BP	6826	iron ion transport	8.27273	0.722329	13
	BP	55114	oxidation-reduction process	2.47634	0.533192	25
	BP	1990461	detoxification of iron ion	2.4647	0.532655	26
	BP	45475	locomotor rhythm	1.87034	0.503276	29
	BP	98659	inorganic cation import across plasma membrane	1.61553	0.489254	33
	BP	51649	establishment of localization in cell	1.22201	0.465211	42
	CC	5623	cell	6.08056	0.662746	1
	CC	70288	ferritin complex	2.30667	0.525226	2
	CC	5794	Golgi apparatus	0.903386	0.442708	4
	MF	16724	oxidoreductase activity, oxidizing metal ions, oxygen as acceptor	12.201	0.811883	1
	MF	8199	ferric iron binding	9.9546	0.762819	4
	MF	8198	ferrous iron binding	1.27997	0.468973	11
Slitura_SGF.640.2.p1	BP	6030	chitin metabolic process	10.9087	0.784272	1
	BP	35151	regulation of tube size, open tracheal system	1.23228	0.465884	9
	BP	40003	chitin-based cuticle development	1.17409	0.462032	11
	CC	5576	extracellular region	6.20594	0.666418	1
	MF	8061	chitin binding	10.454	0.774171	1
Slitura_SGF.640.3.p1	BP	6030	chitin metabolic process	10.9067	0.784227	1
	BP	35151	regulation of tube size, open tracheal system	1.2102	0.464433	9
	BP	40003	chitin-based cuticle development	1.15306	0.460617	11
	CC	5576	extracellular region	6.20477	0.666384	1
	MF	8061	chitin binding	10.4521	0.774127	1
Slitura_SGF.65.1.p1	MF	30246	carbohydrate binding	7.44566	0.700903	1
Slitura_SGF.6523.1.p1	BP	6801	superoxide metabolic process	9.55034	0.753421	1
	BP	71450	cellular response to oxygen radical	8.49374	0.727871	4
	BP	303	response to superoxide	8.49159	0.727818	6
	BP	98869	cellular oxidant detoxification	6.1488	0.664749	15
	BP	55114	oxidation-reduction process	2.17033	0.518609	26
	MF	4784	superoxide dismutase activity	9.27152	0.746822	1
	MF	46872	metal ion binding	2.68177	0.542481	4
Slitura_SGF.6523.2.p1	BP	6801	superoxide metabolic process	9.55034	0.753421	1
	BP	71450	cellular response to oxygen radical	8.49374	0.727871	4
	BP	303	response to superoxide	8.49159	0.727818	6
	BP	98869	cellular oxidant detoxification	6.1488	0.664749	15
	BP	55114	oxidation-reduction process	2.17033	0.518609	26
	MF	4784	superoxide dismutase activity	9.27152	0.746822	1
	MF	46872	metal ion binding	2.68177	0.542481	4
Slitura_SGF.7047.1.p1	BP	6030	chitin metabolic process	0.780162	0.43295	1
	CC	16021	integral component of membrane	0.709611	0.427014	1
	MF	8061	chitin binding	0.747644	0.430249	1
Slitura_SGF.7047.2.p1	BP	6030	chitin metabolic process	0.525423	0.40995	1
	CC	16021	integral component of membrane	0.737105	0.429361	1
	MF	8061	chitin binding	0.503523	0.407733	1
Slitura_SGF.7244.1.p1	MF	30246	carbohydrate binding	6.66151	0.67946	1
Slitura_SGF.7302.2.p1	MF	30246	carbohydrate binding	6.59029	0.677451	1
Slitura_SGF.7323.1.p1	BP	6030	chitin metabolic process	10.0725	0.765525	1
	BP	5975	carbohydrate metabolic process	4.22696	0.603225	6
	BP	35001	dorsal trunk growth, open tracheal system	1.25676	0.467477	10
	BP	35159	regulation of tube length, open tracheal system	1.1431	0.459942	11
	BP	60439	trachea morphogenesis	1.09196	0.45643	13
	BP	8365	adult chitin-based cuticle development	0.945803	0.445911	19
	BP	7632	visual behavior	0.943655	0.44575	20
	BP	8363	larval chitin-based cuticle development	0.861627	0.43948	22
	CC	5576	extracellular region	5.73023	0.652278	1
	MF	8061	chitin binding	9.65271	0.755819	1
	MF	4099	chitin deacetylase activity	0.838613	0.437668	4
Slitura_SGF.7323.2.p1	BP	6030	chitin metabolic process	10.061	0.765262	1
	BP	5975	carbohydrate metabolic process	4.22692	0.603224	6
	BP	35001	dorsal trunk growth, open tracheal system	1.24774	0.466892	10
	BP	35159	regulation of tube length, open tracheal system	1.1349	0.459384	11
	BP	60439	trachea morphogenesis	1.08413	0.455884	13
	BP	7632	visual behavior	0.936885	0.445243	19
	BP	8365	adult chitin-based cuticle development	0.930372	0.444754	20
	BP	8363	larval chitin-based cuticle development	0.847569	0.438376	22
	CC	5576	extracellular region	5.72369	0.65208	1
	MF	8061	chitin binding	9.64168	0.755561	1
	MF	4099	chitin deacetylase activity	0.841586	0.437904	4
Slitura_SGF.7559.1.p1	MF	42302	structural constituent of cuticle	12.0542	0.808823	1
Slitura_SGF.7559.2.p1	CC	31012	extracellular matrix	0.537089	0.411112	1
	MF	42302	structural constituent of cuticle	11.5215	0.797557	1
Slitura_SGF.7560.1.p1	MF	42302	structural constituent of cuticle	11.2191	0.791046	1
Slitura_SGF.7577.1.p1	CC	62129	chitin-based extracellular matrix	0.683284	0.424724	1
	MF	42302	structural constituent of cuticle	11.6732	0.80079	1
Slitura_SGF.7602.1.p1	BP	6030	chitin metabolic process	10.75	0.780771	1
	CC	5576	extracellular region	6.11565	0.663777	1
	MF	8061	chitin binding	10.302	0.770743	1
Slitura_SGF.7602.2.p1	BP	6030	chitin metabolic process	10.7503	0.780777	1
	CC	5576	extracellular region	6.11581	0.663782	1
	MF	8061	chitin binding	10.3022	0.770749	1
Slitura_SGF.80.1.p1	CC	62129	chitin-based extracellular matrix	0.503463	0.407727	1
	MF	42302	structural constituent of cuticle	11.1733	0.790052	1
Slitura_SGF.8032.1.p1	BP	44719	regulation of imaginal disc-derived wing size	8.05921	0.716905	1
	CC	5615	extracellular space	2.4719	0.532988	1
	MF	30246	carbohydrate binding	3.0415	0.557927	1
Slitura_SGF.8032.2.p1	BP	44719	regulation of imaginal disc-derived wing size	7.75027	0.708927	1
	CC	5615	extracellular space	2.37888	0.528651	1
	MF	30246	carbohydrate binding	3.20834	0.56478	1
Slitura_SGF.8032.3.p1	BP	44719	regulation of imaginal disc-derived wing size	7.95928	0.714341	1
	CC	5615	extracellular space	2.4192	0.530541	1
	MF	30246	carbohydrate binding	3.09154	0.560002	1
Slitura_SGF.8032.4.p1	BP	44719	regulation of imaginal disc-derived wing size	8.29907	0.722994	1
	CC	5615	extracellular space	2.52055	0.535223	1
	MF	30246	carbohydrate binding	2.90802	0.552308	1
Slitura_SGF.81.1.p1	BP	7229	integrin-mediated signaling pathway	1.94003	0.506942	1
	BP	51726	regulation of cell cycle	1.62473	0.489779	2
	BP	7155	cell adhesion	1.37002	0.474654	3
	BP	6468	protein phosphorylation	0.981943	0.448583	6
	CC	5581	collagen trimer	2.44964	0.531957	1
	CC	8305	integrin complex	2.00762	0.510435	2
	CC	5634	nucleus	0.833958	0.437299	10
	MF	5201	extracellular matrix structural constituent	2.76239	0.546029	1
	MF	4693	cyclin-dependent protein serine/threonine kinase activity	2.75188	0.545569	2
	MF	42302	structural constituent of cuticle	2.70513	0.543514	4
	MF	8353	RNA polymerase II CTD heptapeptide repeat kinase activity	2.66541	0.541755	5
Slitura_SGF.8367.1.p1	BP	6030	chitin metabolic process	1.066	0.454615	1
	BP	6658	phosphatidylserine metabolic process	0.57796	0.415086	5
	BP	6508	proteolysis	0.53846	0.411247	7
	CC	16021	integral component of membrane	0.671435	0.423679	1
	MF	8061	chitin binding	1.30467	0.470551	1
	MF	4252	serine-type endopeptidase activity	0.889928	0.441676	2
	MF	50825	ice binding	0.756751	0.431012	6
Slitura_SGF.8369.1.p1	CC	16021	integral component of membrane	0.73398	0.429097	1
	MF	50825	ice binding	0.634751	0.420383	1
Slitura_SGF.85.1.p1	BP	10466	negative regulation of peptidase activity	2.11095	0.515663	1
	CC	5581	collagen trimer	2.44057	0.531536	1
	CC	5576	extracellular region	1.33539	0.472492	2
	MF	30414	peptidase inhibitor activity	2.17256	0.518719	1
	MF	42302	structural constituent of cuticle	2.16247	0.518221	2
	MF	4386	helicase activity	1.12512	0.458716	7
	MF	8270	zinc ion binding	0.896698	0.442196	9
	MF	3676	nucleic acid binding	0.790162	0.43377	10
	MF	5524	ATP binding	0.51185	0.408581	18
Slitura_SGF.8637.1.p1	BP	9166	nucleotide catabolic process	9.01777	0.74073	1
	BP	16311	dephosphorylation	0.529877	0.410395	39
	MF	16788	hydrolase activity, acting on ester bonds	3.85073	0.58963	1
	MF	166	nucleotide binding	2.30834	0.525306	2
	MF	46872	metal ion binding	2.30443	0.525119	4
Slitura_SGF.8637.4.p1	BP	9166	nucleotide catabolic process	9.04894	0.741483	1
	BP	9169	purine ribonucleoside monophosphate catabolic process	1.22599	0.465472	35
	BP	46086	adenosine biosynthetic process	1.21993	0.465074	38
	BP	7159	leukocyte cell-cell adhesion	1.1831	0.462635	39
	BP	16311	dephosphorylation	1.0248	0.45169	43
	BP	50728	negative regulation of inflammatory response	0.823804	0.436489	50
	BP	72523	purine-containing compound catabolic process	0.803819	0.43488	51
	BP	46033	AMP metabolic process	0.693996	0.425661	54
	BP	1901136	carbohydrate derivative catabolic process	0.58172	0.415445	57
	BP	42737	drug catabolic process	0.578497	0.415138	58
	CC	5654	nucleoplasm	0.564487	0.413792	1
	CC	5829	cytosol	0.534463	0.410851	2
	MF	16788	hydrolase activity, acting on ester bonds	4.01095	0.595497	1
	MF	46872	metal ion binding	2.40031	0.529657	2
	MF	166	nucleotide binding	2.33065	0.526369	4
Slitura_SGF.8637.5.p1	BP	9166	nucleotide catabolic process	9.10608	0.74286	1
	BP	16311	dephosphorylation	0.533259	0.410732	39
	MF	16788	hydrolase activity, acting on ester bonds	3.89701	0.591337	1
	MF	46872	metal ion binding	2.33212	0.526439	2
	MF	166	nucleotide binding	2.31407	0.525579	4
Slitura_SGF.866.1.p1	BP	10951	negative regulation of endopeptidase activity	0.536517	0.411055	1
	CC	5615	extracellular space	8.62466	0.73112	1
	MF	4867	serine-type endopeptidase inhibitor activity	0.613778	0.418455	1
Slitura_SGF.866.2.p1	BP	10951	negative regulation of endopeptidase activity	0.545776	0.411969	1
	CC	5615	extracellular space	8.61901	0.73098	1
	MF	4867	serine-type endopeptidase inhibitor activity	0.624371	0.419433	1
Slitura_SGF.866.3.p1	BP	10951	negative regulation of endopeptidase activity	0.525483	0.409956	1
	CC	5615	extracellular space	8.64732	0.73168	1
	MF	4867	serine-type endopeptidase inhibitor activity	0.601155	0.41728	1
Slitura_SGF.866.4.p1	BP	10951	negative regulation of endopeptidase activity	0.546482	0.412038	1
	CC	5615	extracellular space	8.62474	0.731122	1
	MF	4867	serine-type endopeptidase inhibitor activity	0.625178	0.419507	1
Slitura_SGF.866.5.p1	BP	10951	negative regulation of endopeptidase activity	0.547646	0.412153	1
	CC	5615	extracellular space	8.65435	0.731853	1
	MF	4867	serine-type endopeptidase inhibitor activity	0.62651	0.419629	1
Slitura_SGF.88.1.p1	MF	42302	structural constituent of cuticle	12.0909	0.809589	1
Slitura_SGF.88.2.p1	MF	42302	structural constituent of cuticle	12.0908	0.809588	1
Slitura_SGF.9062.1.p1	BP	110074	positive regulation of apical constriction involved in ventral furrow formation	16.2366	0.858013	1
	BP	7278	pole cell fate determination	15.5656	0.85415	3
	BP	7362	terminal region determination	14.5294	0.848017	4
	BP	35073	pupariation	14.4384	0.847469	6
	BP	8293	torso signaling pathway	14.0481	0.845094	8
	BP	8358	maternal determination of anterior/posterior axis, embryo	12.322	0.814392	12
	BP	40018	positive regulation of multicellular organism growth	11.4655	0.796358	16
	BP	7281	germ cell development	8.88165	0.737426	38
	CC	5615	extracellular space	6.52134	0.675496	1
	MF	5122	torso binding	16.5625	0.85986	1
	MF	48018	receptor ligand activity	7.34765	0.698287	2
Slitura_SGF.9062.2.p1	BP	110074	positive regulation of apical constriction involved in ventral furrow formation	16.2977	0.85836	1
	BP	7278	pole cell fate determination	15.6241	0.85449	3
	BP	7362	terminal region determination	14.584	0.848346	4
	BP	35073	pupariation	14.4927	0.847796	6
	BP	8293	torso signaling pathway	14.1009	0.845417	8
	BP	8358	maternal determination of anterior/posterior axis, embryo	12.3683	0.815349	12
	BP	40018	positive regulation of multicellular organism growth	11.5086	0.797281	16
	BP	7281	germ cell development	8.91502	0.738239	38
	CC	5615	extracellular space	6.54585	0.676192	1
	MF	5122	torso binding	16.6247	0.860211	1
	MF	48018	receptor ligand activity	7.37526	0.699026	2
Slitura_SGF.97.1.p1	BP	2000266	regulation of blood coagulation, intrinsic pathway	2.26618	0.523282	1
	BP	10951	negative regulation of endopeptidase activity	2.04024	0.512099	3
	CC	5615	extracellular space	8.62416	0.731108	1
	MF	4867	serine-type endopeptidase inhibitor activity	2.33404	0.52653	1
	MF	8201	heparin binding	1.65867	0.491702	7
	MF	2020	protease binding	0.739343	0.42955	12
Slitura_SGF.97.2.p1	BP	2000266	regulation of blood coagulation, intrinsic pathway	2.07339	0.513777	1
	BP	10951	negative regulation of endopeptidase activity	1.74788	0.496665	3
	CC	5615	extracellular space	8.62578	0.731148	1
	MF	4867	serine-type endopeptidase inhibitor activity	1.99959	0.510023	1
	MF	8201	heparin binding	1.51756	0.483571	7
	MF	2020	protease binding	0.669354	0.423494	12
Slitura_SGF.97.3.p1	BP	2000266	regulation of blood coagulation, intrinsic pathway	2.21188	0.520647	1
	BP	10951	negative regulation of endopeptidase activity	2.08055	0.514138	3
	CC	5615	extracellular space	8.62777	0.731197	1
	MF	4867	serine-type endopeptidase inhibitor activity	2.38016	0.528711	1
	MF	8201	heparin binding	1.61893	0.489448	7
	MF	2020	protease binding	0.717712	0.42771	12
Slitura_SGF.97.4.p1	BP	2000266	regulation of blood coagulation, intrinsic pathway	1.88946	0.504288	1
	BP	10951	negative regulation of endopeptidase activity	1.71237	0.494705	3
	CC	5615	extracellular space	8.58778	0.730207	1
	MF	4867	serine-type endopeptidase inhibitor activity	1.95896	0.507926	1
	MF	8201	heparin binding	1.38294	0.475453	7
	MF	2020	protease binding	0.618527	0.418895	12
Slitura_SGF.97.5.p1	BP	2000266	regulation of blood coagulation, intrinsic pathway	2.30651	0.525218	1
	BP	10951	negative regulation of endopeptidase activity	1.97925	0.508976	3
	CC	5615	extracellular space	8.62389	0.731101	1
	MF	4867	serine-type endopeptidase inhibitor activity	2.26427	0.52319	1
	MF	8201	heparin binding	1.68819	0.493359	7
	MF	2020	protease binding	0.74657	0.430159	12
Slitura_SGF.97.6.p1	BP	2000266	regulation of blood coagulation, intrinsic pathway	2.32056	0.525889	1
	BP	10951	negative regulation of endopeptidase activity	1.98462	0.509253	3
	CC	5615	extracellular space	8.62168	0.731046	1
	MF	4867	serine-type endopeptidase inhibitor activity	2.27041	0.523486	1
	MF	8201	heparin binding	1.69848	0.493933	7
	MF	2020	protease binding	0.740993	0.42969	12
Slitura_SGF.97.7.p1	BP	2000266	regulation of blood coagulation, intrinsic pathway	2.25658	0.522818	1
	BP	10951	negative regulation of endopeptidase activity	2.03654	0.511911	3
	CC	5615	extracellular space	8.62408	0.731106	1
	MF	4867	serine-type endopeptidase inhibitor activity	2.32981	0.526329	1
	MF	8201	heparin binding	1.65165	0.491306	7
	MF	2020	protease binding	0.737157	0.429366	12
Slitura_SGF.978.1.p1	MF	30246	carbohydrate binding	6.49279	0.674683	1
Slitura_SGF.9884.5.p1	BP	6030	chitin metabolic process	11.0565	0.78751	1
	BP	6897	endocytosis	0.576132	0.414912	13
	CC	5576	extracellular region	6.29002	0.66886	1
	MF	8061	chitin binding	10.5957	0.777341	1
	MF	5044	scavenger receptor activity	0.870466	0.44017	5
	MF	4252	serine-type endopeptidase activity	0.504238	0.407806	7
Slitura_SGF.9884.8.p1	BP	6030	chitin metabolic process	11.0565	0.78751	1
	BP	6897	endocytosis	0.576132	0.414912	13
	CC	5576	extracellular region	6.29002	0.66886	1
	MF	8061	chitin binding	10.5957	0.777341	1
	MF	5044	scavenger receptor activity	0.870466	0.44017	5
	MF	4252	serine-type endopeptidase activity	0.504238	0.407806	7

## Sheet: pfam_Arabidopsis_ fed_vs_unfed
Family	Occurrence
Insect cuticle protein	60
Collagen triple helix repeat (20 copies)	39
Kunitz/Bovine pancreatic trypsin inhibitor domain	29
Chitin binding Peritrophin-A domain	24
Thrombospondin type 1 domain	20
Metallo-peptidase family M12B Reprolysin-like	17
Domain of unknown function (DUF4789)	16
Immunoglobulin domain	11
Apolipoprotein A1/A4/E domain	10
Clip-domain serine protease homolog masquerade	10
Low-density lipoprotein receptor domain class A	10
Reprolysin (M12B) family zinc metalloprotease	10
Trypsin	10
Laminin EGF domain	9
Lectin C-type domain	9
Kazal-type serine protease inhibitor domain	8
Laminin N-terminal (Domain VI)	8
PLAC (protease and lacunin) domain	8
EB module	6
Immunoglobulin I-set domain	6
Serpin (serine protease inhibitor)	6
ADAM cysteine-rich domain	5
Insect pheromone-binding family, A10/OS-D	5
Metallo-peptidase family M12	5
Pupal cuticle protein C1	5
Trypsin-like peptidase domain	5
