# Supplementary material for: In silico identification of effector proteins from generalist herbivore Spodoptera litura
Source: BMC Genomics. 2020 Nov 23;21:819. doi: 10.1186/s12864-020-07196-4 (PMC7681983; doi:10.1186/s12864-020-07196-4)
Supplement: Supplementary file 9 — Additional file 9: Table S8. Primers used for RT-PCR of highly expressed genes in head and salivary gland. [file 12864_2020_7196_MOESM9_ESM.xlsx]

## Sheet: Sheet1
Additional file 9: Table S8
Primers of RT-PCR of highly expressed genes in head				Primers of RT-PCR of highly expressed genes in salivary gland
ID	Forward primer (5’-3’)	Reverse primer (5’-3’)		ID	Forward primer (5’-3’)	Reverse primer (5’-3’)
DN21588_c2_g2_i1	CAGCTGGTTTCGTCGTACCAT	GGAACATGAGAGAACATGCTGTTGAC		DN14931_c0_g1_i1	ATGCGTTCCGTCAGTGTCG	TTACTGCTTTGGCAATCTTAAACC
DN18582_c0_g1_i1	ATGTTGAAGTGTGCAGTGCTAC	TTCTGCATTCTGGTGAATCCCTG		DN38563_c0_g1_i1	CGGATTAGTCAACTTGTGATCG	CCGTATCGAAGGACTACTT
DN22865_c0_g2_i3	TGTCTTGTTTTGTGCGTGGTGG	AAGAAGCAACCAGCCAGGAGAAC		DN17073_c1_g1_i1	ACGTTATCGCCACCCTCCGA	CAAACTTCCATTGTTTGCATGC
DN16704_c1_g9_i1	ATGAAATCCTTCGTAGCTCTCCT	TTAAACCCTTCTGATGGGCTC		DN15843_c9_g1_i2	GCCGTGTTATTATTGGTCGTCG	ATTGACTAGTTCTGACACACCG
DN17159_c0_g1_i1	AGTGCCAAAATGACGCGCG	CTTTGCAGCGAATGTTGCAC		DN17423_c0_g1_i1	AGTGCCTGCGTTGTAAATGGAC	TGTCGACACCGCAGCATTCACT
DN17679_c0_g1_i1	GGTCATACTATTATGCCTGGC	CTAAGATTCAGGAGCTCCAGT		DN14958_c2_g1_i1	ATGTTGAAGTGTGCAGTGCTAC	GCATTCTGGTGAATCCCTGAACC
DN17548_c0_g1_i1	ATGAAGGCCATCCTCCTTGC	TTACGTTCAGGGGCCCTGACTT		DN7774_c0_g2_i1	ATTCTTGGCTACAATCGTCC	GGGCTTAAGCTCTTCTATTCTC
DN22034_c2_g1_i3	GAAAGTCGTGTTCCTCGTG	TGTATTTGCCTTCGGCGTCGTAT		DN18182_c0_g3_i3	AGACTAGGATTTGCTACACC	TTGGGTATACCCCTACACC
Sl-RPS3-SQ	GAGGATGGCTACTCTGGTGTG	GCCCTGTTGGTCCCAAGGCA		Sl-RPS3-SQ	GAGGATGGCTACTCTGGTGTG	GCCCTGTTGGTCCCAAGGCA
